# Supplementary material for: Spatial profiling of microbial communities by sequential FISH with error-robust encoding
Source: Nat Commun. 2023 Mar 17;14:1477. doi: 10.1038/s41467-023-37188-3 (PMC10023729; doi:10.1038/s41467-023-37188-3)
Supplement: Supplementary file 4 — Source Data [file 41467_2023_37188_MOESM4_ESM.zip]

Archive with 4 entries (3 files):
- Source data/Source Data(rRNA sequences)/
- Source data/Source Data(rRNA sequences)/Supplementary Table3_16S.fasta
- Source data/Source Data(rRNA sequences)/Supplementary Table3_23S.fasta
- Source data/Source Data.xlsx
