# Supplementary material for: Spatial profiling of microbial communities by sequential FISH with error-robust encoding
Source: Nat Commun. 2023 Mar 17;14:1477. doi: 10.1038/s41467-023-37188-3 (PMC10023729; doi:10.1038/s41467-023-37188-3)
Supplement: Supplementary file 4 — Source Data [file 41467_2023_37188_MOESM4_ESM.zip › Source data/Source Data(rRNA sequences)/Supplementary Table3_23S.fasta]

>WCS417
GTTATATGGTCAAGTGAAGAAGCGCATACGGTGGATGCCTTGGCAGTCAGAGGCGATGAAAGACGTGGTAGCCTGCGAAAAGCTTCGGGGAGTCGGCAAACAGACTTTGATCCGGAGATGTCTGAATGGGGGAACCCAGCCATCATAAGATGGTTATCTTGTACTGAATACATAGGTGCAAGAGGCGAACCAGGGGAACTGAAACATCTAAGTACCCTGAGGAAAAGAAATCAACCGAGATTCCCTTAGTAGTGGCGAGCGAACGGGGACTAGCCCTTAAGTGGCTTTGAGATTAGCGGAACGCTCTGGAAAGTGCGGCCATAGTGGGTGATAGCCCTGTACGCGAAAATCTCTTAGTCATGAAATCGAGTAGGACGGAGCACGAGAAACTTTGTCTGAATATGGGGGGACCATCCTCCAAGGCTAAATACTACTGACTGACCGATAGTGAACTAGTACCGTGAGGGAAAGGCGAAAAGAACCCCGGAGAGGGGAGTGAAATAGATCCTGAAACCGTATGCGTACAAGCAGTGGGAGCCTACTTTGTTAGGTGACTGCGTACCTTTTGTATAATGGGTCAGCGACTTATTTTCAGTGGCGAGCTTAACCGAATAGGGGAGGCGTAGCGAAAGCGAGTCTTAATAGGGCGTCTAGTCGCTGGGAATAGACCCGAAACCGGGCGATCTATCCATGGGCAGGTTGAAGGTTGGGTAACACTAACTGGAGGACCGAACCGACTACCGTTGAAAAGTTAGCGGATGACCTGTGGATCGGAGTGAAAGGCTAATCAAGCTCGGAGATAGCTGGTTCTCCTCGAAAGCTATTTAGGTAGCGCCTCATGTATCACTGTAGGGGGTAGAGCACTGTTTCGGCTAGGGGGTCATCCCGACTTACCAAACCGATGCAAACTCCGAATACCTACAAGTGCCGAGCATGGGAGACACACGGCGGGTGCTAACGTCCGTCGTGAAAAGGGAAACAACCCAGACCGTCAGCTAAGGTCCCAAAGTTATGGTTAAGTGGGAAACGATGTGGGAAGGCTTAGACAGCTAGGAGGTTGGCTTAGAAGCAGCCACCCTTTAAAGAAAGCGTAATAGCTCACTAGTCGAGTCGGCCTGCGCGGAAGATGTAACGGGGCTCAAACCATACACCGAAGCTACGGGTATCACGTAAGTGATGCGGTAGAGGAGCGTTCTGTAAGCCTGTGAAGGTGAGTTGAGAAGCTTGCTGGAGGTATCAGAAGTGCGAATGCTGACATGAGTAACGACAATGGGTGTGAAAAACACCCACGCCGAAAGACCAAGGTTTCCTGCGCAACGTTAATCGACGCAGGGTTAGTCGGTCCCTAAGGCGAGGCTGAAAAGCGTAGTCGATGGAAAACAGGTTAATATTCCTGTACTTCTGGTTATTGCGATGGAGGGACGGAGAAGGCTAGGCCAGCTTGGCGTTGGTTGTCCAAGTTTAAGGTGGTAGGCTGAGATCTTAGGTAAATCCGGGATCTTAAGGCCGAGAGCTGATGACGAGTTAACTTTTAGTTAACGAAGTGGTTGATGCCATGCTTCCAAGAAAAGCTTCTAAGCTTCAGGTAACCAGGAACCGTACCCCAAACCGACACAGGTGGTTGGGTAGAGAATACCAAGGCGCTTGAGAGAACTCGGGTGAAGGAACTAGGCAAAATGGCACCGTAACTTCGGGAGAAGGTGCGCCGGTGAGGGTGAAGGACTTGCTCCGTAAGCTCATGCCGGTCGAAGATACCAGGCCGCTGCGACTGTTTATTAAAAACACAGCACTCTGCAAACACGAAAGTGGACGTATAGGGTGTGACGCCTGCCCGGTGCCGGAAGGTTAATTGATGGGGTTAGCTAACGCGAAGCTCTTGATCGAAGCCCCGGTAAACGGCGGCCGTAACTATAACGGTCCTAAGGTAGCGAAATTCCTTGTCGGGTAAGTTCCGACCTGCACGAATGGCGTAACGATGGCGGCGCTGTCTCCACCCGAGACTCAGTGAAATTGAAATCGCTGTGAAGATGCAGTGTATCCGCGGCTAGACGGAAAGACCCCGTGAACCTTTACTATAGCTTTGCACTGGACTTTGAATTTGCTTGTGTAGGATAGGTGGGAGGCTTTGAAGCGTGGACGCCAGTTCGCGTGGAGCCATCCTTGAAATACCACCCTGGCAACTTTGAGGTTCTAACTCAGGTCCGTTATCCGGATCGAGGACAGTGTATGGTGGGTAGTTTGACTGGGGCGGTCTCCTCCTAAAGAGTAACGGAGGAGTACGAAGGTGCGCTCAGACCGGTCGGAAATCGGTCGTAGAGTATAAAGGCAAAAGCGCGCTTGACTGCGAGACAGACACGTCGAGCAGGTACGAAAGTAGGTCTTAGTGATCCGGTGGTTCTGTATGGAAGGGCCATCGCTCAACGGATAAAAGGTACTCCGGGGATAACAGGCTGATACCGCCCAAGAGTTCATATCGACGGCGGTGTTTGGCACCTCGATGTCGGCTCATCACATCCTGGGGCTGAAGCCGGTCCCAAGGGTATGGCTGTTCGCCATTTAAAGTGGTACGCGAGCTGGGTTTAGAACGTCGTGAGACAGTTCGGTCCCTATCTGCCGTGGACGTTTGAGATTTGAGAGGGGCTGCTCCTAGTACGAGAGGACCGGAGTGGACGAACCTCTGGTGTTCCGGTTGTCACGCCAGTGGCATTGCCGGGTAGCTATGTTCGGAATAGATAACCGCTGAAAGCATCTAAGCGGGAAACTAGCCTCAAGATGAGATCTCACTGGAACCTTGAGTTCCCTGAAGGGCCGTCGAAGACTACGACGTTGATAGGTTGGGTGTGTAAGCGCTGTGAGGCGTTGAGCTAACCAATACTAATTGCCCGTGAGGCTTGACCATA TAACACCCAAGCAATT
>WCS358
GTTATATGGTCAAGTGAAGAAGCGCATACGGTGGATGCCTTGGCAGTCAGAGGCGATGAAAGACGTGGTAGCCTGCGATAAGCTTTGGGGAGTCGGCAAACAGACTGTGATCCAGAGATCTCTGAATGGGGGAACCCACTCAGCATAAGCTGAGTATCTTGTACTGAATACATAGGTGCAAGAGGCGAACCAGGGGAACTGAAACATCTAAGTACCCTGAGGAAAAGAAATCAACCGAGATTCCCTTAGTAGTGGCGAGCGAACGGGGACCAGCCCTTAAGTTGGTTTGAGATTAGTGGAACGCTCTGGAAAGTGCGGCCATAGTGGGTGATAGCCCCGTACACGAAAATCTCTTATCAATGAAATCGAGTAGGACGGAGCACGAGAAACTTTGTCTGAATATGGGGGGACCATCCTCCAAGGCTAAATACTACTGACTGACCGATAGTGAACTAGTACCGTGAGGGAAAGGCGAAAAGAACCCCGGAGAGGGGAGTGAAATAGATCCTGAAACCGTATGCGTACAAGCAGTGGGAGCCTACTTTGTTAGGTGACTGCGTACCTTTTGTATAATGGGTCAGCGACTTATATTCAGTGGCGAGCTTAACCGAATAGGGGAGGCGTAGCGAAAGCGAGTCTTAATAGGGCGTTTAGTCGCTGGGTATAGACCCGAAACCGGGCGATCTATCCATGGGCAGGTTGAAGGTTAGGTAACACTGACTGGAGGACCGAACCGACTACCGTTGAAAAGTTAGCGGATGACCTGTGGATCGGAGTGAAAGGCTAATCAAGCTCGGAGATAGCTGGTTCTCCTCGAAAGCTATTTAGGTAGCGCCTCATGTATCACTGTAGGGGGTAGAGCACTGTTTCGGCTAGGGGGTCATCCCGACTTACCAAACCGATGCAAACTCCGAATACCTACAAGTGCCGAGCATGGGAGACACACGGCGGGTGCTAACGTCCGTCGTGAAAAGGGAAACAACCCAGACCGTCAGCTAAGGTCCCAAAGTCATGGTTAAGTGGGAAACGATGTGGGAAGGCTTAGACAGCTAGGAGGTTGGCTTAGAAGCAGCCACCCTTTAAAGAAAGCGTAATAGCTCACTAGTCGAGTCGGCCTGCGCGGAAGATGTAACGGGGCTCAAACCATGCACCGAAGCTACGGGTATCACCTTTTGGTGATGCGGTAGAGGAGCGTTCTGTAAGCCTGTGAAGGTGAGTTGAGAAGCTTGCTGGAGGTATCAGAAGTGCGAATGCTGACATGAGTAACGACAATGGGAGTGAAAAACTCCCACGCCGAAAGACCAAGGTTTCCTGCGCAACGTTAATCGACGCAGGGTTAGTCGGTCCCTAAGGCGAGGCTGAAAAGCGTAGTCGATGGAAAACAGGTTAATATTCCTGTACTTGCAGTTATTGCGATGGAGGGACGGAGAAGGCTAGGCCAGCTTGGCGTTGGTTGTCCAAGTTTAAGGTGGTAGGCTGAAATCTTAGGCAAATCCGGGATTTCAAGGCCGAGAGCTGATGACGAGTTGCCTTTAGGCGACGAAGTGGTTGATGCCATGCTTCCAAGAAAAGCTCCTAAGCTTCAGATAACTGGGAACCGTACCCCAAACCGACACAGGTGGTTAGGTAGAGAATACCAAGGCGCTTGAGAGAACTCGGGTGAAGGAACTAGGCAAAATGGCACCGTAACTTCGGGAGAAGGTGCGCCGGCGAGGGTTAAGGACTTGCTCCGTAAGCCCATGCCGGTCGAAGATACCAGGCCGCTGCGACTGTTTATTAAAAACACAGCACTCTGCAAACACGAAAGTGGACGTATAGGGTGTGACGCCTGCCCGGTGCCGGAAGGTTAATTGATGGGGTTAGCGCAAGCGAAGCTCTTGATCGAAGCCCCGGTAAACGGCGGCCGTAACTATAACGGTCCTAAGGTAGCGAAATTCCTTGTCGGGTAAGTTCCGACCTGCACGAATGGCGTAACGATGGCGGCGCTGTCTCCACCCGAGACTCAGTGAAATTGAAATCGCTGTGAAGATGCAGTGTATCCGCGGCTAGACGGAAAGACCCCGTGAACCTTTACTATAGCTTTGCACTGGACTTTGAATTTGCTTGTGTAGGATAGGTGGGAGGCTTTGAAGTGGGGACGCCAGTTCTCATGGAGCCATCCTTGAAATACCACCCTGGCAACTTTGAGGTTCTAACTCAGGTCCGTTATCCGGATCGAGGACAGTGTATGGTGGGTAGTTTGACTGGGGCGGTCTCCTCCCAAAGAGTAACGGAGGAGTACGAAGGTGCGCTCAGACCGGTCGGAAATCGGTCGTAGAGTATAAAGGCAAAAGCGCGCTTGACTGCGAGACAAACACGTCGAGCAGGTACGAAAGTAGGTCTTAGTGATCCGGTGGTTCTGTATGGAAGGGCCATCGCTCAACGGATAAAAGGTACTCCGGGGATAACAGGCTGATACCGCCCAAGAGTTCATATCGACGGCGGTGTTTGGCACCTCGATGTCGGCTCATCACATCCTGGGGCTGAAGCCGGTCCCAAGGGNATGGCTGTTCGCCATTTAAAGTGGTACGCGAGCTGGGTTTAGAACGTCGTGAGACAGTTCGGTCCCTATCTGCCGTGGACGTTTGAGATTTGAGAGGGGCTGCTCCTAGTACGAGAGGACCGGAGTGGACGAACCTCTGGTGTTCCGGTTGTCACGCCAGTGGCATTGCCGGGTAGCTATGTTCGGAAGAGATAACCGCTGAAAGCATCTAAGCGGGAAACTTGCCTCAAGATGAGATCTCACTGGGATCTAGAATCCCCTAAAGGGCCGTCGAAGACTACGACGTTGATAGGTTGGGTGTGTAAGCGCTGTGAGGCGTTGAGCTAACCAATACTAATTGCCCGTGAGGCTTGACCAT ATAACACCCAAGCAATT
>Soil535 3100
TCAAGTTTCTAAGAGCAAACGGTGGATGCCTTGGCATCTGGAGCCGAAGAAGGACGTCGT
AATCTGCGATAAGCCTCGGGGAGCTGATAAACGAGCTGTGATCCGAGGATTTCCGAATGG
GGAAACCCCGCCAGGCCCTTTTGGGTGACCTGGTGACTCCCGCCTGAATGTATAGGGCGG
GTAGAGGGAACGTGGGGAAGTGAAACATCTCAGTACCCACAGGAAGAGAAAACAACCGTG
ATTCCGTGAGTAGTGGCGAGCGAAAGCGGATGAGGCTAAACCGGTCATGTGTGATACCCG
GCAGGGGTTGCATGGTCGGGGTTGTGGGACCTCTCGGGCTGTTCTGCCGGACAGCCGCGG
TGACGCGTCAGGTATAGACGAACCGGATTGAAAGCCGGACCGGAGTGGGTGTGAGTCCCG
TAGTCGAAATGCCTGGCCGGCCGGAGGGGGATCCCAAGTAGCACGGGGCCCGAGAAATCC
CGTGTGAATCTGTCAGGACCACCTGATAAGCCTAAATACTCCCAGATGACCGATAGCGGA
CAAGTACCGTGAGGGAAAGGTGAAAAGTACCCCGGGAGGGGAGTGAAATAGTACCTGAAA
CCGTTTGCTTACAAACCGTCGGAGCACCCGTGTTGGTGTGACGGCGTGCCTTTTGAAGAA
TGAGCCTGCGAGTTAGTGATCTGTGGCGAGGTTAACCCGTGTGGGGTAGCCGTAGCGAAA
GCGAGTCTGAATAGGGCGATTCAGTCGCAGGTCCTAGACCCGAAGCGAAGTGATCTATCC
ATGGCCAGGTTGAAGCGACGGTAAGACGTCGTGGAGGACCGAACCCACTTCAGTTGAAAA
TGGAGGGGATGAGCTGTGGATAGGGGTGAAAGGCCAATCAAACTTCGTGATAGCTGGTTC
TCTCCGAAATGCATTTAGGTGCAGCGTTGCGTGTTTCTTGCCGGAGGTAGAGCTACTGGA
TGGCCGATGGGCCCCAACAGGTTACTGACGTCAGCCAAACTCCGAATGCCGGTAAGTGAG
AGCGCAGCAGTGAGACGGTGGGGGATAAGCTTCATCGTCGAGAGGGAAACAACCCAGACC
ACCGACTAAGGTCCCTAAGCGCGTGCTAAGTGGGAAAGGATGTGGAGTTGCACAGACAAC
CAGGAGGTTGGCTTAGAAGCAGCCACCCTTGAAAGAGTGCGTAATAGCTCACTGGTCAAG
TGATTCCGCGCCGACAATGTAACGGGGCTCAAGCACGCCACCGAAGTTGTGGCATTGACA
TTTGTGGTAGGCCTTCGTGGTCCAGCCGTGTTGATGGGTAGGAGAGCGTCGTGTGGCGAG
TGAAGCGGCGGTGGAAACCAGCCGTGGACGCCACACGAGTGAGAATGCAGGCATGAGTAG
CGAAAGACGGGTGAGAAACCCGTCCTCCGGAAGACCAAGGGTTCCAGGGTCAAGCTAATC
TGCCCTGGGTAAGTCGGGACCTAAGGCGAGGCCGACAGGCGTAGTCGATGGACAACGGGT
TGATATTCCCGTACCGGCGAAGAACCGCCCACACGAAACCAGGAGTGCTAAACATCCCAA
GCCGCACGGATCCCTTCGGGGTGAGGTGCGGGGCGGCATGTGACCCCATCTGGTGGAGTG
AGCGTATTAACAGGTGTGACGCAGGAAGGTAGCCGATCCCGGGCGATGGTAGTCCCGGGG
CAAGCGTGTAGGCCGAGCGATAGGCAAATCCGTCGCTCACGAAGGCTGAGACGCGATGCG
GATGAAAAGTTGGTGATCCTATGCTGCCGAGAAAAGCATCGACGCGAGGTTCTAGCCGCC
CGTACCCCAAACCGACTCAGGTGGTCAGGTAGAGAATACCGAGGAGATCGAGAGAATCGT
GGTTAAGGAACTCGGCAAAATGCCCCCGTAACTTCGGGAGAAGGGGGGCCCGAAGCGTGA
ACCTGCTTGCCAGGGGAAGCGTGGAGTGGCCGCAGAGACCAGTGGGAAGCGACTGTTTAC
TAAAAACACAGGTCCGTGCCAAGTCGCAAGACGATGTATACGGACTGACGCCTGCCCGGT
GCTGGAAGGTTAAGAGGACCGGTTAGCCGCAAGGCGAAGCTGAGAATTTAAGCCCCAGTA
AACGGCGGTGGTAACTATAACCATCCTAAGGTAGCGAAATTCCTTGTCGGGTAAGTTCCG
ACCTGCACGAATGGCGTAACGACTTCCCAGCTGTCTCAACCGCGAACTCGGCGAAATTGC
ATTACGAGTAAAGATGCTCGTTACGCGCAGCAGGACGGAAAGACCCCGTGACCTTTACTA
CAGCTTGGTATTGGTGTTCGGTGTGGCTTGTGTAGGATAGGTGGGAGACTTTGAAGCGGG
CACGCCAGTGTTCGTGGAGTCATTGTTGAAATACCACTCTGGTCACTCTGGATATCTAAC
TTCGAACCGTGATCCGGTTCAGGGACAGTGCCTGGTGGGTAGTTTAACTGGGGCGGTTGC
CTCCCAAAAAGTAACGGAGGCGCCCAAAGGTTCCCTCAACCTGGTTGGCAATCAGGTGGC
GAGTGTAAGTGCACAAGGGAGCTTGACTGTGAGACTGACAGGTCGAGCAGGGACGAAAGT
CGGGACTAGTGATCCGGCAGTGGCTTGTGGAAGCGCTGTCGCTCAACGGATAAAAGGTAC
CTCGGGGATAACAGGCTGATCTTGCCCAAGAGTCCATATCGACGGCATGGTTTGGCACCT
CGATGTCGGCTCGTCGCATCCTGGGGCTGGAGTAGGTCCCAAGGGTTGGGCTGTTCGCCC
ATTAAAGCGGTACGCGAGCTGGGTTTAGAACGTCGTGAGACAGTTCGGTCCCTATCCGCT
GCGCGCGTAGGAAATTTGAGAGGATCTGACCCTAGTACGAGAGGACCGGGTTGGACGAAC
CTCTGGTGTGCCAGTTGTTCCGCCAGGAGCACCGCTGGTTAGCTACGTTCGGGATGGATA
ACCGCTGAAAGCATCTAAGCGGGAAGCCGGCCTCGAGATGAGATTTCCATCCCTTCGGGG
GAGAGGCTCCCAGCCAGACGACTGGGTTGATAGGCCGGATGTGGAAGCAAGGACTAACGA
CTTGCGCAGCTGACCGGTACTAATACGCCGATAACTTGAC
>Soil729 3120
TCAAGTTTTTAAGGGCGCACGGTGGATGCCTTGGCACCAGGAACCGAAGAAGGACGTAGG
AATCTGCGATAAGCCACGGGGAGTCGATAACCAGACTGTGATCCGTGGATTTCCGAATGG
GGAAACCCGGCTGGAGGCAAGTCCAGTCACTCCTGCCTGAATATATAGGGCAGGTAGAGG
GAACGTGGGGAAGTGAAACATCTCAGTACCCACAGGAAGAGAAAGCAACCGCGATTCCGT
GAGTATTGGCGAGAGAAAGCGGATGAGGCTAAACCGTATCTGTGTGAGAGCTGTCAGGCG
TTGCAGGTACGGGGTCGTGGGACCTCTCGGTCGGGACTGACATCCCGGCATGGAGTCAAA
AATTCGTGTGATAGTCGAAGGGCATTGAAAGGCCCGGCGTAGAGGGTGCGACCCCCGTAG
ACGAAATCATGCGAACTTCAGAGAGTTATCCCAAGTAATACGGGGCCCGAGAAATCCCGT
ATGAATCTGGCGGGACCACCCGCTAAGCCTAAATATTCCCTGGTGACCGATAGCGGACAA
GTACCGTGAGGGAAAGGTGAAAAGTACCCCGGGAGGGGAGTGAAATAGATCCTGAAACCG
TGTGCCTACAATCCGTTGGAGCCCTCTTTGTGGGGTGACAGCGTGCCTTTTGAAGAATGA
GCCTGCGAGTTAGTGCTCAGTGGCGAGGTTAACCCGTGTGGGGAAGCCGTAGCGAAAGCG
AGTCCGAATAGGGCGNNTGAGTCGCTGGGTCTAGACCCGAAGCGGAGTGATCTACCCATG
GCCAGGTTGAAGCGACGGTAAGACGTCGTGGAGGACCGAACCCACTTAGGTTGAAAACTG
AGGGGATGAGCTGTGGGTAGGGGTGAAAGGCCAATCAAACTCCGTGATAGCTGGTTCTCC
CCGAAATGCATTTAGGTGCAGCGTCACGTGTTTCTTACCGGAGGTAGAGCTACTGGATAG
CCGATGGGCCTCAACAGGTTACTGACGTTAGCCAAACTCCGAATGCCGGTAAGTGAGAGC
GTGGCAGTGAGACTGCGGGGGATAAGCTCCGTAGTCGAGAGGGAAACAGCCCAGACCACC
AGCTAAGGTCCCTAAGCGTGTGCTAAGTGGAAAAGGATGTGGAGTTGCAGTGACAACCAG
GAGGTTGGCTTAGAAGCAGCCACCCTTTAAAGAGTGCGTAATAGCTCACTGGTCAAGTGA
TTCCGCGCCGACAATGTAGCGGGGCTCAAGCACACCACCGAAGCTGTGGCATTGACATAT
TGCCCGGCCACCACACCTGCGGGTTGGTGGTCCAAGCGTGTTGATGGGTAGGGGAGCGTC
GTGTGGCCAGGGAAGCGGCGGTGTGAACCAGCCGTGGAGGCCACANGAGTGAGAATGCAG
GCATGAGTAGCGAATGACGGGCGAGAAACCCGTCCGCCGAATAACCAAGGGTTCCAGGGT
CAAGCTAATCTGCCCTGGGTAAGTCGGGACCTAAGGCGAGGCCGACAGGCGTAGTCGATG
GACATCCGGTTGATATTCCGGAACCGGCGAAGAACCGCCCATGACGAACCTTGTGATGCT
AAACGTCTGAAGCTCTTTGTTCGTCCACCTTCGGGTGGGTGATGTTGAGTGGAGCGCGTG
ACCCGATCAGGTAGTAGTCAAGCGATGGAGAGACGCAGGAAGGTAGCCTCCGCGTGGCGA
TGGTAGTCCACGTCCAAGGGTGTAGGGAGTGACATAGGCAAATCCGTGTCACACATGTCC
TGAGACCTGATAGTGACCGCGAATGCGGGAAGCAGGGTGATCCTATGCTGCCAAGAAAAT
CTTCTAGCGAGGTTCGAGCCGCCCGTACCCCAAACCGACTCAGGTGGTTAGGTAGAGAAT
ACCAAGGCGATCGAGTGAATCATGGTTAAGGAATTCGGCAAAATACCCCCGTAACTTCGG
GAGAAGGGGGGCCCAGAGGGTGAAGTTCTTCACGAACTAGCCTGAACGGCCGCAGAGACC
AGGGAGANGCGACTGTTTACTAAAAACACAGGTCCGTGCTAAGTCGCAAGACGATGTATA
CGGACTGACGCCTGCCCGGTGCTGGAAGGTTAAGAGGACCGGTTAGACCTTCGGGTCGAA
GCTGAGAATTTAAGCCCCAGTAAACGGCGGTGGTAACTATAACCATCCTAAGGTAGCGAA
ATTCCTTGTCGGGTAAGTTCCGACCTGCACGAATGGCGTAACGACTTCTCCACTGTCTCA
ACCATGAACTCGGCGAAATTGCACTACGAGTAAAGATGCTCGTTACGCGCAGAAGGACGG
AAAGACCCCGGGACCTTTACTATAGCTTGGTATTGGTGTTCGGTACGGCTTGTGTAGGAT
AGGTGGGAGACTGTGAAGCGGGCACGCCAGTGTTCGTGGAGTCAACGTTGAAATACCACT
CTGGTCGTTCTGGATATCTAACCTCGGTCCGTGATCCGGATCAGGGACATTGCCTGGTGG
GTAGTTTAACTGGGGCGGTTGCCTCCTAAAAGGTAACGGAGGCGCTCAAAGGTTCCCTCA
GCCTGGTTGGTAATCAGGTTTCGAGTGTAAGTGCACAAGGGAGCTTGACTGCGAGACAGG
CATGTCGAGCAGGGACGAAAGTCGGAACTAGTGACCCGGCGCTGGCTTGTGGAAGCGGCG
TCGCTCAACGGATAAAAGGTACCCCGGGGATAACAGGCTGATCTTGCCCAAGAGTCCATA
TCGACGGCATGGTTTGGCACCTCGATGTCGGCTCGTCGCATCCTGGGGGTGGAGTCTCTC
CCAAGGGTTGGGCTGTTCGCCCATTAAAGCGGTACGCGAGCTGGGTTTAGAACGTCGTGA
GACAGTTCGGTCCCTATCCTCTGTGCGCGTAGGAAATTTGAGAAGGGCTGTCCCTAGTAC
GAGAGGACCGGGATGGACGAACCTCTGGTGTGTCAGTTGTTCTGCCAAGAGCACCGCTGA
TTAGCTACGTTCGGAAGTGATAACCGCTGAAAGCATCTAAGCGGGAAGCACGCTTCAAGA
TGAGATTTCCATGGAGCGTAAGCTCTGAGAGGCTCCCAGCTAGACTACTGGGTTGATAGG
CCAGACGTGGAAGTGCAGTAATGCATGTAGCTGACTGGTACTAATAAGCCGACAACTTGA
>Soil756 3113
TCAAGTTTTTAAGGGCACACGGTGGATGCCTTGGCACCAGGAACCGAAGAAGGACGTAGG
AATCTGCGATAAGCCTCGGGGAGTCGATAACCAGACTGTGATCCGAGGATTTCCGAATGG
GGAAACCCGGCTGGAGGCAAGTCCAGTCACTCCCGCCTGAACACATAGGGCGGGTAGAGG
GAACGTGGGGAAGTGAAACATCTCAGTACCCACAGGAAGAGAAAGCAACCGCGATTCCGT
GAGTAGTGGCGAGCGAAAGCGGAAGAGGCTAAACCGATCATGTGTGATAGCTGTCAGGCG
TTGCATGGTCGGGGTCGTGGGACTTCTCAGTCAGTGCTGACAAGCTGACATGGAGTCAAA
AATTCGCGCCATAGTCGAAGGGCATTGAAAGGCCCGGCACAGAGGGTGCGACCCCCGTAG
ACGAAATGACGCGAACTCCAGAGAACCATCCCAAGTAGCACGGGGCCCGAGAAATCCCGT
GTGAATCTGGCGGGACCACCCGCTAAGCCTAAATATTCCCTGGTGACCGATAGTGAACAA
GTACCGTGAGGGAAAGGTGAAAAGCACCCCGGGAGGGGAGTGAAATAGATCCTGAAACCG
TGTGCCTACAATCCGTTGGAGCCTCCTTGTGGGGTGACAGCGTGCCTTTTGAAGAATGAG
CCTGCGAGTTAGTGCTCAGTGGCGAGGTTAACCCGTGTGGGGAAGCCGTAGCGAAAGCGA
GTCCGAATAGGGCGAATGAGTCGCTGGGTCTAGACCCGAAGCGGAGTGATCTACCCATGG
CCAGGTTGAAGCGACGGTAAGACGTCGTGGAGGACCGAACCCACTTAGGTTGAAAACTGA
GGGGATGAGCTGTGGGTAGGGGTGAAAGGCCAATCAAACTCCGTGATAGCTGGTTCTCCC
CGAAATGCATTTAGGTGCAGCGTCACGTGTTTCTTACCGGAGGTAGAGCTACTGGATAGC
TAATGGGCCTTACCAGGTTACTGACGTTAGCCAAACTCCGAATGCCGGTAAGTGAGAGCG
TGGCAGTGAGACTGCGGGGGATAAGCTCCGTAGTCGAGAGGGAAACAGCCCAGACCACCA
TCTAAGGTCCCTAAGCGTGTGCTAAGTGGGAAAGGATGTGGAGTTGCATTGACAACCAGG
AGGTTGGCTTAGAAGCAGCCACCCTTTAAAGAGTGCGTAATAGCTCACTGGTCAAGTGAT
TCCGCGCCGACAATGTAGCGGGGCTCAAGCACACCACCGAAGCTGTGGCATTGACATATT
GCCCGGCCGTGACACCTGAGGGTTCACGGTCCAAGCGTGTCGATGGGTAGGGGAGCGTCG
TGTGGCCAGGGAAGCGGCGGAGTGATCCAGCCGTGGAGGCCACACGAGTGAGAATGCAGG
CATGAGTAGCGAATGACGGGTGAGAAACCCGTCCGCCGAATAACCAAGGGTTCCAGGGTC
AAGCTAATCTGCCCTGGGTAAGTCGGGACCTAAGGCGAGGCCGACAGGCGTAGTCGATGG
ACATCCGGTTGATATTCCGGAACCGGCGAAGAACCGCCCATGACGAACCTTCTGATGCTA
AGCGCCTGAAGCTCTTGTCTGATCCTTCGGGTGACGACCTGAGTGGAGCGCGCGACCCGA
GGTTGTAGTAGTCAAGCAATGGAGAGACGCAGGAAGGTAGCCTCCGCGTGGCGATGGTTG
TCCACGTCCAAGGGTGTAGGGAGTGACATAGGCAAATCCGTGTCACACATATCCTGAGAC
CTGATAGTGACCGCGAATGCGGGAAGCAGGGTGATCCTATGCTGCCAAGAAAATCTTCTA
GCGAGGTTCGAGCCGCCCGTACCCCAAACCGACTCAGGTGGTTAGGTAGAGAATACCAAG
GCGATCGAGTGAATCGTGGTTAAGGAATTCGGCAAAATGCCCCCGTAACTTCGGGAGAAG
GGGGGCCCAGACCTTGAAGGACTTCACGTCCTAGGGGAAAGGGCCGCAGAGACCAGGGAG
AAGCGACTGTTTACTAAAAACACAGGTCCGTGCTAAGTCGCAAGACGATGTATACGGACT
GACGCCTGCCCGGTGCTGGAAGGTTAAGAGGACGGGTTAGATCTTAGGGTCGAAGCTCAG
AATTTAAGCCCCAGTAAACGGCGGTGGTAACTATAACCATCCTAAGGTAGCGAAATTCCT
TGTCGGGTAAGTTCCGACCTGCACGAATGGCGTAACGACTTCTCCACTGTCTCAACCGCG
AACTCGGCGAAATTGCACTACGAGTAAAGATGCTCGTTACGCGCAGAAGGACGGAAAGAC
CCCGGGACCTTTACTATAGCTTGGTATTGGTGTTCGGTACGGCTTGTGTAGGATAGGTGG
GAGACTGTGAAGCATGCACGCCAGTGTGTGTGGAGTCAACGTTGAAATACCACTCTGGTC
GTTCTGGATATCTAACCTCGGTCCGTGATCCGGATCAGGGACAGTGCCTGGTGGGTAGTT
TAACTGGGGCGGTTGCCTCCTAAAATGTAACGGAGGCGCTCAAAGGTTCCCTCAGCCTGG
TTGGCAATCAGGTGTCGAGTGTAAGTACACAAGGGAGCTTGACTGCGAGAGAGACATCTC
GAGCAGGGACGAAAGTCGGAACTAGTGACCCGGCGGTGGCTTGTGGAAGCGCCGTCGCTC
AACGGATAAAAGGTACCCCGGGGATAACAGGCTGATCTTGCCCAAGAGTCCATATCGACG
GCATGGTTTGGCACCTCGATGTCGGCTCGTCGCATCCTGGGGGTGGAGTTGCTCCCAAGG
GTTGGGCTGTTCGCCCATTAAAGCGGTACGCGAGCTGGGTTTAGAACGTCGTGAGACAGT
TCGGTCCCTATCCTCTGTGCGCGTAGGAAACTTGAGAAGGGCTGTCCCTAGTACGAGAGG
ACCGGGATGGACGAACCTCTGGTGTGTCAGTTGTTCTGCCAAGAGCACCGCTGATTAGCT
ACGTTCGGAAGTGATAACCGCTGAAAGCATCTAAGCGGGAAGCACGCTTCAAGATGAGGT
TTCCATGGGGTTTACCCCGAGAGGCTCCCGGCTAGACTACCGGGTTGATAGGCCAGATGT
GGAAGTGCAGCAATGCATGTAGCTGACTGGTACTAATAAGCCGATAACTTGAC
>Soil761 3122
TCAAGTTTTTAAGAGCACACGGTGGATGCCTTGGCATTAGGAGCCGAAGAAGGACGTAGG
AATCTGCGATAAGCCTGGGGGAGTCGATAACCGGACTGTGATCCCAGGGTGTCCGAATGG
GGAAACCCCGCCGAGCGCGCGAGTGACTCGGTGACCCGTACCTGAACACATAGGGTGCGT
GGGGGGAACGCGGGGAAGTGAAACATCTCAGTACCCGCAGGAAGAGAAAACAATAGTGAT
TCCGTTAGTAGTGGCGAGCGAACGCGGATCAGGCTAAACCGTTCCATGTGTGATAGCCGG
CGGGCGTTGCATGGTCGGGGTTGTGGGACTTTCCATACCAGTTCTGCCGGGCTGGTGGGG
TGTGATGTGCGCGCATAGGTGAACGGTTTTGAAAGGCCGGCCAGAGAGGGTGTTAGTCCC
GTAACCGTAATGTGTTTGTACCGCCTGTGAGAGTATCCCAAGTAGTACGGGGCCCGAGAA
ATCCCGTGCGAATCTGTCAGGACCACCTGATAAGCCTAAATACTCCCTAATGACCGATAG
CGGACCAGTACCGTGAGGGAAAGGTGAAAAGTACCCCGGGAGGGGAGTGAAACAGTACCT
GAAACCGTGTGCTTACAATCCGTCGGAGCCAGTCTGATTCTGGTGACGGCGTGCCTTTTG
AAGAATGAGCCTGCGAGTTAGTGTTACGTCGCGAGGTTAACCCGTGTGGGGCAGCCGTAG
CGAAAGCGAGTCTGAATAGGGCGTGTGAGTGGCGTGATCTAGACCCGAAGCGAAGTGATC
TACCCATGGCCAGGTTGAAGCGACGGTAAGACGTCGTGGAGGACCGAACCCACTTCAGTT
GAAAATGGAGGGGATGAGCTGTGGGTAGGGGTGAAAGGCCAATCAAACTTCGTGATAGCT
GGTTCTCCCCGAAATGCATTTAGGTGCAGCGTTGCGTGTTTCTTGCTGGAGGTAGAGCTA
CTGGATGGCTAATGGGCCCTACAAGGTTACTGACGTCAGCCAAACTCCGAATGCCGGTAA
GTGAGAGCGCAGCAGTGAGACTGTGGGGGATAAGCTTCATAGTCGAGAGGGAAACAGCCC
AGACCACCAACTAAGGCCCCTAAGCGTGTGCTAAGTGGGAAAGGATGTGGAGTTGCCCAG
ACAACCAGGAGGTTGGCTTAGAAGCAGCCACCCTTAAAAGAGTGCGTAATAGCTCACTGG
TCAAGTGATTCCGCGCCGACAATGTAGCGGGGCTCAAGTACACCGCCGAAGTTGTGGCAT
TCACATTTTAGCTAAGCCCTTGTGGTTCAGGCGTGTGGATGGGTAGGGGAGCGTCGTGTG
GGCGGTGAAGTCGCGGTGTAAACCAGCGGTGGAGCCTACACGAGTGAGAATGCAGGCATG
AGTAGCGAAAGACGGGTGAGAAACCCGTCCGCCGAATGATCAAGGGTTCCAGGGTCAAGC
TAATCTGCCCTGGGTAAGTCGGGACCTAAGGCGAGGCCGACAGGCGTAGTCGATGGACAA
CGGGTTGATATTCCCGTACCGGCGAAAAACCGCCCATGCTGAGCGGGGGATACTAACTGC
CCGAAGCCTGCCCGAGCGCCCTTGTGGTGTGAGGGTTTTGGTGGAGCGCAGGACCTGATC
CCGGGAGGCAAGCGTATTAACAGGTGTGACGCAGGAAGGTAGCCGAGCCGGGCGATGGTT
GTCCCGGTCTAAGGATGTAGGGCGAGTGGTAGGCAAATCCGCCACTCATGGTGCCTGAGA
TCTGATGGGACCCCCGTTTGGGGGGATTTGGTGATCCTATGCTGCCGAGAAAAGCATCGA
CGCGAGGTTTTAGCCGCCCGTACCCCAAACCGACACAGGTGATCAGGTAGAGAATACCAA
GGCGATCGAGAGAATTATGGTTAAGGAACTCGGCAAAATGCCCCCGTAACTTCGGGAGAA
GGGGGGCCCCAACCTTGATACACCCTTTGCGGTGTGGAGGGGATCGGGGCCGCAGAGACC
AGGGGGAAGCGACTGTTTACTAAAAACACAGGTCCGTGCGAAGTCGCAAGACGATGTATA
CGGACTGACTCCTGCCCGGTGCTGGAAGGTTAAGAGGACCGGTTAGCCGCAAGGCGAAGC
TGAGAATTTAAGCCCCAGTAAACGGCGGTGGTAACTATAACCATCCTAAGGTAGCGAAAT
TCCTTGTCGGGTAAGTTCCGACCTGCACGAATGGAGTAACGACTTCCCCGCTGTCTCAAC
CATAAACTCGGCGAAATTGCAGTACGAGTAAAGATGCTCGTTACGCGCAGCAGGACGGAA
AGACCCCGAGACCTTTACTATAGTTTGGTATTGGTGTTCGGAGTGGCTTGTGTAGGATAG
GTGGGAGACGTTGAAGCCCGGACGCCAGTTCGGGTGGAGTCATCGTTGAAATACCACTCT
GGTCACTTTGGACATCTAACTTCGGCCCGTAATCCGGGTCAGGGACAGTGCCTGATGGGT
AGTTTAACTGGGGCGGTTGCCTCCTAAAAAGTAACGGAGGCGCCCAAAGGTTCCCTCAGC
CTGGTTGGCAATCAGGTGTCGAGTGTAAGTGCACAAGGGAGCTTGACTGTGAGAGAGACA
TCTCGAGCAGGGACGAAAGTCGGGACTAGTGATCCGGCGGTACATTGTGGAATGGCCGTC
GCTCAACGGATAAAAGGTACCTCGGGGATAACAGGCTGATCTTGCCCAAGAGTCCATATC
GACGGCATGGTTTGGCACCTCGATGTCGGCTCGTCGCATCCTGGGGCTGGAGTAGGTCCC
AAGGGTTGGGCTGTTCGCCCATTAAAGCGGTACGCGAGCTGGGTTTAGAACGTCGTGAGA
CAGTTCGGTCCCTATCCGCTGCGCGCGCAGGAAATTTGAGAAGGGCTGTCCTTAGTACGA
GAGGACCGGGACGGACGAACCTCTGGTGTGTCAGTTGTACTGCCAAGTGCACCGCTGATT
AGCTACGTTCGGATGGGATAACCGCTGAAAGCATCTAAGCGGGAAGCTCGCTTCGAGATG
AGATTTCCATACACCCTCGGGTGTGAGAGGCCCCCAGCCAGACCACTGGGTTGATAGGCC
GGATGTGGAAGCGAGGACTAACGACTCGTGAAGCTGACCGGTACTAATAGGCCAACAACT
TA
>Soil762 3128
TCAAGTTTTTAAGAGCACACGGTGGATGCCTTGGCATTAGGAGCCGAAGAAGGACGTAGG
AATCTGCGATAAGCCTGGGGGAGTCGATAACCGGACTTTGATCCCAGGGTCTCCGAATGG
GGAAACCCCGCCAGGGGCGCGAGCTGCCTGGTGACCCGCATCTGAACACATAGGGTGCGT
GGAGGGAACGCGGGGAAGTGAAACATCTCAGTACCCGCAGGAAGAGAAAACAATAGTGAT
TCCGTCAGTAGTGGCGAGCGAACGCGGATCAGGCTAAACCGTTCCATGTGTGATAGCCGG
CGGGCGTTGCATGGTCGGGGTTGTGGGACTTTCCATACCAGTTCTGCCGGACTGGTGAGG
TGTGATGTGCAGGCATAGGTGAACGGTCTTGAAAGGCCGGCCAGAGAGGGTGTGAGCCCC
GTAACCGAAATGTTTTGTGCCGCCTGGAGAGTATCCCAAGTAGCACGGGGCCCGAGAAAT
CCCGTGTGAATCTGTCAGGACCACCTGATAAGCCTAAATACTCCCTAATGACCGATAGCG
GACCAGTACCGTGAGGGAAAGGTGAAAAGTACCCCGGGAGGGGAGTGAAACAGTACCTGA
AACCGTGTGCTTACAATCCGTCGGAGCAGCCTTGTAGTTGTGACGGCGTGCCTTTTGAAG
AATGAGCCTGCGAGTTAGTGTTACGTCGCGAGGTTAACCCGTGTGGGGAAGCCGTAGCGA
AAGCGAGTCTGAATAGGGCGTTGCAGTGGCGTGATCTAGACCCGAAGCGAAGTGATCTAC
CCATGGCCAGGTTGAAGCGACGGTAAGACGTCGTGGAGGACCGAACCCACTTCAGTTGAA
AATGGAGGGGATGAGCTGTGGGTAGGGGTGAAAGGCCAATCAAACTTCGTGATAGCTGGT
TCTCCCCGAAATGCATTTAGGTGCAGCGTTGCGTGTTTCTTGCTGGAGGTAGAGCTACTG
GATGGCTAATGGGCCCTACAAGGTTACTGACGTCAGCCAAACTCCGAATGCCGGTAAGTG
AGAGCGCAGCAGTGAGACTGTGGGGGATAAGCTTCATAGTCGAGAGGGAAACAGCCCAGA
CCACCAACTAAGGCCCCTAAGCGTGTGCTAAGTGGGAAAGGATGTGGAGTTGCGAAGACA
ACCAGGAGGTTGGCTTAGAAGCAGCCATCCTTAAAAGAGTGCGTAATAGCTCACTGGTCA
AGTGATTCCGCGCCGACAATGTAGCGGGGCTCAAGTACACCGCCGAAGTTGTGGATTTCA
GATATTAGCTAAGCCGCCCCTTGTGGGTTGGTTCAGGCGTCTGGAGTGGTAGGGGAGCGT
CGTGTGGGCAGTGAAGTCGCGGTGTAAACCAGCGGTGGAGCCTACACGAGTGAGAATGCA
GGCATGAGTAGCGAAAGACGGGTGAGAAACCCGTCCGCCGAATGATCAAGGGTTCCAGGG
TCAAGCTAATCTGCCCTGGGTAAGTCGGGACCTAAGGCGAGGCCGACAGGCGTAGTCGAT
GGACAACGGGTTGATATTCCCGTACCGGCGAAAAACCGTCCATGTTGAACAGGGGATACT
AACCGCCCGATACCTGCCCGCCCACCCTTCGGGGTGATGTGGGTTTTGGTGGAGCGCGGG
ACCTGATCCTGGGAGGCAAGCGTATTAACAGGTGTGACGCAGGAAGGTAGCCAAGCCGGG
CGATGGTTGTCCCGGTCTAAGGATGTAGGGCGAACGGTAGGCAAATCCGCCGTTCATGAT
GCCTGAGATCTGATGGGACCCCCTCACGGGGGGATTTGGTGATCCTATGCTGCCGAGAAA
AGCATCGACGCGAGGTTTTAGCCGCCCGTACCCCAAACCGACACAGGTGATCAGGTAGAG
AATACTAAGGCGATCGAGAGAATTATGGTTAAGGAACTCGGCAAAATGCCCCCGTAACTT
CGGGAGAAGGGGGGCCCCAACCTTGAACACNACTTGCTGGTGGGAGGGGATCGGGGCCGC
AGAGACCAGGGGGAAGCGACTGTTTACTAAAAACACAGGTCCGTGCGAAGTCGCAAGACG
ATGTATACGGACTGACTCCTGCCCGGTGCTGGAAGGTTAAGAGGACCGGTTAGCCGTAAG
GCGAAGCTGAGAATTCAAGCCCCAGTAAACGGCGGTGGTAACTATAACCATCCTAAGGTA
GCGAAATTCCTTGTCGGGTAAGTTCCGACCTGCACGAATGGAGTAACGACTTCCCCGCTG
TCTCAACCATAAACTCGGCGAAATTGCAGTACGAGTAAAGATGCTCGTTACGCGCAGCAG
GACGGAAAGACCCCGAGACCTTTACTATAGTTTGGTATTGGTGTTCGGAGTGGCTTGTGT
AGGATAGGTGGGAGACGTTGAAGCCCGGACGCCAGTTCGGGTGGAGTCATCGTTGAAATA
CCACTCTGGTCACTTTGGACATCTAACTTCGGCCCGTAATCCGGGTCAGGGACAGTGCCT
GATGGGTAGTTTAACTGGGGCGGTTGCCTCCTAAAAAGTAACGGAGGCGCCCAAAGGTTC
CCTCAGCCTGGTTGGCAATCAGGTGTCGAGTGTAAGTGCACAAGGGAGCTTGACTGTGAG
AGAGACATCTCGAGCAGGGACGAAAGTCGGGACTAGTGATCCGGCGGTACATTGTGGAAT
GGCCGTCGCTCAACGGATAAAAGGTACCTCGGGGATAACAGGCTGATCTTGCCCAAGAGT
CCATATCGACGGCATGGTTTGGCACCTCGATGTCGGCTCGTCGCATCCTGGGGCTGGAGT
AGGTCCCAAGGGTTGGGCTGTTCGCCCATTAAAGCGGTACGCGAGCTGGGTTTAGAACGT
CGTGAGACAGTTCGGTCCCTATCCGCTGCGCGCGCAGGAAATTTGAGAAGGGCTGTCCTT
AGTACGAGAGGACCGGGACGGACGAACCTCTGGTGTGTCAGTTGTACTGCCAAGTGCACC
GCTGATTAGCTACGTTCGGATGGGATAACCGCTGAAAGCATCTAAGCGGGAAGCTCGCTT
CGAGATGAGATTTCCATACACCTTGTGTGTGAGAGGCCCCCAGCCAGACCACTGGGTTGA
TAGGCCGGATGTGGAAGCGAGGACTAACGACTCGTGAAGCTGACCGGTACTAATAGGCCG
ATAACTTA
>Soil764 3120
TCAAGTTTTTAAGAGCACACGGTGGATGCCTTGGCATTAGGAGCCGAAGAAGGACGTAGG
AATCTGCGATAAGCCTGGGGGAGTCGATAACCGGACTGTGATCCCAGGGTGTCCGAATGG
GGAAACCCCGCCGAGCGCGCGAGTGACTTGGTGACCCGTACCTGAACACATAGGGTGCGT
GGGGGGAACGCGGGGAAGTGAAACATCTCAGTACCCGCAGGAAGAGAAAACAATAGTGAT
TCCGTTAGTAGTGGCGAGCGAACGCGGATCAGGCTAAACCGTTCCATGTGTGATAGCCGG
CGGGCGTTGCATGGTCGGGGTTGTGGGACTTTCCATACCAGTTCTGCCGGGCTGGTGGGG
TGTGATGTGCGCGCATAGGTGAACGGTTTTGAAAGGCCGGCCAGAGAGGGTGTTAGTCCC
GTAACCGTAATGTGTTTGTACCGCCTGTGAGAGTATCCCAAGTAGTACGGGGCCCGAGAA
ATCCCGTGCGAATCTGTCAGGACCACCTGATAAGCCTAAATACTCCCTAATGACCGATAG
CGGACCAGTACCGTGAGGGAAAGGTGAAAAGTACCCCGGGAGGGGAGTGAAACAGTACCT
GAAACCGTGTGCTTACAATCCGTCGGAGCCAGTCTGATTCTGGTGACGGCGTGCCTTTTG
AAGAATGAGCCTGCGAGTTAGTGTTACGTCGCGAGGTTAACCCGTGTGGGGCAGCCGTAG
CGAAAGCGAGTCTGAATAGGGCGTTGCAGTGGCGTGATCTAGACCCGAAGCGAAGTGATC
TACCCATGGCCAGGTTGAAGCGACGGTAAGACGTCGTGGAGGACCGAACCCACTTCAGTT
GAAAATGGAGGGGATGAGCTGTGGGTAGGGGTGAAAGGCCAATCAAACTTCGTGATAGCT
GGTTCTCCCCGAAATGCATTTAGGTGCAGCGTTGCGTGTTTCTTGCTGGAGGTAGAGCTA
CTGGATGGCTAATGGGCCCTACAAGGTTACTGACGTCAGCCAAACTCCGAATGCCGGTAA
GTGAGAGCGCAGCAGTGAGACTGTGGGGGATAAGCTTCATAGTCGAGAGGGAAACAGCCC
AGACCACCAACTAAGGCCCCTAAGCGTGTGCTAAGTGGGAAAGGATGTGGAGTTGCCCAG
ACAACCAGGAGGTTGGCTTAGAAGCAGCCACCCTTAAAAGAGTGCGTAATAGCTCACTGG
TCAAGTGATTCCGCGCCGACAATGTAGCGGGGCTCAAGTACACCGCCGAAGTTGTGGCAT
TCACATTTTTGCTAAGCCCTTGTGGTTCAGGCGTGTGGATGGGTAGGGGAGCGTCGTGTG
GGCGGTGAAGTCGCGGTGTAAACCAGCGGTGGAGCCTACACGAGTGAGAATGCAGGCATG
AGTAGCGAAAGACGGGTGAGAAACCCGTCCGCCGAATGATCAAGGGTTCCAGGGTCAAGC
TAATCTGCCCTGGGTAAGTCGGGACCTAAGGCGAGGCCGACAGGCGTAGTCGATGGACAA
CGGGTTGATATTCCCGTACCGGCGAAAAACCGCCCATGCTGAGCGGGGGATACTAACTGC
CCGANACCTGCCTGACACCCCTTGTGGGTGAAGGGTTTTGGTGGAGCGCAGGACCTGATC
CCGGGAGGCAAGCGTATTAACAGGTGTGACGCAGGAAGGTAGCCGAGCCGGGCGATGGTT
GTCCCGGTCTAAGGATGTAGGGCGAGTGGTAGGCAAATCCGCCACTCANNNAGCCTGAGA
TCTGATGGGACCCCCGTTTGGGGGGATTTGGTGATCCTATGCTGCCGAGAAAAGCATCGA
CGCGAGGTTTTAGCCGCCCGTACCCCAAACCGACACAGGTGATCAGGTAGAGAATACCAA
GGCGATCGAGAGAATTATGGTTAAGGAACTCGGCAAAATGCCCCCGTAACTTCGGGAGAA
GGGGGGCCCCAACCTTGANANANCCTTGCGNTNTGGAGGGGATCGGGGCCGCAGAGACCA
GGGGGAAGCGACTGTTTACTAAAAACACAGGTCCGTGCGAAGTCGCAAGACGATGTATAC
GGACTGACTCCTGCCCGGTGCTGGAAGGTTAAGAGGACCGGTTAGCCNCANGGCGAAGCT
GAGAATTTAAGCCCCAGTAAACGGCGGTGGTAACTATAACCATCCTAAGGTAGCGAAATT
CCTTGTCGGGTAAGTTCCGACCTGCACGAATGGAGTAACGACTTCCCCGCTGTCTCAACC
ATAAACTCGGCGAAATTGCAGTACGAGTAAAGATGCTCGTTACGCGCAGCAGGACGGAAA
GACCCCGAGACCTTTACTATAGTTTGGTATTGGTGTTCGGAGTGGCTTGTGTAGGATAGG
TGGGAGACGTTGAAGCCCGGACGCCAGTTCGGGTGGAGTCATCGTTGAAATACCACTCTG
GTCACTTTGGACATCTAACTTCGGCCCGTAATCCGGGTCAGGGACAGTGCCTGATGGGTA
GTTTAACTGGGGCGGTTGCCTCCTAAAAAGTAACGGAGGCGCCCAAAGGTTCCCTCAGCC
TGGTTGGCAATCAGGTGTCGAGTGTAAGTGCACAAGGGAGCTTGACTGTGAGAGAGACAT
CTCGAGCAGGGACGAAAGTCGGGACTAGTGATCCGGCGGTACATTGTGGAATGGCCGTCG
CTCAACGGATAAAAGGTACCTCGGGGATAACAGGCTGATCTTGCCCAAGAGTCCATATCG
ACGGCATGGTTTGGCACCTCGATGTCGGCTCGTCGCATCCTGGGGCTGGAGTAGGTCCCA
AGGGTTGGGCTGTTCGCCCATTAAAGCGGTACGCGAGCTGGGTTTAGAACGTCGTGAGAC
AGTTCGGTCCCTATCCGCTGCGCGCGCAGGAAATTTGAGAAGGGCTGTCCTTAGTACGAG
AGGACCGGGACGGACGAACCTCTGGTGTGTCAGTTGTACTGCCAAGTGCACCGCTGATTA
GCTACGTTCGGATGGGATAACCGCTGAAAGCATCTAAGCGGGAAGCTCGCTTCAAGATGA
GATTTCCATACACCTTGTGTGTGAGAGGCCCCCAGCCAGACCACTGGGTTGATAGGCCGG
ATGTGGAAGCGAGGACTAACGACTCGTGAAGCTGACCGGTACTAATAGGCCAACAACTTA
>Soil772 2880
TCAAGCGACTAAGCGTATACGGTGGATGCCTTGGCAGTCAGAGGCGATGAAGGACGTGGC
AGCCTGCGAAAAGTGTCGGGGAGCTGGCAACAAGCTTTGATCCGGCAATGTCCGAATGGG
GAAACCCACCGCGCAAGCGGTATCGTGCAGTGAATACATAGCTGTACGAGGCGAACCCGG
GGAACTGAAATATCTAAGTACCCGGAGGAAAAGAAATCAACCGAGATTCCCTGAGTAGCG
ACGAGCGAACGGGGACTAGCCCAAAAGCACATTGTGTTCTAGTCAAACGGCATGGAAAGG
CCGGCCATAGATGGTGATAGCCCAGTCGACGAAAGGGCACTTTGTGTGAAATTGAGTAAG
GCGGGGCACGTGAAACCTTGTCTGAACATGGGGGGACCATCCTCCAAGGCTAAATACTAC
TGACTGACCGATAGCGAACTAGTACCGTGAGGGAAAGGCGAAAAGAACCCCGGAGAGGGG
AGTGAAATAGACCCTGAAACCGTATACGTACAAGCAGTGGAAGCCCGCAAGGGTGACTGC
GTACCTTTTGTATAATGGGTCAGCGACTTACTGTCTGTGGCAAGCTTAACCGTATAGGGG
AGGCGAAGAGAAATCGAGTCTGAATAGGGCGCATAGTCTCAGGCAGTAGACCCGAAACCG
AGTGATCTATCCTTGGCCAGGTTGAAGGTGCGGTAACACGCACTGGAGGACCGAACCCAC
ATCTGTTGCAATAGATGGGGATGAGCTGAGGATAGGAGTGAAAGGCTAAACAAACTCGGA
GATAGCTGGTTCTCCTCGAAAGCTATTTAGGTAGCGCCTCGGACGAATCTTCCTGGGGGT
AGAGCACTGTTATGGCTAGGGGGTCATCGCGACTTACCAAACCATGGCAAACTCCGAATA
CCAGGACAGACTATCCGGGAGACACACGGCGGGTGCTAACGTCCGTCGTGAAAAGGGAAA
CAACCCAGACCCGCAGCTAAGGTCCCAAAGTCATAGCTAAGTGGAAAACGATGTGGAAAG
GCATAGACAGCCAGGAGGTTGGCTTAGAAGCAGCCATCCTTTAAAGAAAGCGTAATAGCT
CACTGGTCGAGTCGGTCTGCGCGGAAGATTTAACGGGGCTAAGCTATGCACCGAAGCTCG
GGGTGTGCACATTTATGTGTACGCGGTAGAGGAGCGTTCCGTAAGCCTGTGAAGGTGGAT
TGTAAAGTCTGCTGGAGGTATCGGAAGTGCGAATGCTGACATGAGTAACGATAATGGGGG
TGAAAAGCCCCCACGCCGAAAGCCCAAGGTTTCCTCGCGCAACGTTCATCGGCGCAGGGT
GAGTCGGCCCCTAAGGCGAGGCAGAAATGCGTAGTCGATGGGAAGCTGGTTAATATTCCA
GCACTTTTCTACAGTGCGATGTGGGGACGGAGAAAGTTAGGTCTACCGGGCGTTGGTTGT
CCCGGGGAAAGGCGGTAGGCATGGGTCTTAGGCAAATCCGGGACCCTTTATGCCGAGCAC
CGAGACGAGTCCTATTTGGACGAAGTGACTGATACTACGCTTCCAGGAAAAGCCACTAAG
CTTCAGCTGTAGAAAAACCGTACCGTAAACCGACACTGGTAGGCAGGGTGAGAATCCCAA
GGCGCTTGAGAGAACTCGGGTGAAGGAACTAGGCAAAATGGCACCGTAACTTCGGGAGAA
GGTGCGCCCATTGACGTGGTCACGTGCGTGACTGAGCGTCGATGGGTCGCAGTAACCTGG
CCGCTGCGACTGTTTATCAAAAACACAGCACTCTGCAAACACGAAAGTGGACGTATAGGG
TGTGACGCCTGCCCGGTGCTGGAAGGTTAATTGATGGGGTCAGCCGCAAGGCGAAGCTCT
TGATCGAAGCCCCAGTAAACGGCGGCCGTAACTATAACGGTCCTAAGGTAGCGAAATTCC
TTGTCGGGTAAGTTCCGACCTGCACGAATGGCGTAACGACAGCGGCGCTGTCTCCACCCG
AGACTCAGTGAAATTGAATTCGCTGTGAAGATGCAGCGTTCCCGCGGCAAGACGGAAAGA
CCCCGTGAACCTTTACTATAGCTTTACATTGAACGTTGAGTTCTTCTGTGTAGGATAGGT
GGGAGGCTTTGAAGTGCAGGCGCTAGCTTGCATGGAGCCATCCTTGAAATACCACCCTGA
AGTGCTTGACGTTCTAACCTCGGCCCGTAATCCGGGTCAGGGACCATGTATGGTGGGTAG
TTTGACTGGGGCGGTCTCCTCCCAAAGAGTAACGGAGGAGCACGAAGGTACGCTCAGCGC
GGTCGGACATCGCGCACTGTGTGCAATGGCATAAGCGTGCTTGACTGCGAGATCGACGGA
TCAAGCAGGTACGAAAGTAGGTCATAGTGATCCGGTGGTTCTGTATGGAAGGGCCATCGC
TCAACGGATAAAAGGTACTCCGGGGATAACAGGCTGATACCGCCCAAGAGTTCATATCGA
CGGCGGTGTTTGGCACCTCGATGTCGGCTCATCACATCCTGGGGCTGTAGCCGGTCCCAA
GGGTATGGCTGTTCGCCATTTAAAGTGGTACGCGAGCTGGGTTCAGAACGTCGTGAGACA
GTTCGGTCCCTATCTGTCGTGGGCGTTGGAGATTTGAGGGGGGCTGCTCCTAGTACGAGA
GGACCGGAGTGGACGTTCCGCTGGTGTTCGGGTTGTCATGCCCATGGCATTGCCCGGTAG
CTACGAACGGAAGTGATAACCGCTGAAAGCATCTAAGCGGGAAGCACGCCCCAAGATGAG
ATCTCCCGAGAGCTTGACTCTCCTTAAGGCACCATCAAGACTAGGTGGTTGATAGGTCAG
GTGTGGAAGCGCAGCAATGCGTTCAGCTAACTGATACTAATGAGCCGTGAGGCTTGACCA
>Soil777 3097
CAAGCTATGAAGGGCACATGGTGGATGCCTTGGCATCAAGAGCCGATGAAGGACGTAGGA
GCCTGCGATAAGCCCTGGGGAGTTGGCAACCGAGCTGTGATCCGGGGGTGTCCGAATGGG
GAAACCCAGCTGGAGTCATGTCCAGTTACCCACATCTGAACACATAGGGTGTGTGGAGGG
AACGTCGGGAAGTGAAACATCTCAGTACCGACAGGAAGAGAAAACAAAAGTGATTCCGAG
AGTAGTGGCGAGCGAAATCGGATGAGGCCAAACCTCGTACGTGTGATACCCGGCAGGGGT
TGCGTATGGGGGGTTGTGGGGCCGCTTGGCAGGTGCTGCCGTACCTGCACGGAGTAAGAA
ACTTGTGTGGAAGTTGAAGCCGGTTGGAAAGCCGGGCCGTAGAGGGTGATAGCCCCGTAG
ACGTAAAACACAAGCTCCGTAGCGTTACCCCAAGTAACACGGAACCCCTGAAATTCCGTG
TGAATCTGGCGGGACCACCCGTTAAGCCTAAATACTCCTTGATGACCGATAGCGGACAAG
TACCGTGAGGGAAAGGTGAAAAGTACCCCTGGCGGGGAGTGAAATAGTACCTGAAACCGT
GTGCCTACAATCCGTCGGAGCCTGTAAGGGTGACGGCGTGCCTTTTGAAGAATGAGCCTG
CGAGTTTGCGGTGTGTTGCGAGGTTAACCCGTGTGGGGAAGCCGTAGCGAAAGCGAGTCC
GAATAGGGCGATTCAGTAGCGCGCTCAAGACCCGAAGCGAAGTGATCTATCCATGGGCAG
GTTGAAGCGTCGGTAAGACGACGTGGAGGACCGAACCCACTTAGGTTGAAAACTGAGGGG
ATGACCTGTGGATAGGGGTGAAAGGCCAATCAAACTTCGTGATAGCTGGTTCTCCCCGAA
ATGCATTTAGGTGCAGCGTTGCGTGTTTCTTGCCGGAGGTAGAGCACTGGATAGCCGATG
GGCCCGACCAGGTTACTGACGTTAGCCAAACTCCGAATGCCGGTAAGTGAGAGCGCAGCA
GTGAGACTGCGGGGGATAAGCTCCGTAGTCGAGAGGGAAACAGCCCAGACCATCAGCTAA
GGCCCCTAAGCGGTGACTAAGTGGAAAAGGATGTGGAGTCGCAGTGACAACCAGGAGGTT
GGCTTGGAAGCAGCCACCCTTGAAAGAGTGCGTAATAGCTCACTGGTCAAGTGATTCCGC
GCCGACAATGTAGCGGGGCTCAAGTCATCCGCCGAAGCTATGGCATTCACGCGTGTATCT
AGCATCGACTTGATCGGTGTTCAGGTGTGTGGATGGGTAGGGGAGCGTCGTGTGGGCAGT
GAAGCGCCGGAGTGATCCAGGTGTGGAGGCCACACGAGTGAGAATGCAGGCATGAGTAGC
GAATGACGTGTGAGAAACACGTCCGCCGAATGATCAAGGGTTCCAGGGTCAAGCTAATCT
GCCCTGGGTAAGTCGGGACCTAAGGCGAGGCCGACAGGCGTAGTCGATGGACAACGGGTT
GATATTCCCGTACCGGCAAAGTAGCGCCCATGACGAACCCGGTGATGCTAACCACCCTAA
GCCAGGTTGACCGACCCTTCGGGGAAGGCGATCTGGTGGAGCGTGGGACCCGATCTGGTA
GTAGTCAAGCGATGGGGTGACGCAGGAAGGTAGCCCAGCCGTGGCGATGGTAGTCCACGG
GTAAGCATGTAGGACGGGATCTAGGCAAATCCGGATTCCATATGTCTGAGATGTGACACG
GAGCCGTTAGGTGAAGTGGGTGATCCTATGCTGTCGAGAAAAACCTCTAGCGAGCTATGC
GCCGCCCGTACCCCAAACCGACTCAGGTGATCAGGTAGAGAATACCAAGGCGATCGAGAT
AACCATGGTTAAGGAACTCGGCAAAATGCCCCCGTAACTTCGGGAGAAGGGGGGCCCGGA
GCGTGAACCACCTTGCGTGGGGAAGCGTGAAGGGCCGCAGAGACCAGGCCCAAGCGACTG
TTTACTAAAAACACAGGTCCGTGCGAAGTTGTAAGACGATGTATACGGACTGACTCCTGC
CCGGTGCTGGAAGGTTAAGAGGACCTGTTAGACGCAAGTCGAAGCGGAGAATTTAAGCCC
CAGTAAACGGCGGTGGTAACTATAACCATCCTAAGGTAGCGAAATTCCTTGTCGGGTAAG
TTCCGACCTGCACGAATGGAGTAACGACTTGGGCGCTGTCTCAACCATGGACTCGGCGAA
ATTGCACTACGAGTAAAGATGCTCGTTACGCGCGGCAGGACGGAAAGACCCCGGGACCTT
TACTATAGTTTGGTATTGGTGTTTGGTTCGGCTTGTGTAGGATAGGTGGGAGACTGTGAA
GCATTCACGCCAGTGAGTGTGGAGTCAACGTTGAAATACCACTCTGGTCGTACTAGATGT
CTAACCTAGGTCCGTAATCCGGATCAGGGACAGTGCCTGATGGGTAGTTTAACTGGGGCG
GTTGCCTCCTAAAATGTAACGGAGGCGCTCAAAGGTTCCCTCAGCCTGGTTGGCAATCAG
GTGTTGAGTGTAAGTGCACAAGGGAGCTTGACTGTGAGACAGACATGTCGAGCAGGGACG
AAAGTCGGAACTAGTGATCCGGCGTCGGCATGTGGAAGCGACGTCGCTCAACGGATAAAA
GGTACCCCGGGGATAACAGGCTGATCTTCCCCAAGAGTCCATATCGACGGGATGGTTTGG
CACCTCGATGTCGGCTCGTCGCATCCTGGGGCTGGAGTAGGTCCCAAGGGTTGGGCTGTT
CGCCCATTAAAGCGGCACGCGAGCTGGGTTTAGAACGTCGTGAGACAGTTCGGTCCCTAT
CCGCCGCGCGCGCAGGAAACTTGAGAAAGGCTGTCCCTAGTACGAGAGGACCGGGATGGA
CGAACCTCTGGTGTGCCAGTTGTCCCGCCAGGGGCACGGCTGGTTGGCTACGTTCGGAAG
TGATAACCGCTGAATGCATCTAAGCGGGAAGCACGTTTCAAGATGAGGTTTCCCACCCGT
TATGGGGTAAGGCCCCCCACAGAACATGGGGTTGATAGGCCGGAGGTGTACAGCAGCAAT
GCCTAGCCGACCGGTACTAATAGGCCGAGGGCTTGTC
>Soil809 3109
TCAAGTTTATAAGGGCAAACGGTGGATGCCTTGGCACCAGGAACCGAAGAAGGACGTAGG
AATCTGCGATAAGCCTCGGGGAGTCGATAACCAGACTGTGATCCGAGGATTTCCGAATGG
GGAAACCCGGCTGGAGGCAAGTCCAGTCACTCCCGCCTGAACACATAGGGCGGGTAGAGG
GAACGTGGGGAAGTGAAACATCTCAGTACCCACAGGAAGAGAAAGCAACCGCGATTCCGT
GAGTAGTGGCGAGCGAAAGCGGAAGAGGCTAAACCGATCATGTGTGATAGCTGTCAGGCG
TTGCATGGTCGGGGTCGTGGGACTTTTCGGTCAGGACTGACATCCTGACATGGAGTCAAA
AATTCGCGTTATAGTCGAAGGGCATTGAAAGGCCCGGCACAGAGGGTGCGACCCCCGTAG
ACGAAATGACGCGAACTCCAGAGAAGTATCCCAAGTAGCACGGGGCCCGAGAAATCCCGT
GTGAATCTGGCGGGACCACCCGCTAAGCCTAAATATTCCCTGGTGACCGATAGCGGACAA
GTACCGTGAGGGAAAGGTGAAAAGTACCCCGGGAGGGGAGTGAAATAGATCCTGAAACCG
TTTGCCTACAATCCGTTGGAGCCTCCTTGTGGGGTGACAGCGTGCCTTTTGAAGAATGAG
CCTGCGAGTTAGTGCTCAGTGGCGAGGTTAACCCGTGTGGGGAAGCCGTAGCGAAAGCGA
GTCCGAATAGGGCGATTTAGTCGCTGGGTCTAGACCCGAAGCGGAGTGATCTACCCATGG
CCAGGTTGAAGCGACGGTAAGACGTCGTGGAGGACCGAACCCACTTAGGTTGAAAACTGA
GGGGATGAGCTGTGGGTAGGGGTGAAAGGCCAATCAAACTCCGTGATAGCTGGTTCTCCC
CGAAATGCATTTAGGTGCAGCGTCACGTGTTTCTTACCGGAGGTAGAGCTACTGGATAGC
TAATGGGCCTCACCAGGTTACTGACGTTAGCCAAACTCCGAATGCCGGTAAGTGAGAGCG
TGGCAGTGAGACTGCGGGGGATAAGCTCCGTAGTCGAGAGGGAAACAGCCCAGACCACCA
TCTAAGGTCCCTAAGCGTGTGCTAAGTGGGAAAGGATGTGGAGTTGCATTGACAACCAGG
AGGTTGGCTTAGAAGCAGCCACCCTTTAAAGAGTGCGTAATAGCTCACTGGTCAAGTGAT
TCCGCGCCGACAATGTAGCGGGGCTCAAGCACACCACCGAAGCTGTGGCATTGACACTTT
GCCCGGCCGTGACATCTGAGGATCCACGGTCCAAGCGTGTTGATGGGTAGGGGAGCGTCG
TGTGGCCAGGGAAGCGGCGGAGTGATCCAGCCGTGGAGGCCACACGAGTGAGAATGCAGG
CATGAGTAGCGAATGACGGGCGAGAAACCCGTCCGCCGAATAACCAAGGGTTCCAGGGTC
AAGCTAATCTGCCCTGGGTAAGTCGGGACCTAAGGCGAGGCCGACAGGCGTAGTCGATGG
ACATCCGGTTGATATTCCGGAACCGGCGAAGAACCGCCCATGACGAACCTAGTGATGCTA
AGCGCCTGAAGCTCGATGACGTCTTCGGACTGATTCGAGTGGAGCGCGCGACCCGATCTA
GTACTAGTCAAGCAATGGAGAGACGCAGGAAGGTAGCCTCCGCGTGGCGATGGTAGTCCA
CGTCCAAGGGTGTAGGGAGTGAGGTAGGCAAATCCGCCTCACACATATCCTGAGACCTGA
TAGTGACCGCGTATGCGGGAAGAGGGTGATCCTATGCTGCCTAGAAAATCTTCTAGCGAG
GTTCGAGCCGCCCGTACCCCAAACCGACTCAGGTGGTTAGGTAGAGAATACCAAGGCGAT
CGAGTGAATCATGGTTAAGGAATTCGGCAAAATACCCCCGTAACTTCGGGAGAAGGGGGG
CCCTGATCGTGACGGCACTTGCTGCCCGAGCGTGATCGGCCGCAGAGACCAGGGAGAAGC
GACTGTTTACTAAAAACACAGGTCCGTGCGAAGTCGCAAGACGATGTATACGGACTGACG
CCTGCCCGGTGCTGGAAGGTTAAGAGGACCGGTTAGTTCTTCGGAGCGAAGCTGAGAATT
TAAGCCCCAGTAAACGGCGGTGGTAACTATAACCATCCTAAGGTAGCGAAATTCCTTGTC
GGGTAAGTTCCGACCTGCACGAATGGCGTAACGACTTCTCCACTGTCTCAACCATGAACT
CGGCGAAATTGCACTACGAGTAAAGATGCTCGTTACGCGCAGCAGGACGGAAAGACCCCG
GGACCTTTACTACAGCTTGGTATTGGTGTTCGGTACGGCTTGTGTAGGATAGGTGGGAGA
CTTTGAAGCCGGCACGCCAGTGTCGGTGGAGTCAACGTTGAAATACCACTCTGGTCGTTC
TGGATATCTAACCTCGGTCCGTGATCCGGATCAGGGACAGTGCCTGGTGGGTAGTTTAAC
TGGGGCGGTTGCCTCCTAAAAGGTAACGGAGGCGCCCAAAGGTTCCCTCAGCCTGGTTGG
CAATCAGGTTTTGAGTGTAAGTGCACAAGGGAGCTTGACTGTGAGAGAGGCATCTCGAGC
AGGGACGAAAGTCGGGACTAGTGATCCGGCGGTGGCTTGTGGAAGCGCCGTCGCTCAACG
GATAAAAGGTACCCCGGGGATAACAGGCTGATCTTGCCCAAGAGTCCATATCGACGGCAT
GGTTTGGCACCTCGATGTCGGCTCGTCGCATCCTGGGGCTGGAGTAGGTCCCAAGGGTTG
GGCTGTTCGCCCATTAAAGCGGTACGCGAGCTGGGTTTAGAACGTCGTGAGACAGTTCGG
TCCCTATCCGCTGTGCGCGTAGGAAACTTGAGAAGGGCTATCCCTAGTACGAGAGGACCG
GGATGGACGAACCTCTGGTGTGTCAGTTGTTCTGCCAAGAGCACGGCTGATTAGCTACGT
TCGGAAACGATAACCGCTGAAAGCATCTAAGCGGGAAGCGTGCTTCAAGATGAGGTTTCC
ATGGACTTCGGTCCGAGAGGCTCCCAGCTAGACTACTGGGTTGATAGGCCAGACGTGGAA
GTGCGGTAACGCATGTAGCTGACTGGTACTAATAAGCCGATAACTTGAC
>Soil805 3097
CAAGCTATGAAGGGCACATGGTGGATGCCTTGGCATCAAGAGCCGATGAAGGACGTAGGA
GCCTGCGATAAGCCCTGGGGAGTTGGCAACCGAGCTGTGATCCGGGGGTGTCCGAATGGG
GAAACCCAGCTGGAGTCATGTCCAGTTACCCACATCTGAACACATAGGGTGTGTGGAGGG
AACGTCGGGAAGTGAAACATCTCAGTACCGACAGGAAGAGAAAACAAAAGTGATTCCGAG
AGTAGTGGCGAGCGAAATCGGATGAGGCCAAACCTGATGCGTGTGATACCCGGCAGGGGT
TGCGCATCAGGGGTTGTGGGGCCGCTTGGCAGGTGCTGCCGTACCTGCACGGAGTAAGAA
ACTTGTGTGGAAGTTGAAGCCGGTTGGAAAGCCGGGCCGTAGAGGGTGATAGCCCCGTAG
ACGCAATGCACAAGCTCCGTAGCGTTACCCCAAGTAACACGGAACCCCTGAAATTCCGTG
TGAATCTGGCGGGACCACCCGTTAAGCCTAAATACTCCTTGATGACCGATAGCGGACAAG
TACCGTGAGGGAAAGGTGAAAAGTACCCCTGGCGGGGAGTGAAATAGTACCTGAAACCGT
GTGCCTACAATCCGTCGGAGCCTGTAAGGGTGACGGCGTGCCTTTTGAAGAATGAGCCTG
CGAGTTTGCGGTGTGTTGCGAGGTTAACCCGTGTGGGGAAGCCGTAGCGAAAGCGAGTCC
GAATAGGGCGATTCAGTAGCGCGCTCAAGACCCGAAGCGAAGTGATCTATCCATGGGCAG
GTTGAAGCGTCGGTAAGACGACGTGGAGGACCGAACCCACTTAGGTTGAAAACTGAGGGG
ATGACCTGTGGATAGGGGTGAAAGGCCAATCAAACTTCGTGATAGCTGGTTCTCCCCGAA
ATGCATTTAGGTGCAGCGTTGCGTGTTTCTTGCCGGAGGTAGAGCACTGGATAGCCGATG
GGCCCTACAAGGTTACTGACGTTAGCCAAACTCCGAATGCCGGTAAGTGAGAGCGCAGCA
GTGAGACTGCGGGGGATAAGCTCCGTAGTCGAGAGGGAAACAGCCCAGACCATCAGCTAA
GGCCCCTAAGCGGTGACTAAGTGGAAAAGGATGTGGAGTCGCAGTGACAACCAGGAGGTT
GGCTTGGAAGCAGCCACCCTTGAAAGAGTGCGTAATAGCTCACTGGTCAAGTGATTCCGC
GCCGACAATGTAGCGGGGCTCAAGTCATCCGCCGAAGCTATGGCATTCACGCGTGTATCT
AGCATCGACTTGATCGGTGTTCAGGTGTGTGGATGGGTAGGGGAGCGTCGTGTGGGCAGT
GAAGCGCCGGAGTGATCCAGGTGTGGAGGCCACACGAGTGAGAATGCAGGCATGAGTAGC
GAATGACGTGTGAGAAACACGTCCGCCGAATGATCAAGGGTTCCAGGGTCAAGCTAATCT
GCCCTGGGTAAGTCGGGACCTAAGGCGAGGCCGACAGGCGTAGTCGATGGACAACGGGTT
GATATTCCCGTACCGGCAAAGTAGCGCCCATGACGAACCCGGTGATGCTAACCACCCAAA
GCCAGGTTGACCGACCCTTCGGGGAAGGCGATCTGGTGGAGCGTGGGACCCGATCTGGTA
GTAGTCAAGCGATGGGGTGACGCAGGAAGGTAGCCCAGCCGTGGCGATGGTAGTCCACGG
GTAAGCATGTAGGACGGGATCTAGGCAAATCCGGATTCCATATGTCTGAGATGTGACACG
GAGCCGTTTGGCGAAGTGGGTGATCCTATGCTGTCGAGAAAAACCTCTAGCGAGCTACGC
GCCGCCCGTACCCCAAACCGACTCAGGTGATCAGGTAGAGAATACCAAGGCGATCGAGAT
AACCATGGTTAAGGAACTCGGCAAAATGCCCCCGTAACTTCGGGAGAAGGGGGGCCCGGA
GCGTGAACCACCTTGCGTGGGGAAGCGTGAAGGGCCGCAGAGACCAGGCCCAAGCGACTG
TTTACTAAAAACACAGGTCCGTGCGAAGTTGTAAGACGATGTATACGGACTGACTCCTGC
CCGGTGCTGGAAGGTTAAGAGGACCTGTTAGACGCAAGTCGAAGCGGAGAATTTAAGCCC
CAGTAAACGGCGGTGGTAACTATAACCATCCTAAGGTAGCGAAATTCCTTGTCGGGTAAG
TTCCGACCTGCACGAATGGAGTAACGACTTGGGCGCTGTCTCAACCATGGACTCGGCGAA
ATTGCACTACGAGTAAAGATGCTCGTTACGCGCGGCAGGACGGAAAGACCCCGGGACCTT
TACTATAGTTTGGTATTGGTGTTTGGTACTGCTTGTGTAGGATAGGTGGGAGACTGTGAA
GGCCAGACGCCAGTTTGGTTGGAGTCAACGTTGAAATACCACTCTAGTAGTATTAGATGT
CTAACCTAGGTCCGTAATCCGGATCAGGGACAGTGCCTGATGGGTAGTTTAACTGGGGCG
GTTGCCTCCTAAAATGTAACGGAGGCGCTCAAAGGTTCCCTCAGCCTGGTTGGCAATCAG
GTGTTGAGTGTAAGTGCACAAGGGAGCTTGACTGTGAGACAGACATGTCGAGCAGGGACG
AAAGTCGGAACTAGTGATCCGGCGTCGGCATGTGGAAGCGACGTCGCTCAACGGATAAAA
GGTACCCCGGGGATAACAGGCTGATCTTCCCCAAGAGTCCATATCGACGGGATGGTTTGG
CACCTCGATGTCGGCTCGTCGCATCCTGGGGCTGGAGTAGGTCCCAAGGGTTGGGCTGTT
CGCCCATTAAAGCGGCACGCGAGCTGGGTTTAGAACGTCGTGAGACAGTTCGGTCCCTAT
CCGCCGCGCGCGCAGGAAACTTGAGAAAGGCTGTCCCTAGTACGAGAGGACCGGGATGGA
CGAACCTCTGGTGTGCCAGTTGTCCCGCCAGGGGCACGGCTGGTTGGCTACGTTCGGAAG
TGATAACCGCTGAATGCATCTAAGCGGGAAGCACGTTTCAAGATGAGGTTTCCCACCCGT
TATGGGGTAAGGCCCCCCACAGAACATGGGGTTGATAGGCCGGAGGTGTACAGCAGCAAT
GCCTAGCCGACCGGTACTAATAGGCCGAGGGCTTGTC
>Soil809 3124
CAAGTTTTTAAGGGCACACGGTGGATGCCTTGGCACCAGGAACCGAAGAAGGACGTAGGA
ATCTGCGATAAGCCTCGGGTAGTCGATAACCAGACTGTGATCCGAGGATTTCCGAATGGG
GAAACCCGGCTGGAGGCAAGTCCAGTCACCCGCACCTGAATATATAGGGTGTGTGGAGGG
AACGTGGGGAAGTGAAACATCTCAGTACCCACAGGAAGAGAAAACAACATGTGATTCCGT
GAGTAGTGGCGAGCGAAAGCGGATGAGGCTAAACCGGGCGTGTGTGATAGCTGTCAGGCG
TTGCACGTTCGGGGTCGTGGGACCCGCCAACTGGTTCTGACAAGCCGGTAGGGAGTAAGA
AATCTGCGTCATAGTCGAAGAGCATTGAATGGCTCGGCATAGAGGGTGCGACCCCCGTAG
ACGAAATGGTGTGGACTCCCGGTGGATTTCCCAAGTAGCACGGGGCCCGAGAAATCCCGT
GTGAATCTGGCAGGACCACCTGCTAAGCCTAAATATTCCCTGGTGACCGATAGCGGACAA
GTACCGTGAGGGAAAGGTGAAAAGTACCCCGGGAGGGGAGTGAAATAGATCCTGAAACCG
TGTGCCTACAATCCGTTGGAGCCTCCCGCCGTTGGGCGTGTGGGGTGACAGCGTGCCTTT
TGAAGAATGAGCCTGCGAGTTAGTGCTCAGTGGCGAGGTTAACCCGTGTGGGGAAGCCGT
AGCGAAAGCGAGTCCGAATAGGGCGTTTGAGTCGCTGGGTCTAGACCCGAAGCGGAGTGA
TCTACCCATGGCCAGGTTGAAGCGCAGGTAAGACTGCGTGGAGGACCGAACCCACTTAGG
TTGAAAACTGAGGGGATGAGCTGTGGGTAGGGGTGAAAGGCCAATCAAACTCCGTGATAG
CTGGTTCTCCCCGAAATGCATTTAGGTGCAGCGTCACGTGTTTCTTACCGGAGGTAGAGC
TACTGGATAGCTAATGGGCCTCACCAGGTTACTGACGTTAGCCAAACTCCGAATGCCGGT
AAGTGAGAGCGTGGCAGTGAGACTGCGGGGGATAAGCTCCGTAGTCGAGAGGGAAACAGC
CCAGATCACCAGCTAAGGTCCCTAAGCGTGTGCTAAGTGGGAAAGGATGTGGAGTTGCTG
TGACAACCAGGAGGTTGGCTTAGAAGCAGCCACCCTTTAAAGAGTGCGTAATAGCTCACT
GGTCAAGTGATTCCGCGCCGACAATGTAGCGGGGCTCAAGCACACCACCGAAGCTGTGGC
ATTGACATACTGCTCGGCACCGACACCTGCGGGTTCGGTGTCCAGGCGTGTTGATGGGTA
GGGGAGCGTCGTGTGGCCAGGGAAGCGGCGGTGTGAACCAGCCGTGGAGGCCACACGAGT
GAGAATGCAGGCATGAGTAGCGAATGACGGGCGAGAAACCCGTCCGCCGAATAACCAAGG
GTTCCAGGGTCAAGCTAATCTGCCCTGGGTAAGTCGGGACCTAAGGCGAGGCCGACAGGC
GTAGTCGATGGACATCCGGTTGATATTCCGGAACCGGCGAAGAACCGCCCATGATGAACC
CAGTGATGCTAAGTGCCTGAAGCACGCCCACCGGACCTTCGGGTCCATCGGGTGTGTGGA
GCGCACGACCCGATCTGGTAGTAGTCAAGCGATGGAGTGACGCAGGAAGGTAGCCTCCGC
GTGGCGATGGTTGTCCACGTCCAAGGGTGTAGGGCGCGATCCAGGCAAATCCGGATCGCA
TGAAGCCTGAGACCTGATAGTGACCGCGAATGCGGGAAGAGGGTGATCCTATGCTGCCGA
GAAAAACTTCTAGCGAGGTTCGAGCCGCCCGTACCCCAAACCGACTCAGGTGGTTAGGTA
GAGAATACCAAGGCGATCGAGTGAATCGTGGTTAAGGAATTCGGCAAAATACCCCCGTAA
CTTCGGGAGAAGGGGGGCCCTGATCGTGACGACACTTGCTGTCCGAGCGTGATCGGCCGC
AGAGACCAGGGAGAAGCGACTGTTTACTAAAAACACAGGTCCGTGCCAAGTCGCAAGACG
ATGTATACGGACTGACGCCTGCCCGGTGCTGGAACGTTAAGGGGACCGGTTAGCCTCACG
GCGAAGCTGAGAACTTAAGCGCCAGTAAACGGCGGTGGTAACTATAACCATCCTAAGGTA
GCGAAATTCCTTGTCGGGTAAGTTCCGACCTGCACGAATGGCGTAACGACTTCTCCACTG
TCTCAACCACGAACTCGGCGAAATTGCACTACGAGTAAAGATGCTCGTTACGCGCAGCAG
GACGGAAAGACCCCGGGACCTTTACTACAGCTTGGTATTGGTGTTCGGTACGGCTTGTGT
AGGATAGGTGGGAGACTATGAAATCGTCACGTCAGTGATGGTGGAGTCAACGTTGAAATA
CCACTCTGGTCGTTCTGGATATCTAACCTCGGTCCGTGATCCGGATCAGGGACAGTGCCT
GGTGGGTAGTTTAACTGGGGCGGTTGCCTCCTAAAAGGTAACGGAGGCGCCCAAAGGTTC
CCTCAGCCTGGTTGGTAATCAGGTTTCGAGTGTAAGTGCACAAGGGAGCTTGACTGTGAG
ACAGACATGTCGAGCAGGGACGAAAGTCGGGACTAGTGATCCGGCGGTGGCTTGTGGAAG
CGCCGTCGCTCAACGGATAAAAGGTACCCCGGGGATAACAGGCTGATCTTGCCCAAGAGT
CCATATCGACGGCATGGTTTGGCACCTCGATGTCGGCTCGTCGCATCCTGGGGCTGGAGT
AGGTCCCAAGGGTTGGGCTGTTCGCCCATTAAAGCGGTACGCGAGCTGGGTTTAGAACGT
CGTGAGACAGTTCGGTCCCTATCCGCTGTGCGCGTAGGAAACTTGAGAAAGGCTGTCCCT
AGTACGAGAGGACCGGGATGGACGAACCTCTGGTGTGTCAGTTGTTCTGCCAAGAGCACC
GCTGATTAGCTACGTTCGGAAGTGATAACCGCTGAAAGCATCTAAGCGGGAAGCACGTTT
CAAGATGAGGTTTCCAGGCCCGCAAGGGCGAGAGGCTCCCAGCTAGACTACTGGGTTGAT
AGGCCGGATGTGGAAGCACAGCAATGTGTGGAGCTGACCGGTACTAATAAGCCGATAACT
TGAC
>Soil811 3126
TCAAGTTTTTAAGGGCACACGGTGGATGCCTTGGCACCAGGAACCGAAGAAGGACGTAGG
AATCTGCGATAAGCCTCGGGTAGTCGATAACCAGACTGTGATCCGAGGATTTCCGAATGG
GGAAACCCGGCTGGAGGCAAGTCCAGTCACCCGCACCTGAATATATAGGGTGTGTGGAGG
GAACGTGGGGAAGTGAAACATCTCAGTACCCACAGGAAGAGAAAACAACATGTGATTCCG
TGAGTAGTGGCGAGCGAAAGCGGATGAGGCTAAACCGGGCGTGTGTGATAGCTGTCAGGC
GTTGCACGTTCGGGGTCGTGGGACCCGCCAACCAGTGCTGACATGCTGGTAGGGAGTAAG
AAATCTGCGTCATAGTCGAAGAGCATTGAATGGCTCGGCATAGAGGGTGCGACCCCCGTA
GACGAAATGGTGTGGACTCCCGGTGGATTTCCCAAGTAGCACGGGGCCCGAGAAATCCCG
TGTGAATCTGGCAGGACCACCTGCTAAGCCTAAATATTCCCTGGTGACCGATAGCGGACA
AGTACCGTGAGGGAAAGGTGAAAAGTACCCCGGGAGGGGAGTGAAATAGATCCTGAAACC
GTGTGCCTACAATCCGTTGGAGCCTCCCGCCGTTGGGCGTGTGGGGTGACAGCGTGCCTT
TTGAAGAATGAGCCTGCGAGTTAGTGCTCAGTGGCGAGGTTAACCCGTGTGGGGAAGCCG
TAGCGAAAGCGAGTCCGAATAGGGCGTTTGAGTCGCTGGGTCTAGACCCGAAGCGGAGTG
ATCTACCCATGGCCAGGTTGAAGCGCAGGTAAGACTGCGTGGAGGACCGAACCCACTTAG
GTTGAAAACTGAGGGGATGAGCTGTGGGTAGGGGTGAAAGGCCAATCAAACTCCGTGATA
GCTGGTTCTCCCCGAAATGCATTTAGGTGCAGCGTCACGTGTTTCTTGCCGGAGGTAGAG
CTACTGGATAGCTAATGGGCCTCACCAGGTTACTGACGTTAGCCAAACTCCGAATGCCGG
TAAGTGAGAGCGTGGCAGTGAGACTGCGGGGGATAAGCTCCGTAGTCGAGAGGGAAACAG
CCCAGATCACCAGCTAAGGTCCCTAAGCGTGTGCTAAGTGGGAAAGGATGTGGAGTTGCT
GTGACAACCAGGAGGTTGGCTTAGAAGCAGCCACCCTTTAAAGAGTGCGTAATAGCTCAC
TGGTCAAGTGATTCCGCGCCGACAATGTAGCGGGGCTCAAGCACACCACCGAAGCTGTGG
CATTGACATACTGCTCGGCACCGACACCTGCGGGTTCGGTGTCCAGGCGTGTTGATGGGT
AGGGGAGCGTCGTGTGGCCAGGGAAGCGGCGGTGTGAACCAGCCGTGGAGGCCACACGAG
TGAGAATGCAGGCATGAGTAGCGAATGACGGGCGAGAAACCCGTCCGCCGAATAACCAAG
GGTTCCAGGGTCAAGCTAATCTGCCCTGGGTAAGTCGGGACCTAAGGCGAGGCCGACAGG
CGTAGTCGATGGACATCCGGTTGATATTCCGGAACCGGCGAAGGACCGCCCATGACGAAC
CTTGTGATGCTAAGTGCCTGAAGCACGCCCACCGGACCTTCGGGTCCATCGGGTGTGTGG
AGCGCACGACCCGATCTGGTAGTAGTCAAGCGATGGAGTGACGCAGGAAGGTAGCCTCCG
CGTGGCGATGGTTGTCCACGTCCAAGGGTGTAGGGCGCGATCCAGGCAAATCCGGGTCGC
ATGAAGCCTGAGACCTGATAGTGACCGCGAATGCGGGAAGAGGGTGATCCTATGCTGCCG
AGAAAAACTTCTAGCGAGGTTCGAGCCGCCCGTACCCCAAACCGACTCAGGTGGTTAGGT
AGAGAATACCAAGGCGATCGAGTGAATCGTGGTTAAGGAATTCGGCAAAATACCCCCGTA
ACTTCGGGAGAAGGGGGGCCCTGATCGTGACGCCACTAGCTGGCTGAGCGTGATCGGCCG
CAGAGACCAGGGAGAAGCGACTGTTTACTAAAAACACAGGTCCGTGCCAAGTCGCAAGAC
GATGTATACGGACTGACGCCTGCCCGGTGCTGGAACGTTAAGGGGACCGGTTAGCCTCAC
GGCGAAGCTGAGAACTTAAGCGCCAGTAAACGGCGGTGGTAACTATAACCATCCTAAGGT
AGCGAAATTCCTTGTCGGGTAAGTTCCGACCTGCACGAATGGCGTAACGACTTCTCCACT
GTCTCAACCACGAACTCGGCGAAATTGCACTACGAGTAAAGATGCTCGTTACGCGCAGCA
GGACGGAAAGACCCCGGGACCTTTACTACAGCTTGGTATTGGTGTTCGGTACGGCTTGTG
TAGGATAGGTGGGAGACTGTGAAGCCGTCACGTCAGTGATGGTGGAGTCAACGTTGAAAT
ACCACTCTGGTCGTTCTGGATATCTAACCTCGGTCCGTGATCCGGATCAGGGACAGTGCC
TGGTGGGTAGTTTAACTGGGGCGGTTGCCTCCTAAAAGGTAACGGAGGCGCCCAAAGGTT
CCCTCAGCCTGGTTGGTAATCAGGTTTCGAGTGTAAGTGCACAAGGGAGCTTGACTGTGA
GACAGACATGTCGAGCAGGGACGAAAGTCGGGACTAGTGATCCGGCGGTGGCTTGTGGAA
GCGCCGTCGCTCAACGGATAAAAGGTACCCCGGGGATAACAGGCTGATCTTGCCCAAGAG
TCCATATCGACGGCATGGTTTGGCACCTCGATGTCGGCTCGTCGCATCCTGGGGCTGGAG
TAGGTCCCAAGGGTTGGGCTGTTCGCCCATTAAAGCGGTACGCGAGCTGGGTTTAGAACG
TCGTGAGACAGTTCGGTCCCTATCCGCTGTGCGCGTAGGAAACTTGAGAAAGGCTGTCCC
TAGTACGAGAGGACCGGGATGGACGAACCTCTGGTGTGTCAGTTGTTCTGCCAAGAGCAC
CGCTGATTAGCTACGTTCGGAAGTGATAACCGCTGAAAGCATCTAAGCGGGAAGCACGTT
TCAAGATGAGGTTTCCAGGCCCGCGAGGGCGAGAGGCTCCCAGCTAGACTACTGGGTTGA
TAGGCCGGATGTGGAAGCACAGCAATGTGTGGAGCTGACCGGTACTAATAAGCCGATAAC
TTGACT
>Soil745 2926
TTAAGTTAGAAAGGGCGCACGGATGCCTTGGCACTAGGAGCCGATGAAGGACGGGACTAA
CACCGATATGCTTCGGGGAGCTGTAAGTAAGCTTTGATCCGGAGATTTCCGAATGGGGAA
ACCCACTGTTCGTAATGGAACAGTATCTTTACCTGAATACATAGGGTACTGAAGGCAGAC
CCGGGGAACTGAAACATCTAAGTACCCGGAGGAAGAGAAAGCAAACGCGATTTCCTGAGT
AGCGGCGAGCGAAACGGAATTAGCCCAAACCAAGAGGCTTGCCTCTTGGGGTTGTAGGAC
ACTCAACATGGAGTTACAAAGGAACGGGGTAAATGAAGCGACCTGGAAAGGTCCGTCGAA
GAAGGTAAAAACCCTGTAGTTGAAACTTCGTTCCCTCCTGAGTGGATCCTGAGTACGGCG
GGACACGAGAAATCCCGTCGGAAGCAGGGAGGACCATCTCCCAAGGCTAAATACTCCCTA
GTGACCGATAGTGAACCAGTACCGTGAGGGAAAGGTGAAAAGCACCCCGGAAGGGGAGTG
AAATAGATCCTGAAACCGTGTGCCTACAAGTAGTCAAAGCCCGTTAATGGGTAATGGCGT
GCCTTTTGTAGAATGAACCGGCGAGTTACGATTTCATGCGAGGTTAAGTTGATGAGACGG
AGCCGCAGCGAAAGCGAGTCTGAATAGGGCGAATGAGTATGAGGTCGTAGACCCGAAACC
AGGTGATCTACCCATGTCCAGGGTGAAGTTCAGGTAACACTGAATGGAGGCCCGAACCCA
CGCACGTTGAAAAGTGCGGGGATGAGGTGTGGGTAGCGGAGAAATTCCAATCGAACCTGG
AGATAGCTGGTTCTCTCCGAAATAGCTTTAGGGCTAGCCTCAAGATGAGAGTATTGGAGG
TAGAGCACTGATTGGACTAGGGGCCCCCAACGGGTTACCGAATTCAGTCAAACTCCGAAT
GCCAAATACTTATTNTTGGGAGTCAGACTGCGAGTGATAAGATCCGTAGTCGAAAGGGAA
ACAGCCCAGACCACCAGCTAAGGTCCCAAAGTATACGTTAAGTGGAAAAGGATGTGGAGT
TGCTTAGACAACCAGGATGTTGGCTTAGAAGCAGCCACCATTTAAAGAGTGCGTAATAGC
TCACTGGTCGAGTGACTCCGCGCCGAAAATGTACCGGGGCTAAACGTATCACCGAAGCTG
TGGATTGACACCGTATGGTGTCGATGGTAGGAGAGCGTTCTAAGGGCGTTGAAGTCAGAC
CGGAAGGACTGGTGGAGCGCTTAGAAGTGAGAATGCCGGTATGAGTAGCGAAAGAAGGGT
GAGAATCCCTTCCACCGAATGCCTAAGGTTTCCTGAGGAAGGCTCGTCCGCTCAGGGTTA
GTCGGGACCTAAGCCGAGGCCGAAAGGCGTAGGCGATGGACAACAGGTTGATATTCCTGT
ACCACCTATACATCGTTTGAACGATGGGGGGACGCAGAAGGATAGGGTAAGCGCGCTGTT
GGATATGCGCGTCCAAGCAGTTAGGCCGGAAACGAGGCAAATCCCGTTTCCATTAAGGCG
GAGCTGTGATGGCGAGGGAAATATAGTACCGAAGTTCCTGATTCCACGCTGCCAAGAAAA
GCCTCTAGTGAGATGTAAGGTGCCCGTACCGCAAACCGACACAGGTAGGCGAGGAGAGAA
TCCTAAGGTGTGCGAGAGAACTCTCGTTAAGGAACTCGGCAAAATGACCCCGTAACTTCG
GGAGAAGGGGTGCTTTTTAGGGTGAATAGCCCAGAAAAGCCGCAGTGAATAGGCCCAGGC
GACTGTTTAGCAAAAACACAGGTCTCTGCGAAGCCGCAAGGCGAAGTATAGGGGCTGACA
CCTGCCCGGTGCTGGAAGGTTAAGGGGAGAGGTTAGCGCAAGCGAAGCTTTGAACCGAAG
CCCCAGTAAACGGCGGCCGTAACTATAACGGTCCTAAGGTAGCGAAATTCCTTGTCGGGT
AAGTTCCGACCCGCACGAAAGGTGTAACGATCTGGGCACTGTCTCAACGAGAGACTCGGT
GAAATTATAGTACCTGTGAAGATGCAGGTTACCCGCGACAGGACGGAAAGACCCCGTGGA
GCTTTACTGCAGCCTGATATTGAATTTTGGTACAGCTTGTACAGGATAGGTAGGAGCCTG
AGAAGCCGGAGCGCCAGCTTCGGTGGAGGCGTTGGTGGGATACTACCCTGGCTGTATTGA
AATTCTAACCCGCGCCCCTTATCGGGGTGGGAGACAGTGTCAGGTGGGCAGTTTGACTGG
GGCGGTCGCCTCCTAAAGAGTAACGGAGGCGCCCAAAGGTTCCCTCAGAATGGTTGGAAA
TCATTCGTAGAGTGTAAAGGCACAAGGGAGCTTGACTGCGAGACCTACAAGTCGAGCAGG
GACGAAAGTCGGGCTTAGTGATCCGGTGGTTCCGCATGGAAGGGCCATCGCTCAACGGAT
AAAAGCTACCCCGGGGATAACAGGCTTATCTCCCCCAAGAGTCCACATCGACGGGGAGGT
TTGGCACCTCGATGTCGGCTCATCGCATCCTGGGGCTGTAGTCGGTCCCAAGGGTTGGGC
TGTTCGCCCATTAAAGCGGTACGCGAGCTGGGTTCAGAACGTCGTGAGACAGTTCGGTCC
CTATCCGTCGCGGGCGCAGGAAATTTGAGAGGAGCTGTCCTTAGTACGAGAGGACCGGGA
TGGACGCACCGCTGGTGTACCAGTTGTCTTGCCAAAGGCATAGCTGGGTAGCTACGTGCG
GACGGGATAAGTGCTGAAAGCATCTAAGCATGAAGCCCCCCTCAAGATGAGATTTCCCAT
GGCGCAAGCTAGTAAGATCCCTGAAAGATGATCAGGTTGATAGGTCAGAGGTGGAAGCAT
GGTGACATGTGGAGCTGACTGATACTAATAGATCGAGGACTTAACC
>Root100 2804
TGTCTTAAGGGCAATTGGTGGATGCCTTGGCATGCACAGGCGATGAAGGACGTGATACGC
TGCGATAAGCGTCGGGGAGGTGCGAATACCCTTTGATCCGACGATTTCCGAATGGGGAAA
CCCACCTAAGGTACTTGTAAAATCAGAGCAGTCGGCAAGCTTATGTTTGCTGGCTGTTGT
GGTTTACAAGTATCGCTAATAGGTAACTTACCCTGAATAAAATAGGGGTAAAGTGGCGAA
CGCGGGGAACTGAAACATCTAAGTACCCGTAGGAAAGGACATCAACCGAGACTCCGCAAG
TAGTGGCGAGCGAACGCGGACCAGGCCAGTGGCGATTGAGAGACAAGCGGAACCTTCTGG
AAAGTAGGGCCATAGTGGGTGACAGCCCCGTACGCGTAATGCAATCAATCGTCCTTGAGT
AAGGCGGGACACGTGAAATCCTGTCTGAACATGGGGAGACCACTCTCCAAGCCTAAGTAC
TCGTGCATGACCGATAGCGAACTAGTACCGTGAGGGAAAGGTGAAAAGCACCCCGACAAG
GGGAGTGAAAGAGTACCTGAAACCGGTTGCCTACAAACAGATGGAGCCTGAAATGGTGAC
ATCGTACCTTTTGTATAATGGGTCAGCGACTTAGTGTGTCGAGCAAGCTTAAGCCGGTAG
GTGTAGGCGCAGCGAAAGCGAGTCTGAACAGGGCGTTCAGTTCGACGCATTAGACCCGAA
ACCGAGTGATCTAGCCATGAGCAGGTTGAAGGTAAGGTAACACTTACTGGAGGACCGAAC
CCATAACTGTTGCAATAGTTCGGGATGACTTGTGGCTAGGGGTGAAAGGCCAATCAAACT
CGGAAATAGCTGGTTCTCCGCGAAATCTATTTAGGTAGAGCGTCGACCGAATACCCCAGG
GGGTAGAGCACTGGATGGGCTAGGGGTCCTCACCGGATTACCAAACCTAACCAAACTCCG
AATACCTGGGAGTACTAGTCGGCAGACACACGGCGGGTGCTAACGTCCGTCGTGAAAAGG
GAAACAACCCTGACCTACAGCTAAGGTCCCCAAGTTATGGCTAAGTGGGAAAGGATGTGA
GGATCCCAAAACAACCAGGATGTTGGCTTAGAAGCAGCCATCATTTAAAGAAAGCGTAAC
AGCTCACTGGTCTAAATAAGGGTCTTTGCGCCGAAAATGTACCGGGGCTAAAGCCATACA
CCGAAGCTTAGGGTTTGCAGCTTGCTGCAAGCGGTAGCGGAGCGTTCTGTAAGCTGACGA
AGCCGTACCTGTGAGGGGCGGTGGAGGTATCAGAAGTGCGAATGCTGACATGAGTAACGT
AAGGGGTGTGAGAGACACCCCCGCCGAAAGTCCAAGGGTTCCTGCTTAAAGCTAATCTGA
GCAGGGTTAGCCGGCCCCTAAGTCGAGGCGGAAACGCGTAGACGATGGGAACCACGTTAA
TATTCGTGGGCCTGTGGGTAGTGACGGATCGCACAAGTTGTCGGGTCTTATTGGATTGAT
CCCGGCAGCGGAGCGGTTCCAGGAAATAGCTCCCACTTATAGACCGTACCCGAAACCGAC
ACTGGTGGACTGGTAGAGTATACCAAGGCGCTTGAGAGAACTATGCTGAAGGAACTCGGC
AAATTGCACGCGTAACTTCGGAAGAAGCGTGACCCCTTTGCACGCAAGTGTATGGGGGTG
GCACAGACCAGGGGGTAGCGACTGTTTATCAAAAACACAGGGCTCTGCGAAGTCGCAAGA
CGACGTATAGGGTCTGACGCCTGCCCGGTGCTGGAAGGTTAAGAGGAGAGGTGCAAGCTT
TGAATCGAAGCCCCAGTAAACGGCGGCCGTAACTATAACGGTCCTAAGGTAGCGAAATTC
CTTGTCGGGTAAGTTCCGACCTGCACGAATGGCGTAACGACTTCCCCGCTGTCTCCAGCA
TAGACTCAGTGAAATTGAATTCCCCGTGAAGATGCGGGGTTCCTGCGGTTAGACGGAAAG
ACCCCGTGCACCTTTACTATAGCTTTACATTGGCATTCGTAGTGGCATGTGTAGGATAGG
TGGTAGGCTTTGAAGCCAGGGCGCCAGCCTTGGTGGAGCCACCCTTGAAATACCACCCTT
ATCTCTATGGATGTCTAACCGCGGCCCGTTATCCGGGTCCGGGACAATGTATGGTGGGTA
GTTTGACTGGGGCGGTCGCCTCCTAAAGAGTAACGGAGGCGCGCGATGGTGGGCTCAGAA
CGGTCGGAAATCGTTCGCTGAGTGCAATGGCATAAGCCTGCCTGACTGCGAGACTGACAA
GTCGAGCAGAGACGAAAGTCGGTCATAGTGATCCGGTGGTCCCGTGTGGAAGGGCCATCG
CTCAACGGATAAAAGGTACGCCGGGGATAACAGGCTGATGACCCCCAAGAGTCCATATCG
ACGGGGTTGTTTGGCACCTCGATGTCGACTCATCGCATCCTGGGGCTGGAGCAGGTCCCA
AGGGTATGGCTGTTCGCCATTTAAAGCGGTACGTGAGTTGGGTTCAGAACGTCGTGAGAC
AGTTCGGTCCCTATCTGCCGTGGGTGTAGGAATATTGAAAGGATCTGTCCCTAGTACGAG
AGGACCGGGATGGACGGATCTCTGGTGGACCTGTTGTGGCGCCAGCCGCATAGCAGGGTA
GCTATATCCGGACGGGATAACCGCTGAAGGCATCTAAGCGGGAAACCCACCTTAAAACGA
GTATTCCCTGAGAACCGTGGAAGACGACCACGTTGATAGGCCGGGTGTGGAAGTGCAGCA
ATGCATGAAGCTTACCGGTACTAATAGTTCGATAGGCTTGATCG
>Root101 3114
TCAAGTTTTTAAGGGCACACGGTGGATGCCTTGGCACCAGGAACCGAAGAAGGACGTAGG
AATCTGCGATAAGCCTCGGGGAGTCGATAACCAGACTGTGATCCGAGGATTTCCGAATGG
GGAAACCCGGCTGGAGGCAAGTCCAGTCACTCCCGCCTGAACACATAGGGCGGGTAGAGG
GAACGTGGGGAAGTGAAACATCTCAGTACCCACAGGAAGAGAAAGCAACCGCGATTCCGT
GAGTAGTGGCGAGCGAAAGCGGAAGAGGCTAAACCGTAGCTGTGTGATACCTGTCAGGGG
TTGCAGTTGCGGGGTCGTGGGACTTTTCGGTCAGCACTGACATGTTGGCATGGAGTCAGA
AATGCGCGTTGTAGTCGAAGGGCATTGAATGGCCCGGCACAGAGGGTGCGACCCCCGTAG
ACGAAACGATGTGCACTCCAGAGAAGTATCCCAAGTAGCACGGGGCCCGAGAAATCCCGT
GTGAATCTGGCGGGACCACCCGCTAAGCCTAAATATTCCCTGGTGACCGATAGCGGACAA
GTACCGTGAGGGAAAGGTGAAAAGTACCCCGGGAGGGGAGTGAAATAGATCCTGAAACCG
TGTGCCTACAATCCGTCGGAGCCTCCTTGTGGGGTGACGGCGTGCCTTTTGAAGAATGAG
CCTGCGAGTTAGTGCTCAGTGGCGAGGTTAACCCGTGTGGGGAAGCCGTAGCGAAAGCGA
GTCCGAATAGGGCGTTTTAGTCGCTGGGTCTAGACCCGAAGCGGAGTGATCTACCCATGG
CCAGGTTGAAGCGACGGTAAGACGTCGTGGAGGACCGAACCCACTTAGGTTGAAAACTGA
GGGGATGAGCTGTGGGTAGGGGTGAAAGGCCAATCAAACTCCGTGATAGCTGGTTCTCCC
CGAAATGCATTTAGGTGCAGCGTCACGTGTTTCTTACCGGAGGTAGAGCTACTGGATAGC
TAATGGGCCTCACCAGGTTACTGACGTTAGCCAAACTCCGAATGCCGGTAAGTGAGAGCG
TGGCAGTGAGACTGCGGGGGATAAGCTCCGTAGTCGAGAGGGAAACAGCCCAGACCACCA
TCTAAGGTCCCTAAGCGTGTGCTAAGTGGGAAAGGATGTGGAGTTGCATTGACAACCAGG
AGGTTGGCTTAGAAGCAGCCACCCTTTAAAGAGTGCGTAATAGCTCACTGGTCAAGTGAT
TCCGCGCCGACAATGTAGCGGGGCTCAAGCACACCACCGAAGCTGTGGCATTGACACTTT
GCCCGGCTGTGACACCTGCGGGTTCACGGTCCAAGCGTGTTGATGGGTAGGGGAGCGTCG
TGTGGCCAGGGAAGCGGCGGAGTGATCCAGCCGTGGAGGCCACACGAGTGAGAATGCAGG
CATGAGTAGCGAATGACGGGCGAGAAACCCGTCCGCCGAATAACCAAGGGTTCCAGGGTC
AAGCTAATCTGCCCTGGGTAAGTCGGGACCTAAGGCGAGGCCGACAGGCGTAGTCGATGG
ACATCCGGTTGATATTCCGGAACCGGCGAAGAACCGCCCATGATGAACCTTTTGATGCTA
AACGCCTGAANCCACGTGCTGACACCTTCGGGTGGAGGTTAGTGGTGGAGCGCGTGACCC
GATCTGGTAGTAGTCAAGCGATGGAGAGACGCAGGAAGGTAGCCTCCGCGTGGCGATGGT
AGTCCACGTCCAAGGGTGTAGGGCGAGCTGTAGGCAAATCCGCAGCTCACATAGCCTGAG
ACCTGATAGTGACCGCGTATGCGGGAAGCAGGGTGATCCTATGCTGCCAAGAAAATCTTC
TAGCGAGGTTCGAGCCGCCCGTACCCCAAACCGACTCAGGTGGTTAGGTAGAGAATACCA
AGGCGATCGAGTGAATCGTGGTTAAGGAATTCGGCAAAATACCCCCGTAACTTCGGGAGA
AGGGGGGCCCGGATCCTGAAGACACTTGCTGTCTAGGGAGAACGGCCGCAGAGACCAGGG
AGAAGCGACTGTTTACTAAAAACACAGGTCCGTGCGAAGTCGCAAGACGATGTATACGGA
CTGACGCCTGCCCGGTGCTGGAAGGTTAAGAGGACCGGTTAGTTCTTCGGAGCGAAGCTG
AGAATTTAAGCCCCAGTAAACGGCGGTGGTAACTATAACCATCCTAAGGTAGCGAAATTC
CTTGTCGGGTAAGTTCCGACCTGCACGAATGGCGTAACGACTTCTCCACTGTCTCAACCA
CGAACTCGGCGAAATTGCACTACGAGTAAAGATGCTCGTTACGCGCAGCAGGACGGAAAG
ACCCCGGGACCTTTACTACAGCTTGGTATTGGTGTTCGGTACGGCTTGTGTAGGATAGGT
GGGAGACTGTGAAGCATGCACGCCAGTGTGTGTGGAGTCAACGTTGAAATACCACTCTGG
TCGTTCTGGATATCTAACCTCGGTCCGTGATCCGGATCAGGGACAGTGCCTGGTGGGTAG
TTTAACTGGGGCGGTTGCCTCCTAAAAGGTAACGGAGGCGCCCAAAGGTTCCCTCAGCCT
GGTTGGCAATCAGGTTTTGAGTGTAAGTGCACAAGGGAGCTTGACTGTGAGACAGGCATG
TCGAGCAGGGACGAAAGTCGGGACTAGTGATCCGGCGGTGGCTTGTGGAAGCGCCGTCGC
TCAACGGATAAAAGGTACCCCGGGGATAACAGGCTGATCTTGCCCAAGAGTCCATATCGA
CGGCATGGTTTGGCACCTCGATGTCGGCTCGTCGCATCCTGGGGCTGGAGTAGGTCCCAA
GGGTTGGGCTGTTCGCCCATTAAAGCGGTACGCGAGCTGGGTTTAGAACGTCGTGAGACA
GTTCGGTCCCTATCCGCTGTGCGCGTAGGAAACTTGAGAAGAGCTGTCCCTAGTACGAGA
GGACCGGGATGGACGAACCTCTGGTGTGTCAGTTGTTCTGCCAAGAGCACGGCTGATTAG
CTACGTTCGGAAGTGATAACCGCTGAAAGCATCTAAGCGGGAAGCACGCTTCAAGATGAG
GTTTCCATGGACTTCGGTCCGAGAGGCTCCCAGCTAGACTACTGGGTTGATAGGCCAGAC
GTGGAAGCACAGTAATGTGTGTAGCTGACTGGTACTAATAAGCCGATAACTTGA
>Root102 2814
TGTCTTAAGGGCAATTGGTGGATGCCTTGGCATGCACAGGCGATGAAGGACGTGATACGC
TGCGATAAGCTACGGGGAGGTGCGAATACCCTTTGATCCGTAGATTTCCGAATGGGGAAA
CCCACCTAAGGTACTTGGAAAATCAGAGCAGCCAGAAGGTCGCAAGGCCGACTTGCTGCT
GTGGTTTCCAAGTATCGATAATAGGTAACTTACCCTGAATACATAGGGGTAAAGTGGCGA
ACGCGGGGAACTGAAACATCTAAGTACCCGTAGGAAAGGACATCAACCGAGACTCCGGAA
GTAGTGGCGAGCGAACCCGGACCAGGCCAGTGGCGATTGAGAGACAAGCGGAACCTTCTG
GAAAGTAGGGCCATAGTGGGTGACAGCCCCGTACGCGTAATGCAATCAATCGTCCTCGAG
TAAGGCGGGACACGTGAAATCCTGTCTGAAATTGGGGGGACCACCCTCCAAGCCTAAGTA
CTCGTGCATGACCGATAGCGAACTAGTACCGTGAGGGAAAGGTGAAAAGCACCCCGACAA
GGGGAGTGAAAGAGTACCTGAAACCGATTGCCTACAAACAGTGGAAGCCCAAGGTTCGTC
CTGGGTGACCACGTACCTTTTGTATAATGGGTCAGCGACTTAGTGTGACGAGCAAGCTTA
AACCGCTAGGTGTAGGCGCAGCGAAAGCGAGTCTGAATAGGGCGTTCAGTTCGTCGCATT
AGACCCGAAACCGAGTGATCTAGCCATGAGCAGGTTGAAGGTAAGGTAACACTTACTGGA
GGACCGAACCCATAACTGTTGCAATAGTTCGGGATGACTTGTGGCTAGGGGTGAAAGGCC
AATCAAACTCGGAAATAGCTGGTTCTCCGCGAAATCTATTTAGGTAGAGCGTCGACCGAA
TACCCCAGGGGGTAGAGCACTGGATGGGCTAGGGGTCCTCACCGGATTACCAAACCTAAC
CAAACTCCGAATACCTGGGAGTACTAGTCGGCAGACACACGGCGGGTGCTAACGTCCGTC
GTGAAAAGGGAAACAACCCTGACCTACAGCTAAGGTCCCCAAGTTATGGCTAAGTGGGAA
AGGATGTGAGGATCCCAAAACAACCAGGATGTTGGCTTAGAAGCAGCCATCATTTAAAGA
AAGCGTAACAGCTCACTGGTCTAAATAAGGGTCTTTGCGCCGAAAATGTAACGGGGCTAA
AGCCATACACCGAAGCTTAGGGTTTGGTCCGCAAGGGCCAAGCGGTAGCGGAGCGTTCTG
TAAGCTGATGAAGCCATACCCGCGAGGGGTGGTGGAGGTATCAGAAGTGCGAATGCTGAC
ATGAGTAACGTAAGGGGAGTGAGAGACTCCCCCGCCGAAAGACCAAGGGTTCCTGCTTAA
AGCTAATCTGAGCAGGGTTAGCCGGCCCCTAAGACGAGGCGGAAACGCGTAGTCGATGGG
AACCACGTTAATATTCGTGGGCTTGGAGGTAGTGACGGATCATTGAGGTAGTCCAATCTT
ATCGGATTGAACGGGCTGCTGCGTGGTTCCAGGAAATAGCTCCTCCTTATAAACCGTACC
CGAAACCGACACTGGTGGTCTGGTAGAGTATACCAAGGCGCTTGAGAGAACTATGCTGAA
GGAACTCGGCAAATTGCACGCGTAACTTCGGAAGAAGCGTGACCCTTTTCTACGCAAGTA
GAGGAGGGTGGCACAGACCAGGGGGTAGCGACTGTTTATCAAAAACACAGGGCTCTGCGA
AGTCGCAAGACGACGTATAGGGTCTGACGCCTGCCCGGTGCTGGAAGGTTAAGAGGAGGG
GTGCAAGCTCTGAATCGAAGCCCCAGTAAACGGCGGCCGTAACTATAACGGTCCTAAGGT
AGCGAAATTCCTTGTCGGGTAAGTTCCGACCTGCACGAATGGCGTAACGACTTCCCCGCT
GTCTCCAGCATAGACTCAGTGAAATTGAATTCCCCGTGAAGATGCGGGGTTCCTGCGGTT
AGACGGAAAGACCCCGTGCACCTTTACTATAGCTTTACATTGGCATTCGTAGTGGCATGT
GTAGGATAGGTGGTAGGCTTTGAAGCCTGGGCGCCAGCTCAGGTGGAGCCACCCTTGAAA
TACCACCCTTATTACTATGGATGTCTAACCGCGGCCCGTTATCCGGGTCCGGGACAATGT
ATGGTGGGTAGTTTGACTGGGGCGGTCGCCTCCTAAAGAGTAACGGAGGCGCGCGATGGT
GGGCTCAGAACGGTCGGAAATCGTTCGCTGAGTGCAATGGCATAAGCCTGCCTGACTGCG
AGACTGACAAGTCGAGCAGAGACGAAAGTCGGTCATAGTGATCCGGTGGTCCCGCGTGGA
AGGGCCATCGCTCAACGGATAAAAGGTACGCCGGGGATAACAGGCTGATGACCCCCAAGA
GTCCATATCGACGGGGTTGTTTGGCACCTCGATGTCGACTCATCGCATCCTGGGGCTGGA
GCAGGTCCCAAGGGTATGGCTGTTCGCCATTTAAAGCGGTACGTGAGTTGGGTTCAGAAC
GTCGTGAGACAGTTCGGTCCCTATCTGCCGTGGGTGTAGGAATATTGAAAGGATCTGTCC
CTAGTACGAGAGGACCGGGATGGACGGATCTCTGGTGGACCTGTTGTGGCGCCAGCCGCA
TAGCAGGGTAGCTATATCCGGACGGGATAACCGCTGAAGGCATCTAAGCGGGAAACCCAC
CTTAAAACGAGTATTCCCTGAGAACCGTGGAAGACGACCACGTTGATAGGCCGGGTGTGG
AAGAGCGGCAACGCTTGAAGCTTACCGGTACTAATAGTTCGATCGGCTTGATCG
>Root107 3117
CAAGTTTTTAAGGGCGCACGGTGGATGCCTTGGCACTAGGAACCGATGAAGGACGTGGGA
GGCCACGATAGTCCCCGGGGAGCCGTCAACCAGGCTTTGATCCGGGGGTTTCCGAATGGG
GAAACCCGGCAGTCGTCATGGGCTGTCACCCGCACCTGAACACATAGGGTGNGTGGAGGG
AACGAGGGGAAGTGAAACATCTCAGTACCCTCAGGAAGAGAAAACAACCGTGATTCCGGG
AGTAGTGGCGAGCGAAACCGGATGAGGCTAAACCGTTTTGGTGTGAGACCCGGCAGGGGT
TGCCAGAGCGGGGTCGTGGGAAAGTTCTTGATTGGTCTGCCGGCCNGTCGGTGAGTCAGA
AACCGTATGGATAGTCGAAGGACATGCGAAAGGTCCGGCGTAGAGGGTAAGACCCCCGTA
GACGAAATCTGTACGGCTCACTTGAGCTTCTCCCAAGTAGCACGGAGCCCGAGAAATTCC
GTGTGAATCTGGCGGGACCACCCGCTAAGCCTAAATATTCCCTAGTGACCGATAGCGGAT
AGTACCGTGAGGGAATGGTGAAAAGTACCGCGGGAGCGGAGTGAAATAGTACCTGAAACC
GTGTGCCTACAAGCCGTGGGAGCGTCGGANATGCAGCTTGCTGTGTGTCTCGTGACTGCG
TGCCTTTTGAAGAATGAGCCTGCGAGTTTGCGGTGTGTAGCGAGGTTAACCCGTGTGGGG
TAGCCGTAGCGAAAGCGAGTCCGAATAGGGCGATNNAGTTGCATGCCCAAGACCCGAAGC
GGAGTGATCTAGCCATGGGCAGGTTGAAGCGGAGGTAAGACTTCGTGGAGGACCGAACCC
ACCAGGGTTGAAAACCTGGGGGATGACCTGTGGTTAGGGGTGAAAGGCCAATCAAACTCC
GTGATAGCTGGTTCTCCCCGAAATGCATTTAGGTGCAGCGTCACGTGTTTCTTGCCGGAG
GTAGAGCACTGGATAGGCGATGGGCCCCAAAAGGTTACTGACCTTAGCCAAACTCCGAAT
GCCGGTAAGTGAGAGCGTGGCAGTGAGACTGTGGGGGATAAGCTCCATGGTCGAGAGGGA
AACAGCCCAGAACACCGACTAAGGCCCCTAAGCGTGTGCTAAGTGGGAAAGGATGTGGAG
TCGCAGAGACAACCAGGAGGTTGGCTTAGAAGCAGCCACCCTTGAAAGAGTGCGTAATAG
CTCACTGGTCAAGTGATTCCGCGCCGACAATGTAGCGGGGCTCAAGTACACCGCCGAAGT
CGTGTCATTGCAGCNATAGGGCCAACGCCCGCTGTGATGGGTAGGGGAGCGTCGTGTGCC
GGGTGAAGCAGCGGAGGAATCCAGTTGTGGACGGTTCACGAGTGAGAATGCAGGCATGAG
TAGCGATACAAGAGTGGGAAACTCTTGCGCCGATTGACCAAGGGTTCCTGGGTCAAGCTG
ATCTGCCCAGGGTAAGTCGGGACCTAAGGCGAGGCCGACAGGCGTAGTCGATGGACAACG
GGTTGATATTCCCGTACCCGCTTTGAAGCGCCAACGTCGAACCTCTGAATGCTAAGCCCG
CGAAGCCGGCCTGGAGTCTTCGGACAAAGGGACGTGGTGGAGCCGGTGACCCAACAGGGT
AGTAGGTGAGCGATGGGGTGACGCAGGAAGGTAGTCCAGCCCGGGCGGTGGTTGTCCCGG
GGTAAGGGTGTAGGCCGAGTGATAGGCAAATCCGTCACTCATTAAGGCTGAGACCTGATG
CCGAGCCGATTGTGGTGAAGTGGATGATCCTATGCTGTCGAGAAAAGCCTCTAGCGAGTT
TCATGGCGGCCCGTACCCCAAACCGACTCAGGTGGTCAGGTAGAGAATACCGAGGCGTTC
GGGTGAACTATGGTTAAGGAACTCGGCAAAATGCCCCCGTAACTTCGGGAGAAGGGGGGC
CGGAACTGGTGATGAGTCTTGCACTCTGAGCTGGGGCCGGCCGCAGAGACCAGCGAGAAG
CGACTGTTTACTAAAAACACAGGTCCGTGCGAAGCCGTAAGGCGATGTATACGGACTGAC
GCCTGCCCGGTGCTGGAACGTTAAGGGGACCGGTTAGTCANNNTTCGNNNNGGCGAAGCT
GAGAACTTAAGCGCCAGTAAACGGCGGTGGTAACTATAACCATCCTAAGGTAGCGAAATT
CCTTGTCGGGTAAGTTCCGACCTGCACGAATGGCGTAACGACTTCTCGACTGTCTCAACC
ATAGGCCCGGTGAAATTGCATTACGAGTAAAGATGCTCGTTTCGCGCAGCAGGACGGAAA
GACCCCGGGACCTTTACTATAGCTTGATATTGGTGTTCGGTTCGGCTTGTGTAGGATAGG
TGGGAGACTTTGAAGCAGCAACGCCAGTTGTTGTGGAGTCGTCGTTGAAATACCACTCTG
GTCGTGCTGGATGTCTAACCTGGGTCCGTGATCCGGATCAGGGACAGTGTCTGGTGGGTA
GTTTAACTGGGGCGGTTGCCTCCTAAAGAGTAACGGAGGCGCCCAAAGGTTCCCTCAGCC
TGGTTGGCAATCAGGTGTTGAGTGTAAGTGCACAAGGGAGCTTGACTGTGAGACCGACGG
GTCGAGCAGGGACGAAAGTCGGGACTAGTGATCCGGCGGTGGCTTGTGGAAGCGCCGTCG
CTCAACGGATAAAAGGTACCCCGGGGATAACAGGCTGATCTTCCCCAAGAGTCCATATCG
ACGGGATGGTTTGGCACCTCGATGTCGGCTCGTCGCATCCTGGGGCTGGAGTAGGTCCCA
AGGGTTGGGCTGTTCGCCCATTAAAGCGGTACGCGAGCTGGGTTTAGAACGTCGTGAGAC
AGTTCGGTCCCTATCCGCTGTGCGCGTAGGAATATTGAGAAGGGCTGTCCCTAGTACGAG
AGGACCGGGACGGACGAACCTCTGGTGTGCCAGTTGTTCTGCCAAGGGCATGGCTGGTTG
GCTACGTTCGGGAGGGATAACCGCTGAAAGCATCTAAGCGGGAAGCCTGCTTCGAGATGA
ATATTCCCACCTCCTTGAGAGGGTAAGGCTCCCAGTAGACGACTGGGTTGATAGGCCGGA
TGTGGAAGCCCTGTAAGGGGTGGAGCTGACCGGTACTAATAGGCCGAGGGCTTGTCC
>Root11 2919
TTAAGTTAGAAAGGGCGCACGGTGGATGCCTTGACACTAGGAGTCNATGAAGGACGGGAC
TAACGCCGATATGCTTCGGGGAGCTGTAAGTAAGCTTTGATCCGAAGATTTCCGAATGGG
GAAACCCACTATACGTAATGGTATGGTATCCTTACCTGAATACATAGGGTATGGAAGACA
GACCCAGGGAACTGAAACATCTAAGTACCTGGAGGAAGAGAAAGCAAATGCGATTTCCTG
AGTAGCGGCGAGCGAAACGGAACATAGCCCAAACCAAGAGGCTTGCCTCTTGGGGTTGTA
GGACATTCTATACGGAGTTACAAAGGAACGAGGTAGACGAAGCGACCTGGAAAGGTCCGT
CGTAGAGGGTAACAACCCCGTAGTCGAAACTTCGTTCTCTCTTGAATGTATCCTGAGTAC
GGCGGAACACGTGAAATTCCGTCGGAATCTGGGAGGACCATCTCCCAAGGCTAAATACTC
CCTAGTGATCGATAGTGAACCAGTACCGTGAGGGAAAGGTGAAAAGCACCCCGGAAGGGG
AGTGAAAGAGATCCTGAAACCGTGTGCCTACAAATAGTCAGAGCCCGTTAATGGGTGATG
GCGTGCCTTTTGTAGAATGAACCGGCGAGTTACGATCCCGTGCNAGGTTAAGCTGAAGAG
GCGGAGCCGCAGCGAAAGCGAGTCTGAATAGGGCGTTTAGTACGTGGTCGTAGACCCGAA
ACCAGGTGATCTACCCATGTCCAGGGTGAAGTTCAGGTAACACTGAATGGAGGCCCGAAC
CCACGCACGTTGAAAAGTGCGGGGATGAGGTGTGGGTAGCGGAGAAATTCCAATCGAACC
TGGAGATAGCTGGTTCTCCCCGAAATAGCTTTAGGGCTAGCCTTAAGTGTAAGAGTCTTG
GAGGTAGAGCACTGATTGAACTAGGGGTCCTCATCGGATTACCGAATTCAGTCAAACTCC
GAATGCCAATGACTTATCCTTAGGAGTCAGACTGCGAGTGATAAGATCCGTAGTCAAGAG
GGAAACAGCCCAGATCGCCAGCTAAGGTCCCAAAGTGTGTATTAAGTGGAAAAGGATGTG
GAGTTGCTTAGACAACTAGGATGTTGGCTTAGAAGCAGCCACCATTTAAAGAGTGCGTAA
TAGCTCACTAGTCGAGTGACTCTGCGCCGAAAATGTACCGGGGCTAAATACACCACCGAA
GCTGCGAATTGATACCAATGGTATCAGTGGTAGGGGAGCGTTCTAAGTGCAGTGAAGTCA
GACCGGAAGGACTGGTGGAGCGCTTAGAAGTGAGAATGCCGGTATGAGTAGCGAAAGACG
GGTGAGAATCCCGTCCACCGAATGCCTAAGGTTTCCTGAGGAAGGCTCGTCCGCTCAGGG
TTAGTCAGGACCTAAGCCGAGGCCGACAGGCGTAGGCGATGGACAACAGGTTGATATTCC
TGTACCACCTCTTTATCGTTTGAGCAATGGAGGGACGCAGAAGGATAGAAGAAGCGTGCG
ATTGGTTGTGCACGTCCAAGCAGTTAGGCTGATAAGTAGGCAAATCCGCTTATCGTNAAG
GCTGAGCTGTGATGGGGAAGCTCCTTATGGAGCGAAGTCTTTGATTCCCCGCTGCCAAGA
AAAGCTTCTAGCGAGATAAAAGGTGCCTGTACCGCAAACCGACACAGGTAGGCGAGGAGA
GAATCCTAAGGTGTGCGAGAGAACTCTGGTTAAGGAACTCGGCAAAATGACCCCGTAACT
TCGGGAGAAGGGGTGCTTTCTTAACGGAAAGCCGCAGTGAATAGGCCCAAGCGACTGTTT
AGCAAAAACACAGCTCTCTGCGAAGCCGTAAGGCGAAGTATAGGGGGTGACACCTGCCCG
GTGCTGGAAGGTTAAGGAGAGGGGTTAGCGTAAGCGAAGCTCTGAACTGAAGCCCCAGTA
AACGGCGGCCGTAACTATAACGGTCCTAAGGTAGCGAAATTCCTTGTCGGGTAAGTTCCG
ACCCGCACGAAAGGTGTAACGATTTGGGCACTGTCTCAACCAGAGACTCGGTGAAATTAT
AGTACCTGTGAAGATGCAGGTTACCCGCGACAGGACGGAAAGACCCCGTGGAGCTTTACT
GTAGCCTGATATTGAATTTTGGTACAGTTTGTACAGGATAGGCGGGAGCCATTGAAACCG
GAGCGCTAGCTTCGGTGGAGGCGCTGGTGGGATACCGCCCTGACTGTATTGAAATTCTAA
CCTACGGGTCTTATCGACCCGGGAGACAGTGTCAGGTGGGCAGTTTGACTGGGGCGGTCG
CCTCCTAAAGTGTAACGGAGGCGCCCAAAGGTTCCCTCAGAATGGTTGGAAATCATTCGT
AGAGTGCAAAGGCATAAGGGAGCTTGACTGCGAGACCTACAAGTCGAGCAGGGACGAAAG
TCGGGCTTAGTGATCCGGTGGTTCCGCATGGAAGGGCCATCGCTCAACGGATAAAAGCTA
CCCCGGGGATAACAGGCTTATCTCCCCCAAGAGTCCACATCGACGGGGAGGTTTGGCACC
TCGATGTCGGCTCATCGCATCCTGGGGCTGTAGTCGGTCCCAAGGGTTGGGCTGTTCGCC
CATTAAAGCGGTACGCGAGCTGGGTTCAGAACGTCGTGAGACAGTTCGGTCCCTATCCGT
CGTGGGCGTAGGAAATTTGAGAGGAGCTGTCCTTAGTACGAGAGGACCGGGATGGACGCA
CCGCTGGTGTACCAGTTGTTCTGCCAAGGGCATAGCTGGGTAGCTATGTGCGGAAGGGAT
AAGTGCTGAAAGCATCTAAGCATGAAGCCCCCCTCAAGATGAGATTTCCCATAGCGTAAG
CTAGTAAGATCCCTGAAAGATGATCAGGTTGATAGGTTCGAGGTGGAAGCATGGTGACAT
GTGGAGCTGACGAATACTAATAGATCGAGGACTTAACCA
>Root1203 2962
TCGTAAGGGCATTTGGTGGATGCCTTGGCATGCACAGGCGATGAAGGACGTGATACGCTG
CGAAAAGCCGTGGGGAGCTGCGAATAAGCTTTGATCCATGGATATCCGAATGGGGAAACC
CACCTTAGATACTTGGAAAATCTGTTTAGTTGGACTGGCGTTGAGGACGCTGTGTGGGAC
TTCCCATACAGGCCGCTAGGCCTGTCGCCAATTGTTTGGCGCGCCGTCCGCAGCGAAGCG
ATCCGGTATGGATCGCGACAGCGTGAGGACAAAACAGTCTTATTAACGCTGGCAGAACAT
CGACAACTGCACAGGTTTCCAAGTATCGTTAATAAGGTATCTGCCCCTGAATAAAATAGG
GGGTAAGAAGCGAACTCGGGGAACTGAAACATCTAAGTACCCGAAGGAAAGGACATCAAC
CGAGACTCCGCAAGTAGTGGCGAGCGAACGCGGACCAGGCCAGTGGCAATGAGGAATAAA
GCGGAACCTTCTGGAAAGTTGGGCCGTAGCGGGTGATAGCCCCGTACGCGTAGAACACTC
ATTGTCCTAGAGTAGGGCGGGACACGAGAAATCCTGTCTGAACATGGGGAGACCACTCTC
CAAGCCTAAGTACTCGTGCATGACCGATAGCGAACAAGTACCGTGAGGGAAAGGTGAAAA
GCACCCCGACAAGGGGAGTGAAATAGAACCTGAAACCGGATGCCTACAAACAGTCGGAGC
CCGAGCCTTTTTAGTAAGGTTGGGTGACGGCGTACCTTTTGTATAATGGGTCAACGACTT
AGTGTAACAAGCAAGCTTAAGCCGGTAGGTGTAGGCGAAGCGAAAGCGAGTCTGAATAGG
GCGATTGAGTTTGTTGCATTAGACCCGAAACCGAGTGATCTAGCCATGAGCAGGTTGAAG
GTTGGGTAACACCAACTGGAGGACCGAACCCGCATCTGTTGCAATAGATTGGGATGACTT
GTGGCTAGGGGTGAAAGGCCAATCAAACTCGGAAATAGCTGGTTCTCCGCGAAATCTATT
TAGGTAGAGCGTCGACCGAATACCCCCGGGGGTAGAGCACTGGATGGGCTATGGGGACTC
ACCGTCTTACTGATCCTAACCAAACTCCGAATACCGGGGAGTACTAGTCGGCAGACACAC
GGCGGGTGCTAACGTCCGTCGTGAAAAGGGCAACAACCCTAACCTCCAGCTAAGGTCCCC
AAGTCATGGCTAAGTGGGAAAGGATGTGAGGATCCCAAAACAACCAGGATGTTGGCTTAG
AAGCAGCCATCATTTAAAGAAAGCGTAACAGCTCACTGGTCTAAATAAGGGTCTTTGCGC
CGAAAATGTAACGGGGCTGAAGCCATGCACCGAAGCTGAGGATAGTGATAACCTTCGGGT
TATACTGTGGTAGCGGAGCGTTCCGTAAGCCTGTGAAGGGATACCTGTGAGGGGTCCTGG
AGGTATCGGAAGTGCGAATGTTGACATGAGTAACGATAAAGAGGGTGAGAGACCCTCTCG
CCGAAAGACCAAGGGTTCCTGCTTAAAGTTAATCTGAGCAGGGTTAGCCGGCCCCTAAGG
CGAGGCAGAAATGCGTAGTCGATGGGAACCACGTTAATATTCGTGGGCCTGGTGGTAGTG
ACGGATTGCTCAACTTGTTCAGACTTATTGGATTGTCTGGGCAGGGACGCGGTTCCAGGA
AATAGCTCCACCGTATAGACCGTACCCGAAACCGACACAGGTGGTCAGGTAGAGTATACC
AAGGCGCTTGAGAGAACTATGTTGAAGGAACTCGGCAAATTGCACGCGTAACTTCGGAAG
AAGCGTGACCCCATTATAGGCAACTATGGTGGGGTGGCACAGACCAGGGGGTAGCGACTG
TTTATCAAAAACACAGGGCTCTGCGAAGTCGCAAGACGACGTATAGGGTCTGACGCCTGC
CCGGTGCTGGAAGGTTAAGAGGAGAGGTGCAAGCTTTGAATCGAAGCCCCAGTAAACGGC
GGCCGTAACTATAACGGTCCTAAGGTAGCGAAATTCCTTGTCGGGTAAGTTCCGACCTGC
ACGAATGGCGTAACGACTTCCCCGCTGTCTCCAACATAGACTCAGTGAAATTGAATTCCC
CGTGAAGATGCGGGGTTCCTGCGGTCAGACGGAAAGACCCCGTGCACCTTTACTATAGCT
TTACACTGGCATTCGTGTCGGCATGTGTAGGATAGGTGGTAGGCTTTGAAGCAGGGACGC
CAGTTTCTGTGGAGCCATCCTTGAAATACCACCCTTATCGTCATGGATGTCTAACCGCGG
TCCGTTATCCGGATCCGGGACAGTGTATGGTGGGTAGTTTGACTGGGGCGGTCGCCTCCG
AAAGAGTAACGGAGGCGCGCGATGGTGGGCTCAGACCGGTCGGAAATCGGTCGTCGAGTG
CAATGGCATAAGCCCGCCTGACTGCGAGACTGACAAGTCGAGCAGAGACGAAAGTCGGTC
ATAGTGATCCGGTGGTCCCGCGTGGAAGGGCCATCGCTCAACGGATAAAAGGTACGCCGG
GGATAACAGGCTGATGACCCCCAAGAGTCCATATCGACGGGGTTGTTTGGCACCTCGATG
TCGGCTCATCGCATCCTGGGGCTGGAGCAGGTCCCAAGGGTTTGGCTGTTCGCCAATTAA
AGCGGTACGTGAGCTGGGTTCAGAACGTCGTGAGACAGTTCGGTCCCTATCTGCCGTGGG
TGTAGGAATATTGACAGGATCTGTCCCTAGTACGAGAGGACCGGGATGGACATATCTCTG
GTGGACCTGTTGTCCTGCCAAGGGCATAGCAGGGTAGCTACATATGGAATGGATAACCGC
TGAAGGCATCTAAGCGGGAAACCAACCTGAAAACGAGTATTCCCTATCAGAGCCGTGGAA
GACGACCACGTTGATAGGCCGGGTGTGGAAGTGCAGCAATGCATGAAGCTTACCGGTACT
AATAGCTCGATTGGCTTGATCG
>Root1204 2790
AGTGAAATAAGGGCAATTGGTGGATGCCTTGGCATGCACAGGCGATGAAGGACGTGATAC
GCTGCGATAAGCCGTGGGGAGCTGCGAATAAGCTTTGATCCATGGATTTCCGAATGGGGA
AACCCACCTTAAATGCTTAGAAAATCCAAACTGTCCCTCGGGGCGGCTTGGGTTTCTAAG
CATTGTGATAAGGTATCTACACCTGAATACATAGGGTGTAAGAAGCGAACCCAGGGAACT
GAAACATCTAAGTACCTGGAGGAAAGGACATCAACCGAGACTCCGCAAGTAGTGGCGAGC
GAACGCGGACCAGGCCAGTGGCCTTGGGGAATAAAGTGGAACGGAATGGAAAGTCCGGCC
GTAGCGGGTGATAGCCCCGTACATGTAGAACACCCAAGGTCCTTGAGTAAGGCGGGACAC
GTGAAATCCTGTTTGAAATTAGGGGGACCACCCTCTAAGCCTAAGTACTCGTGCATGACC
GATAGCGAACAAGTACCGTGAGGGAAAGGTGAAAAGCACCCCGACAAGGGGAGTGAAATA
GAACCTGAAACCGGTTGCCTACAAACAGTCGGAGCCCGCAAGGGTGACGGCGTACCTTTT
GTATAATGGGTCAACGACTTAGTGTGACGAGCAAGCTTAAGCCGATAGGTGAAGGCGCAG
CGAAAGCGAGTCTGAACAGGGCGTTCAGTTCGTCGCATTAGACCCGAAACCGAGTGATCT
AGCCATGAGCAGGTTGAAGGTTGGGTAACACCAACTGGAGGACCGAACCCGCATCTGTTG
CAATAGATTGGGATGACTTGTGGCTAGGGGTGAAAGGCCAATCAAACTCGGAAATAGCTG
GTTCTCCGCGAAAACTATTTAGGTAGTGCGTCGACCGAATACCCTCGGGGGTAGAGCACT
GGATGGGCTATGGGGACTCACCGTCTTACTGATCCTAACCAAACTCCGAATACCGAGGAG
TACTAGTCGGCAGACACACGGCGGGTGCTAACGTCCGTCGTGAAAAGGGCAACAACCCTG
ACCTCCAGCTAAGGTCCCCAAGTCATGGCTAAGTGGGAAAGGATGTGAGGATCCCAAAAC
AACCAGGATGTTGGCTTAGAAGCAGCCATCATTTAAAGAAAGCGTAACAGCTCACTGGTC
TAAATAAGGGTCTTTGCGCCGAAAATGTAACGGGGCTAAAGCCATGCACCGAAGCTGAGG
ATACGCAGTAATGCGTGTGGTAGCGGAGCGTTCCGTAAGCCTGTGAAGGGATACCTGTGA
GGGGTCCTGGAGGTATCGGAAGTGCGAATGTTGACATGAGTAACGATAAAGGGAGTGAGA
GACTCCCTCGCCGAAAGACCAAGGGTTCCTGCTTAAAGTTAATCTGAGCAGGGTTAGCCG
GCCCCTAAGATGAGGCAGAAATGCGTAGTCGATGGGAACCACGTTAATATTCGTGGGCCT
GGTGGTAGTGACGGATTGCGTAACTTGTTCAGACTTATTGGATTGTCTGGGCGGGGAAGC
GGTTCCAGGAAATAGCTCCACCGTATAGACCGTACCCGAAACCGACACAGGTGGTCAGGT
AGAGTATACCAAGGCGCTTGAGAGAACTATGCTGAAGGAACTCGGCAAATTGCACGCGTA
ACTTCGGAAGAAGCGTGACCTCTTCGTACGCAAGTATGGAGGGGTGGCACAGACCAGGGG
GTAGCGACTGTTTATCAAAAACACAGGGCTCTGCGAAGTTGCAAAACGACGTATAGGGCC
TGACGCCTGCCCGGTGCTGGAAGGTTAAAGGGAGAGGTGCAAGCTTTGAACTGAAGCCCC
AGTAAACGGCGGCCGTAACTATAACGGTCCTAAGGTAGCGAAATTCCTTGTCGGGTAAGT
TCCGACCTGCACGAATGGCGTAACGACTTCCCCGCTGTCTCCAGCATAGACTCAGTGAAA
TTGAATTCCCCGTGAAGATGCGGGGTTCCTGCGGTCAGACGGAAAGACCCCGTGCACCTT
TACTATAGCTTTACACTGGCATTCGTGTCGGCATGTGTAGGATAGGTGGTAGGCTTTGAA
GCAGGGACGCCAGTTCTTGTGGAGCCATCCTTGAAATACCACCCTTATCGTCATGGATGT
CTAACCGCGGTCCGTTATCCGGATCCGGGACAGTGTATGGTGGGTAGTTTGACTGGGGCG
GTCGCCTCCGAAAGAGTAACGGAGGCGCGCGATGGTGGGCTCAGAACGGTCGGAAATCGT
TCGTCGAGTGCAATGGCATAAGCCCGCCTGACTGCGAGACTGACAAGTCGAGCAGAGACG
AAAGTCGGTCATAGTGATCCGGTGGTCCCGTGTGGAAGGGCCATCGCTCAACGGATAAAA
GGTACGCCGGGGATAACAGGCTGATGACCCCCAAGAGTCCATATCGACGGGGTTGTTTGG
CACCTCGATGTCGGCTCATCGCATCCTGGGGCTGGAGCAGGTCCCAAGGGTTTGGCTGTT
CGCCAATTAAAGCGGTACGTGAGCTGGGTTCAGAACGTCGTGAGACAGTTCGGTCCCTAT
CTGCCGTGGGTGTAGGAATATTGACAGGATCTGTCCCTAGTACGAGAGGACCGGGATGGA
CATATCTCTGGTGGACCTGTTGTGGCGCCAGCCGCATAGCAGGGTAGCTATATATGGAAT
GGATAACCGCTGAAGGCATCTAAGCGGGAAACCAACCTGAAAACGAGTATTCCCTTGAGA
ACCGTGGAAGACTACCACGTTGATAGGCCGGGTGTGGAAGTGCAGCAATGCATGAAGCTT
ACCGGTACTAATCGTTCGATTGGCTTGATT
>Root1212 2791
AGTGAAATAAGGGCAATTGGTGGATGCCTTGGCATGCACAGGCGATGAAGGACGTGATAC
GCTGCGATAAGCCGTGGGGAGCTGCGAATGAGCTTTGATCCATGGATCTCCGAATGGGGA
AACCCACCTTAAATACCTGGAGAGTTTAAACCGCCCGCAAGGACGGTTTAGGTTTCTAGG
TATTGATATAAGGTATCTTACTTTCGAATACATAGGGGTAAGAAGCGAACGCAGGGAACT
GAAACATCTAAGTACCTGCAGGAAAGGACATCAACCGAGACTCCGCAAGTAGTGGCGAGC
GAACGCGGACCAGGCCAGTGGCCTTGGGGAATGAAGCGGAACGGAATGGAAAGTCCGGCC
ATAGCGGGTGATAGCCCCGTACGCGTAGAACACCCAAGGTCCTTGAGTAAGGCGGGACAC
GTGAAATCCTGTTTGAAATTGGGGGGACCACCCTCCAAGCCTAAGTACTCGTGCATGACC
GATAGCGAACAAGTACCGTGAGGGAAAGGTGAAAAGCACCCCGACAAGGGGAGTGAAATA
GAACCTGAAACCGGTTGCCTACAAACAGTCGGAGCCCGCAAGGGTGACGGCGTACCTTTT
GTATAATGGGTCAACGACTTAGTGTGACGAGCAAGCTTAAGCCGGTAGGTGAAGGCGCAG
CGAAAGCGAGTCTGAACAGGGCGTTCAGTTCGTCGCATTAGACCCGAAACCGAGTGATCT
AGCCATGAGCAGGTTGAAGGTTGGGTAACACCAACTGGAGGACCGAACCCGCATCTGTTG
CAATAGATTGGGATGACTTGTGGCTAGGGGTGAAAGGCCAATCAAACTCGGAAATAGCTG
GTTCTCCGCGAAATCTATTTAGGTAGAGCGTCGACCGAATACCCTCGGGGGTAGAGCACT
GGATGGGCTATGGGGACTCACCGTCTTACTGATCCTAACCAAACTCCGAATACCGAGGAG
TACTAGTCGGCAGACACACGGCGGGTGCTAACGTCCGTCGTGAAAAGGGCAACAACCCTG
ACCTCCAGCTAAGGTCCCCAAGTCATGGCTAAGTGGGAAAGGATGTGAGGATCCCAAAAC
AACCAGGATGTTGGCTTAGAAGCAGCCATCATTTAAAGAAAGCGTAACAGCTCACTGGTC
TAAATAAGGGTCTTTGCGCCGAAAATGTAACGGGGCTGAAGCCATGCACCGAAGCTGAGG
ATACATCGTAAGATGTGTGGTAGCGGAGCGTTCCGTAAGCCTGTGAAGGGATACCCGTGA
GGGGTCCTGGAGGTATCGGAAGTGCGAATGTTGACATGAGTAACGATAAAGGGAGTGAGA
GACTCCCTCGCCGAAAGACCAAGGGTTCCTGCTTAAAGTTAATCTGAGCAGGGTTAGCCG
GCCCCTAAGATGAGGCAGAAATGCGTAGTCGATGGGAACCACGTTAATATTCGTGGGCCT
GGTGGTAGTGACGGATTGCGTAACTTGTTCAGACTTATTGGATTGTCTGGGCGGGGAAGC
GGTTCCAGGAAATAGCTCCACCGTATAGACCGTACCCGAAACCGACACAGGTGGTCAGGT
AGAGTATACCAAGGCGCTTGAGAGAACTATGCTGAAGGAACTCGGCAAATTGCACGCGTA
ACTTCGGAAGAAGCGTGACCCCATCGCACGCAAGTGTGTTGGGGTGGCACAGACCAGGGG
GTAGCGACTGTTTATCAAAAACACAGGGCTCTGCGAAGTTGCAAAACGACGTATAGGGTC
TGACGCCTGCCCGGTGCTGGAAGGTTAAGAGGAGAGGTGCAAGCTTTGAATCGAAGCCCC
AGTAAACGGCGGCCGTAACTATAACGGTCCTAAGGTAGCGAAATTCCTTGTCGGGTAAGT
TCCGACCTGCACGAATGGCGTAACGACTTCCCCGCTGTCTCCAGCATAGACTCAGTGAAA
TTGAATTCCCCGTGAAGATGCGGGGTTCCTGCGGTCAGACGGAAAGACCCCGTGCACCTT
TACTATAGCTTTACACTGGCATTCGTGTCGGCATGTGTAGGATAGGTGGTAGGCTTTGAA
GCAGGGACGCCAGTTCTTGTGGAGCCATCCTTGAAATACCACCCTTATCGTCATGGATGT
CTAACCGCGGTCCGTTATCCGGATCCGGGACAGTGTATGGTGGGTAGTTTGACTGGGGCG
GTCGCCTCCGAAAGAGTAACGGAGGCGCGCGATGGTGGGCTCAGACCGGTCGGAAATCGG
TCGTCGAGTGCAATGGCATAAGCCCGCCTGACTGCGAGACTGACAAGTCGAGCAGAGACG
AAAGTCGGTCATAGTGATCCGGTGGTCCCGCGTGGAAGGGCCATCGCTCAACGGATAAAA
GGTACGCCGGGGATAACAGGCTGATGACCCCCAAGAGTCCATATCGACGGGGTTGTTTGG
CACCTCGATGTCGGCTCATCGCATCCTGGGGCTGGAGCAGGTCCCAAGGGTTTGGCTGTT
CGCCAATTAAAGCGGTACGTGAGCTGGGTTCAGAACGTCGTGAGACAGTTCGGTCCCTAT
CTGCCGTGGGTGTAGGAATATTGACAGGATCTGTCCCTAGTACGAGAGGACCGGGATGGA
CATATCTCTGGTGGACCTGTTGTCGTGCCAACGGCATAGCAGGGTAGCTATATATGGAAT
GGATAACCGCTGAAGGCATCTAAGCGGGAAACCAACCTGAAAACGAGTATTCCCTTGAGA
ACCGTGGAAGACGACCACGTTGATAGGCCGGGTGTGGAAGTGCAGCAATGCATGAAGCTT
ACCGGTACTAATCGTTCGATTGGCTTGATCG
>Root123D2 2809
TGCCTTAAGGGTGTTCGGTGGATGCCTTGGCGCTGAGAGGCGATGAAGGACGTGCTACGC
TGCGATAAGCCGTGGGGAGCTGCGAAGGAGCTTTGATCCACGGATTTCCGAATGGGGAAA
CCCACCTTCGATAGCCGGAACTCTAAGCGCATGATGACGCAAGTCATCGTGGGTTTGGAT
TTCCGGTTATCAAGCGAAGGTATGAGATCTCTGAATACATAGGAGGTTTCAAGCGAACCC
AGGGAACTGAAACATCTAAGTACCTGGAGGAAAGGACATCAACCGAGACTCCGCTAGTAG
TGGCGAGCGAACGCGGACCAGGCCAGTGATACATCAAAGACAACCGGAACCTGTCAGGAA
AGCAGGGCCTTAGTGGGTGATAGCCCCGTACGGGTAATGCGATGATGTATCCTCGAGTAA
GGCGGGACACGTGAAATCCTGTCTGAACATGGGGGGACCACCCTCCAAGCCTAAGTACTC
CTCAGCGACCGATAGTGAACCAGTACCGTGAGGGAAAGGTGAAAAGCACCCCGACGAGGG
GAGTGAAATAGACCTGAAACCGGACACCTACAAACAGATGGAGCCCAAGATACGTTCTGG
GTGACATCGTACCTTTTGTATTATGGGCCAGCGACTTAATTTAACGAGCAAGCTTAAACC
GATAGGTGTAGGCGTAGCGAAAGCGAGTCTTAATAGGGCGCCAAGTTCGTTGTATTAGAC
CCGAAACCTAGTGATCTAGCCATGAGCAGGTTGAAGGTGAGGTAACACTCACTGGAGGAC
CGAACGGGTGTCTGTTGAAAAAGACTCCGATGACTTGTGGTTAGGGGTGAAAGGCCAATC
AAACTGGGAAATAGCTGGTTCTCCGCGAAAGATATTTAGGTATCGCCTCGGATGAATGCC
TCAGGGGGTAGAGCACTGGATGGGCTAGGGGGACTTACCGTCTTACCAAACCCAACCAAA
CTCCGAATACCTGAGAGCAATATCCGGGAGTCACACGGCGGGTGCTAACGTCCGTCGTGG
AGAGGGAAACAACCCGGACCTACAGCTAAGGCCCCTAATTCGTGGCTAAGTGGGAAAGGA
TGTGGGAATCCCAAAACAACCAGGAGGTTGGCTTAGAAGCAGCCATCCTTTAAAGAAAGC
GTAACAGCTCACTGGTCTAAATAAGGGTTCCTGCGCCGAAGATGTAACGGGGCTCAAGCC
ACGAGCCGAAGCTTAGGGTGTGCGCGCAAGCGTACGCGGTAGCGGAGCGTTCTGTAAGCC
TGCGAAGGGCGACCCGTGAGGGCGCCTGGAGGTATCAGAAGTGCGAATGCTGGCATGAGT
AACGACAAACAGTGTGAAAGACACTGTCGCCGAAAGTCCAAGGGTTCCTGCGTAAAGTTA
ATCTTCGCAGGGTTAGCCGGTCCCTAAGGCGAGGCCGAAAGGCGTAGTCGATGGGAATCA
CGTGAATATTCGTGAGCCAGTGGATGGTGACGAATCCCGTATGTTGTTCGACCTTATTGG
ATTGGTCGAGCCTCGAAGGGGTTCCAGGAAATAGCCTCCACATTAGACCGTACCCGAAAC
CGACACAGGTGGACTGGTAGAGTATACCAAGGCGCTTGAGAGAACTATGTTGAAGGAACT
CGGCAATTTACCTCCGTAACTTCGGGATAAGGAGGACCTCTGTCTGCGCAAGCAGTCAGG
GGTGGCACAGACCAGGGGGTGGCAACTGTTTAGCAAAAACACAGGGCTCTGCGAAATCGC
AAGATGACGTATAGGGTCTGACGCCTGCCCGGTGCCGGAAGGTTAAAAGGAGAGGTGCAA
GCCTTGAATTGAAGCCCCGGTAAACGGCGGCCGTAACTATAACGGTCCTAAGGTAGCGAA
ATTCCTTGTCGGGTAAGTTCCGACCTGCACGAATGGCGTAATGACTTCCCCGCTGTCTCC
AACATAGACTCAGTGAAATTGAATTCCCCGTGAAGATGCGGGGTTCCTGCGGTCAGACGG
AAAGACCCCGTGCACCTTTACTGTAGCTTTGCGCTGGTATTCGTGACTGTTTGTGTAGAA
TAGGTGGTAGACTTTGAAGCTCGGGCGCCAGCTCGGGTGGAGTCGCAATGTGAAATACCA
CCCTAATGGTTATGGGTATCTAACCGCGTTCCGTTATCCGGAACCGGGACAGCGCATGGT
GGGCAGTTTGACTGGGGCGGTCGCCTCCCAAAGAGTAACGGAGGCGTGCGATGGTAGGCT
CAGAACGGTCGGAAATCGTTCGTCGAGTATAATGGCATAAGCCTGCCTGACTGCGAGACA
AACAAGTCGAGCAGAGACGAAAGTCGGTCATAGTGATCCGGTGGTCCCGCGTGGATGGGC
CATCGCTCAACGGATAAAAGGTACGCCGGGGATAACAGGCTGATGACGCCCAAGAGTCCA
TATCGACGGCGTCGTTTGGCACCTCGATGTCGGCTCATCACATCCTGGGGCTGGAGAAGG
TCCCAAGGGTTCGGCTGTTCGCCGATTAAAGTGGTACGTGAGCTGGGTTCAGAACGTCGT
GAGACAGTTCGGTCCCTATCTGCCGTGGGTGTTGGAATATTGAGAGGATTTGTCCCTAGT
ACGAGAGGACCGGGATGAACGTACCTCTGGTGGAGCTGTTGTCGCGCCAGCGGCAGTGCA
GCATAGCTATGTACGGACGGGATAACCGCTGAAGGCATCTAAGCGGGAAACCCACCTCAA
AACGAGTATTCCCTTGAGAACCGTGGAAGACGACCACGTTGATAGGCCGGGTGTGGAAGC
GCAGTAATGCGTGTAGCTTACCGGTACTAATCGTTCGATTGGCTTGATT
>Root1240 2788
TCGTAAGGGCATTTGGTGGATGCCTTGGCATGCACAGGCGATGAAGGACGTGATACGCTG
CGAAAAGCCGTGGGGAGCTGCGAATGAGCTTTGATCCATGGATATCCGAATGGGGAAACC
CACCTTAAATGCTTAGAAAATCCAAACTGTCAGCGATGACGGCTTGGGTTTCTAAGCATT
GTGATAAGGTATCTAACTTTCGAATACATAGGGGTTAGAAGCGAACTCGGGGAACTGAAA
CATCTAAGTACCCGAAGGAAAGGACATCAACCGAGACTCCGCAAGTAGTGGCGAGCGAAC
GCGGACCAGGCCAGTGGCAATGTGGAATAAAGTGGAACGCTCTGGAAAGTGCGACCGTAG
TGGGTGACAGTCCCGTACGCGTAGAACACACATTGTCCTTGAGTAAGGCGGGACACGTGA
AATCCTGTCTGAACATGGGGAGACCACTCTCCAAGCCTAAGTACTCGTGCATGACCGATA
GCGAACAAGTACCGTGAGGGAAAGGTGAAAAGCACCCCGACAAGGGGAGTGAAATAGAAC
CTGAAACCGGATGCCTACAAGCAGTCGGAGGGCGCAAGCCTGACGGCGTACCTTTTGTAT
AATGGGTCAACGACTTAGTGTAACTAGCAAGCTTAAGCCGGTAGGTGTAGGCGCAGCGAA
AGCGAGTGTTAATAGCGCGTTCAGTTAGTTGCATTAGACCCGAAACCGAGTGATCTAGCC
ATGAGCAGGTTGAAGGTTGGGTAACACCAACTGGAGGACCGAACCCGCATCTGTTGCAAT
AGATTGGGATGACTTGTGGCTAGGGGTGAAAGGCCAATCAAACTCGGAAATAGCTGGTTC
TCCGCGAAAACTATTTAGGTAGTGCGTCGATCGAATACCTCAGGGGGTAGAGCACTGGAT
GGGCTATGGGGACTCACCGTCTTACTGATCCTAACCAAACTCCGAATACCTGAGAGTACT
AATCGGCAGACACACGGCGGGTGCTAACGTCCGTCGTGAAAAGGGCAACAACCCTGACCT
CCAGCTAAGGTCCCCAAGTCATGGCTAAGTGGGAAAGGATGTGAGGATCCCAAAACAACC
AGGATGTTGGCTTAGAAGCAGCCATCATTTAAAGAAAGCGTAACAGCTCACTGGTCTAAA
TAAGGGTCTTTGCGCCGAAAATGTAACGGGGCTAAAGCCATGCACCGAAGCTGAGGATGT
GCAGCAATGCACGTGGTAGCGGAGCGTTCCGTAAGCCTGTGAAGGGGTACCTGTGAGGGG
CCCTGGAGGTATCGGAAGTGCGAATGTTGACATGAGTAACGATAAAGGGGGTGAGAGACC
CCCTCGCCGAAAGACCAAGGGTTCCTGCTTAAAGTTAATCTGAGCAGGGTTAGCCGGCCC
CTAAGGCGAGGCAGAAATGCGTAGTCGATGGGAACCACGTTAATATTCGTGGGCCTGGTG
GTAGTGACGGATCACACAAATCGTACGACCTTATTGGATTGGTTGTGCGGTGGAGTGGTT
CCAGGAAATAGCTCCACCCTATAGACCGTACCCGAAACCGACACAGGTGGTCAGGTAGAG
TATACCAAGGCGCTTGAGAGAACTATGTTGAAGGAACTCGGCAAATTGCACGCGTAACTT
CGGAAGAAGCGTGACCCCTTTATACGCAAGTATGATGGGGTGGCACAGACCAGGGGGTAG
CGACTGTTTATCAAAAACACAGGGCTCTGCGAAGTCGCAAGACGACGTATAGGGTCTGAC
GCCTGCCCGGTGCTGGAAGGTTAAGAGGAGAGGTGCAAGCTTTGAATCGAAGCCCCAGTA
AACGGCGGCCGTAACTATAACGGTCCTAAGGTAGCGAAATTCCTTGTCGGGTAAGTTCCG
ACCTGCACGAATGGCGTAACGACTTCCCCGCTGTCTCCAACATAGACTCAGTGAAATTGA
ATTCCCCGTGAAGATGCGGGGTTCCTGCGGTCAGACGGAAAGACCCCGTGCACCTTTACT
ATAGCTTTACACTGGCATTCGTGTCGGCATGTGTAGGATAGGTGGTAGGCTTTGAAGCGG
GGACGCCAGTCTTCGTGGAGCCATCCTTGAAATACCACCCTTATCGTCATGGATGTCTAA
CCGCGGTCCGTTATCCGGATCCGGGACAGTGTATGGTGGGTAGTTTGACTGGGGCGGTCG
CCTCCGAAAGAGTAACGGAGGCGCGCGATGGTGGGCTCAGACCGGTCGGAAATCGGTCGT
CGAGTGCAATGGCATAAGCCCGCCTGACTGCGAGACTGACAAGTCGAGCAGAGACGAAAG
TCGGTCATAGTGATCCGGTGGTCCCGCGTGGAAGGGCCATCGCTCAACGGATAAAAGGTA
CGCCGGGGATAACAGGCTGATGACCCCCAAGAGTCCATATCGACGGGGTTGTTTGGCACC
TCGATGTCGGCTCATCGCATCCTGGGGCTGGAGCAGGTCCCAAGGGTTTGGCTGTTCGCC
AATTAAAGCGGTACGTGAGCTGGGTTCAGAACGTCGTGAGACAGTTCGGTCCCTATCTGC
CGTGGGTGTAGGAATATTGACAGGATCTGTCCCTAGTACGAGAGGACCGGGATGGACATA
TCTCTGGTGGACCTGTTGTCGTGCCAACGGCATAGCAGGGTAGCTATATATGGAAGGGAT
AACCGCTGAAGGCATCTAAGCGGGAAACCCACCTGAAAACGAGTATTCCCTATCAGGGCC
GTGGAAGACGACCACGTTGATAGGACGGGTGTGGAAGTGCAGTAATGCATGAAGCTTACC
GTTACTAATAGCCCGATTGGCTTGATCG
>Root1252 2790
AGTGAAAGAAGGGCATTTGGTGGATGCCTTGGCATGCACAGGCGATGAAGGACGTGATAC
GCTGCGATAAGCCGTGGGGAGCTGCGAATAAGCTTTGATCCATGGATCTCCGAATGGGGA
AACCCACCTTAAATACTTGGAAAATTTAAGTCGTGCTTAGGTACGGCTTAGGTTTCCAAG
TATTGTTTAAAGGTATCTTATNCTGAATACATAGGGGTAAGAAGCGAACGCAGGGAACTG
AAACATCTAAGTACCTGCAGGAAAGGACATCAACCGAGACTCCGCAAGTAGTGGCGAGCG
AACGCGGACCAGGCCAGTGGCACTGAGGAATAAAGTGGAACGACATGGAAAGGTCGGCCG
TAGAGGGTGATAGCCCCTTACACGTAGAACACTCAGTGTCCTTGAGTAAGGCGGGACACG
TGAAATCCTGTCTGAACATGGGGAGACCACTCTCCAAGCCTAAGTACTCGTGCATGACCG
ATAGCGAACAAGTACCGTGAGGGAAAGGTGAAAAGCACCCCGACAAGGGGAGTGAAATAG
AACCTGAAACCGGATGCCTACAAACAGTCGGAGCCCGCAAGGGTGACGGCGTACCTTTTG
TATAATGGGTCAACGACTTAGTGTGACGAGCAAGCTTAAGCCGATAGGTGAAGGCGCAGC
GAAAGCGAGTCTGAANAGGGCGTTCAGTTCGTCGCATTAGACCCGAAACCGAGTGATCTA
GCCATGAGCAGGTTGAAGGTTGGGTAACACCAACTGGAGGACCGAACCCGCATCTGTTGC
AATAGATTGGGATGACTTGTGGCTAGGGGTGAAAGGCCAATCAAACTCGGAAATAGCTGG
TTCTCCGCGAAAACTATTTAGGTAGTGCGTCGACCGAATACCCTCGGGGGTAGAGCACTG
GATGGGCTATGGGGACTCACCGTCTTACTGATCCTAACCAAACTCCGAATACCGAGGAGT
ACTAGTCGGCAGACACACGGCGGGTGCTAACGTCCGTCGTGAAGAGGGCAACAACCCTGA
CCTCCAGCTAAGGTCCCCAAGTCATGGCTAAGTGGGAAAGGATGTGAGGATCCCAAAACA
ACCAGGATGTTGGCTTAGAAGCAGCCATCATTTAAAGAAAGCGTAACAGCTCACTGGTCT
AATTAAGGGTCTTTGCGCCGAAAATGTAACGGGGCTAAAGCCATGCACCGAAGCTGAGGA
TACGTCGCAAGACGTGTGGTAGCGGAGCGTTCCGTAAGCCTGTGAAGGGATACCTGTGAG
GGGTCCTGGAGGTATCGGAAGTGCGAATGTTGACATGAGTAACGATAAAGAGGGTGAGAG
ACCCTCTCGCCGAAAGACCAAGGGTTCCTGCTTAAAGTTAATCTGAGCAGGGTTAGCCGG
CCCCTAAGACGAGGCGGACACGCGTAGTCGATGGGAACCACGTTAATATTCGTGGGCCTG
GTGGTAGTGACGGATTGCTTAACTTGTACNNTCTTATTGGATTGGGTGTGCAGGGACGCG
GTTCCAGGAAATAGCTCCACCGTATAGACCGTACCCGAAACCGACACAGGTGGTCAGGTA
GAGTATACCAAGGCGCTTGAGAGAACTATGCTGAAGGAACTCGGCAAATTGCACGCGTAA
CTTCGGAAGAAGCGTGACCCTTTTTGACGCAAGTCAGAAAGGGTGGCACAGACCAGGGGG
TAGCGACTGTTTATCAAAAACACAGGGCTCTGCGAAGTCGCAAGACGACGTATAGGGTCT
GACGCCTGCCCGGTGCTGGAAGGTTAAGAGGAGGGGTGCAAGCTCTGAATCGAAGCCCCA
GTAAACGGCGGCCGTAACTATAACGGTCCTAAGGTAGCGAAATTCCTTGTCGGGTAAGTT
CCGACCTGCACGAATGGCGTAACGACTTCCCCGCTGTCTCCAGCATAGACTCAGTGAAAT
TGAATTCCCCGTGAAGATGCGGGGTTCCTGCGGTCAGACGGAAAGACCCCGTGCACCTTT
ACTATAGCTTTACACTGGCATTCGTGTCGGCATGTGTAGGATAGGTGGTAGGCTTTGAAG
CAGGGACGCCAGTTCTTGTGGAGCCATCCTTGAAATACCACCCTTATCGTCATGGATGTC
TAACCGCGGTCCGTTATCCGGATCCGGGACAGTGTATGGTGGGTAGTTTGACTGGGGCGG
TCGCCTCCGAAAGAGTAACGGAGGCGCGCGATGGTGGGCTCAGACCGGTCGGAAATCGGT
CGTCGAGTGCAATGGCATAAGCCCGCCTGACTGCGAGACTGACAAGTCGAGCAGAGACGA
AAGTCGGTCATAGTGATCCGGTGGTCCCGCGTGGAAGGGCCATCGCTCAACGGATAAAAG
GTACGCCGGGGATAACAGGCTGATGACCCCCAAGAGTCCATATCGACGGGGTTGTTTGGC
ACCTCGATGTCGGCTCATCGCATCCTGGGGCTGGAGCAGGTCCCAAGGGTTTGGCTGTTC
GCCAATTAAAGCGGTACGTGAGCTGGGTTCAGAACGTCGTGAGACAGTTCGGTCCCTATC
TGCCGTGGGTGTAGGAATATTGACAGGATCTGTCCCTAGTACGAGAGGACCGGGATGGAC
ATATCTCTGGTGGACCTGTTGTCCTGCCAAGGGCATAGCAGGGTAGCTATATATGGAATG
GATAACCGCTGAAGGCATCTAAGCGGGAAACCAACCTGAAAACGAGTATTCCCTTGAGAA
CCGTGGAAGACTACCACGTTGATAGGCTGGGTGTGGAAGTGCGGCAACGCATGAAGCTTA
CCAGTACTAATCGTTCGATTGGCTTGATCG
>Root127 2790
AGTGAAAGAAGGGCATTTGGTGGATGCCTTGGCATGCACAGGCGATGAAGGACGTGATAC
GCTGCGATAAGCCGTGGGGAGCTGCGAATAAGCTTTGATCCATGGATCTCCGAATGGGGA
AACCCACCTTAAATACTTGGAAAATTTAAGTCGTGCTTAGGTACGGCTTAGGTTTCCAAG
TATTGTTTAAAGGTATCTTATTCTGAATACATAGGGGTAAGAAGCGAACGCAGGGAACTG
AAACATCTAAGTACCTGCAGGAAAGGACATCAACCGAGACTCCGCAAGTAGTGGCGAGCG
AACGCGGACCAGGCCAGTGGCACTGAGGAATAAAGTGGAACGACATGGAAAGGTCGGCCG
TAGAGGGTGATAGCCCCTTACACGTAGAACACTCAGTGTCCTTGAGTAAGGCGGGACACG
TGAAATCCTGTCTGAACATGGGGAGACCACTCTCCAAGCCTAAGTACTCGTGCATGACCG
ATAGCGAACAAGTACCGTGAGGGAAAGGTGAAAAGCACCCCGACAAGGGGAGTGAAATAG
AACCTGAAACCGGATGCCTACAAACAGTCGGAGCCCGCAAGGGTGACGGCGTACCTTTTG
TATAATGGGTCAACGACTTAGTGTGACGAGCAAGCTTAAGCCGATAGGTGAAGGCGCAGC
GAAAGCGAGTCTGAANAGGGCGTTCAGTTCGTCGCATTAGACCCGAAACCGAGTGATCTA
GCCATGAGCAGGTTGAAGGTTGGGTAACACCAACTGGAGGACCGAACCCGCATCTGTTGC
AATAGATTGGGATGACTTGTGGCTAGGGGTGAAAGGCCAATCAAACTCGGAAATAGCTGG
TTCTCCGCGAAAACTATTTAGGTAGTGCGTCGACCGAATACCCTCGGGGGTAGAGCACTG
GATGGGCTATGGGGACTCACCGTCTTACTGATCCTAACCAAACTCCGAATACCGAGGAGT
ACTAGTCGGCAGACACACGGCGGGTGCTAACGTCCGTCGTGAAGAGGGCAACAACCCTGA
CCTCCAGCTAAGGTCCCCAAGTCATGGCTAAGTGGGAAAGGATGTGAGGATCCCAAAACA
ACCAGGATGTTGGCTTAGAAGCAGCCATCATTTAAAGAAAGCGTAACAGCTCACTGGTCT
AATTAAGGGTCTTTGCGCCGAAAATGTAACGGGGCTAAAGCCATGCACCGAAGCTGAGGA
TACGTCGCAAGACGTGTGGTAGCGGAGCGTTCCGTAAGCCTGTGAAGGGATACCTGTGAG
GGGTCCTGGAGGTATCGGAAGTGCGAATGTTGACATGAGTAACGATAAAGAGGGTGAGAG
ACCCTCTCGCCGAAAGACCAAGGGTTCCTGCTTAAAGTTAATCTGAGCAGGGTTAGCCGG
CCCCTAAGACGAGGCGGACACGCGTAGTCGATGGGAACCACGTTAATATTCGTGGGCCTG
GTGGTAGTGACGGATTGCTTAACTTGTACATTCTTATTGGATTGGGTGTGCAGGGACGCG
GTTCCAGGAAATAGCTCCACCGTATAGACCGTACCCGAAACCGACACAGGTGGTCAGGTA
GAGTATACCAAGGCGCTTGAGAGAACTATGCTGAAGGAACTCGGCAAATTGCACGCGTAA
CTTCGGAAGAAGCGTGACCCTTTTTGACGCAAGTCAGAAAGGGTGGCACAGACCAGGGGG
TAGCGACTGTTTATCAAAAACACAGGGCTCTGCGAAGTCGCAAGACGACGTATAGGGTCT
GACGCCTGCCCGGTGCTGGAAGGTTAAGAGGAGGGGTGCAAGCTCTGAATCGAAGCCCCA
GTAAACGGCGGCCGTAACTATAACGGTCCTAAGGTAGCGAAATTCCTTGTCGGGTAAGTT
CCGACCTGCACGAATGGCGTAACGACTTCCCCGCTGTCTCCAGCATAGACTCAGTGAAAT
TGAATTCCCCGTGAAGATGCGGGGTTCCTGCGGTCAGACGGAAAGACCCCGTGCACCTTT
ACTATAGCTTTACACTGGCATTCGTGTCGGCATGTGTAGGATAGGTGGTAGGCTTTGAAG
CAGGGACGCCAGTTCTTGTGGAGCCATCCTTGAAATACCACCCTTATCGTCATGGATGTC
TAACCGCGGTCCGTTATCCGGATCCGGGACAGTGTATGGTGGGTAGTTTGACTGGGGCGG
TCGCCTCCGAAAGAGTAACGGAGGCGCGCGATGGTGGGCTCAGACCGGTCGGAAATCGGT
CGTCGAGTGCAATGGCATAAGCCCGCCTGACTGCGAGACTGACAAGTCGAGCAGAGACGA
AAGTCGGTCATAGTGATCCGGTGGTCCCGCGTGGAAGGGCCATCGCTCAACGGATAAAAG
GTACGCCGGGGATAACAGGCTGATGACCCCCAAGAGTCCATATCGACGGGGTTGTTTGGC
ACCTCGATGTCGGCTCATCGCATCCTGGGGCTGGAGCAGGTCCCAAGGGTTTGGCTGTTC
GCCAATTAAAGCGGTACGTGAGCTGGGTTCAGAACGTCGTGAGACAGTTCGGTCCCTATC
TGCCGTGGGTGTAGGAATATTGACAGGATCTGTCCCTAGTACGAGAGGACCGGGATGGAC
ATATCTCTGGTGGACCTGTTGTCCTGCCAAGGGCATAGCAGGGTAGCTATATATGGAATG
GATAACCGCTGAAGGCATCTAAGCGGGAAACCAACCTGAAAACGAGTATTCCCTTGAGAA
CCGTGGAAGACTACCACGTTGATAGGCTGGGTGTGGAAGTGCGGCAACGCATGAAGCTTA
CCAGTACTAATCGTTCGATTGGCTTGATCG
>Root1277 2785
TCAAGCGCATAAGGGCTTCTGACGGATGCCTTGGCATTGAGAGGCGATGAAAGACGTGGC
ACGCTGCGATAAGGTCCGGGGAGGCGCGAGCACCCTTTGATCCGGACATTTCTGAATGGG
GAAACCCACCTTTACAATCTGCGAATGTGATCTTCAGCTTCGGCTGGAGCTCAGGTTCGT
TGGTTGTTCAAAGGTATAATGACCTGAATACATAGGGTTCATTAAGCAAACCCGGGGAAC
TGAAACATCTCAGTACCCGGAGGAAAGGACATCAACCGAGACTCCCGTAGTAGTGGCGAG
CGAACCGGGACCAGGCCAGTGCTGTCGTGACATAAAGCCGAATGACTTGGAAAAGTCGGC
CATAGCGGGTGATAGCCCCGTAGGCGTCAATTAGCGACAGACTCGAGTAGGGCGGGACAC
GTGAAATCCTGTCTGAACATGGGGGGACCACCCTCCAAGCCTAAGTACTCCTCAATGACC
GATAGTGAACAAGTACCGTGAGGGAAAGGTGAAAAGCACCCCGACGAGGGGAGTGAAATA
GAACCTGAAATCGGAAGCCTACAAGCAGTCGGAGCCGCCTCGCGCGGTGACGGCGTACCT
TTTGTATAATGGGTCAGCGACTTCATGTGCCGTGCAAGCTTAAGCCGTTAGGTGTAGGCG
TAGCGAAAGCGAGTCTGAATAGGGCGAATAAGTACGTCGCATGACGACCCGAAACCAGGT
GATCTATCCATGAGCAGGTTGAAGGTGAGGTAACACTTACTGGAGGACCGAACCCGTGAA
TGTTGAAAAATTCTGGGATGACTTGTGGATAGGGGTGAAAGGCCAATCAAACCTGGACAT
AGCTGGTTCTCCGCGAAAACTATTTAGGTAGTGCGTCAGACGAATTCCTTGGGGGGTAGA
GCACTGGATGGATGCGGGGGTCGCGAGATCTACCAATTCTAACCAAACTCCGAATACCCA
AGAGAACTATCTGGCAGACACACGGCGGGTGCTAACGTCCGTCGTGAAAAGGGAAACAAC
CCTAACCATCATCTAAGGCCCCCAAGTTCTGGCTAAGTGGGAAACGATGTGGGATTGCTT
TGACAACCAGGATGTTGGCTTAGAAGCAGCCATCATTTAAAGAAAGCGTAACAGCTCACT
GGTCAAGCGATCCTGCGCGGAAAATGTAACGGGGCTCAAGCCAGACGCCGAAGGTATGGG
TGTGCGTAAGCACGCGGTAGCGGAGCGTTCCGTAAGCCTGTGAAGGTCAGTCGTGAGGCT
GGCTGGAGGTATCGGAAGTGAGAATGCTGACATGAGTAGCGACAAAGAGTGTGAGAGACA
CTCTCGCCGAAAGTCCAAGGGTTCCTGCGTAAAGCTAATCTGCGCAGGGTTAGCCGGCCC
CTAAGGCGAGGCCGAAAGGCGTAGTCGATGGGAATCAGGTGAATATTCCTGAGCCAGTTG
GAAGTGACGAATCCCGTAAATTGTCAGGGCTTATTGGATTGTACCTGGCAGTGAAGGGGT
TCCTGGAAATAACTCCAACGGAGACCGTACCCGAAACCGACACAGGTGGACAGGTAGAGT
ATACCAAGGCGCTTGAGAGAACTATGCTGAAGGAACTCGGCAAATTGCACGCGTAACTTC
GGGATAAGCGTGACTCTCTTTTGGGCAACCAGATGAGAGTGGCACAGGCCAGGGGGTAGC
GACTGTTTATCAAAAACACAGGGCTCTGCGAAGCCGCAAGGCGACGTATAGGGTCTGACG
CCTGCCCGGTGCCGGAAGGTTAAAAGGAGTGGTGCAAGCTACGAATTGAAGCCCCGGTAA
ACGGCGGCCGTAACTATAACGGTCCTAAGGTAGCGAAATTCCTTGTCGGGTAAGTTCCGA
CCTGCACGAATGGCGTAACGACTTCCCCACTGTCTCCAGCATAGGCTCAGCGAAATTGAA
TTCCCCGTGAAGATGCGGGGTTCCCGCGGTCAGACGGAAAGACCCTATGAACCTTTACTG
CAGCTTCGCCTTGGCGTTAGCGGCAACATGTGTAGGATAGGTGGGAGGCTATGAAACCGG
GGCGCCAGTTCCGGTGGAGCCATCCTTGAAATACCACCCTTGTTGTCGCTGACGTCTAAC
CGCAGCCCGTTATCCGGGTTCGGGACATGGCGTGGCGGGCAGTTTGACTGGGGCGGTCGC
CTCCCAAAGTGTAACGGAGGCGCGCGATGGTGGGCTCAGAGCGGTCGGAAATCGCTCGAC
GAGTGCAATGGCATAAGCCCGCCTGACTGCGAGACTGACAAGTCGAGCAGAGACGAAAGT
CGGCCATAGTGATCCGGTGGTTCTGCGTGGAAGGGCCATCGCTCAACGAATAAAAGGTAC
TCTAGGGATAACAGGCTGATTTTGCCCAAGCGTCCACAGCGACGGCAAAGTTTGGCACCT
CGATGTCGGCTCATCACATCCTGGGGCTGGAGCAGGTCCCAAGGGTTCGGCTGTTCGCCG
ATTAAAGTGGTACGTGAGCTGGGTTCAGAACGTCGTGAGACAGTTTGGTCCCTATCTGCC
GTGGGTGTACGAAGCTTGAGAGGATCTGTCCCTAGTACGAGAGGACCGGGATGGACACAC
CTCTGGTGGACCTGTCGTGGCGCCAGCTGCGCAGCAGGGTAGCTAAGTGTGGACTAGATA
ACCGCTGAAAGCATCTAAGCGGGAAACTAACCTCAAAACAAGGCTTCGCCGAGAGCCGTG
GTAGACCACCACGTTGATAGGCCAGGTGTGGAAGTGCCGCGAGGCATGCAGCTTACTGGT
ACTAATCGCTCGATCGGCTTGATCG
>Root1280 2888
TCAAGTAATTAAGTGCATGTGGTGGATGCCTTGGCAGTCAGAGGCGATGAAAGACGTAAT
AGCCTGCGATAAGCTTCGGGGAGGCGGCAAATATCCTGTGATCCGGAGATTTCTGAATGG
GGAAACCCACTTACCATAAGGTAGGTATCGCATGATGAATACATAGTCATGCGAGGCGAA
CGAGGGGAAGTGAAACATCTCAGTACCCTTAGGAAAAGAAATCAATTGAGATTCCCTCAG
TAGCGGCGAGCGAACGGGGATCAGCCCATTAAGTTATATGTGTTTTAGCGGAAAGCTCTG
GGAAGTGCTACCGTAGAGGGTGATAGTCCCGTACACGAAAGGGCACATATAATGATGACG
AGTAGGGCGAGGCACGTGAAACCTTGTCTGAATATGGGGGGACCATCCTCCAAGGCTAAA
TACTCCTGACTGACCGATAGTGAACCAGTACCGTGAGGGAAAGGCGAAAAGAACCCCTGT
GAGGGGAGTGAAATAGATCCTGAAACCGCATGCATACAAGCAGTGGGAGCCGACTTGTTC
GGTGACTGCGTACCTTTTGTATAATGGGTCAGCGACTTATATTCAGTAGCAAGGTTAACC
GTATAGGGGAGCCGTAGAGAAATCGAGTCTTAATAGGGCGTTTAGTTGCTGGGTATAGAC
CCGAAACCGGGTGATCTATCCATGAGCAGGTTGAAGGTTGGGTAACACTAACTGGAGGAC
CGAACCCACTGTCGTTGAAAAGCCAGGGGATGACTTGTGGATAGGGGTGAAAGGCTAATC
AAACTCGGTGATAGCTGGTTCTCCCCGAAAGCTATTTAGGTAGCGCCTCGGACGAATACC
ATAGGGGGTAGAGCACTGTTTCGGCTAGGGGGTCATCCCGACTTACCAAACCGATGCAAA
CTCCGAATACCTATGAGTACTATCCGGGAGACAGACTGCGGGTGCTAACGTCCGTAGTCA
AGAGGAAAACAATCCAGACCGCCAGCTAAGGCCCCCAAATTATAGTTAAGTGGGAAACGA
TGTGGGAAGGCATAGACAGCTAGGAGGTTGGCTTAGAAGCAGCCACCCTTTAAAGAAAGC
GTAATAGCTCACTAGTCGAGTCGGCCTGCGCGGAAGATGTAACGGGGCTAAAACTATATG
CCGAAGCTGCGGATGTATACTATGTATACGTGGTAGGGGAGCGTTCTGTAAGCCGATGAA
GGTGTATTGAGAAGTATGCTGGAGGTATCAGAAGTGCGAATGCTGACGTGAGTAACGACA
AAACGGGTGAAAAACCCGTTCGCTGAAAGACCAAGGGTTCCAGTCCAACGTTAATCGGGG
CTGGGTGAGTCGACCCCTAAGGCGAGGCCGAGAGGCGTAGTCGATGGGAAATTGGTTAAT
ATTCCAATACTTCTGTGTAATGCGATGAGAGGACGGAGAAAGTTAAGTCAGCCTGGCGTT
GGTTGTCCAGGTGAAAGGCAGTAGGCATGCATCTTAGGCAAATCCGGGGTGCTCTATGCT
GAGAGCTGATAGCAAGCTAGTTTACTAGCGAAGTGGCTGATACTATGCTTCCAGGAAAAG
TCTCTAAGCTTCAGTTACACAGGAATCGTACCCTAAACCGACACAGGTGGTCAGGTCGAG
TAGACCAAAGCGCTTGAGAGAACTCTGCTGAAGGAACTAGGCAAAATGGTACCGTAACTT
CGGGAGAAGGTACGCTGCTGACGGTGATAGGACTTGCTCCTTGAGCTATTGGCAGCCACA
GAAACCAGGCCCCTGCAACTGTTTATTAAAAACATAGCACTCTGCAAACACGAAAGTGGA
CGTATAGGGTGTGATGCCTGCCCGGTGCTGGAAGGTTAATTGATGGGGTTAGCGTAAGCG
AAGCTCTTGATCGAAGCCCCAGTAAACGGCGGCCGTAACTATAACGGTCCTAAGGTAGCG
AAATTCCTTGTCGGGTAAGTTCCGACCTGCACGAATGGCATAATGATGGGGGCGCTGTCT
CCAGCAGAGGCTCAGTGAAATCGAAATCGCCGTGAAGATGCGGTGTACCCGCGGCTAGAC
GGAAAGACCCCGTGAACCTTTACTGCAGCTTGACATTGAACTTTGATCTTACTTGTGTAG
GATAGGTGGGAGGCTTTGAAGTAGTGACGCCAGTTGCTATGGAGCCATCCTTGAAATACC
ACCCTGGTAATATTGAGGTTCTAACTCTGTCCCGTTATCCGGGACGAGGACCATGTCTGG
TGGGTAGTTTGACTGGGGCGGTCTCCTCCTAAAGAGTAACGGAGGAGTACGAAGGTGCGC
TCAGCGTGGTCGGAAATCACGCGTAGAGTATAAAGGCAAAAGCGCGCTTAACTGCGAGAC
CCACAAGTCGAGCAGGTACGAAAGTAGGTCTTAGTGATCCGGTGGTTCTGTATGGAAGGG
CCATCGCTCAACGGATAAAAGGTACTCTGGGGATAACAGGCTGATACCGCCCAAGAGTTC
ATATCGACGGCGGTGTTTGGCACCTCGATGTCGGCTCATCTCATCCTGGGGCTGAAGCAG
GTCCCAAGGGTATGGCTGTTCGCCATTTAAAGAGGTACGCGAGCTGGGTTTAGAACGTCG
TGAGACAGTTCGGTCCCTATCTACCGTGGGCGTTGGAAATTTGAGAGGATCTGCTCCTAG
TACGAGAGGACCAGAGTGGACGAACCTCTGGTGTACCGGTTGTGACGCCAGTCGCATCGC
CGGGTAGCTATGTTCGGAAGGGATAACCGCTGAAAGCATCTAAGCGGGAAGCCTACCTCA
AGATAAGATTTCCCTAGGACTTTATGTCCTCTAAAGAGCCGTTGAAGACTACGACGTTGA
TAGGTTGGATGTGGAAGTGCGGTGACGCATGAAGCTGACCAATACTAATTGCTCGTGAGG
CTTGACTA
>Root1290 2785
TCAAGCGCATAAGGGCTTCTGACGGATGCCTTGGCATTGAGAGGCGATGAAAGACGTGGC
ACGCTGCGATAAGGTCCGGGGAGGCGCGAGCACCCTTTGATCCGGACATTTCTGAATGGG
GAAACCCACCTTTACAATCTGCGAATGTGATCTTCAGCTTCGGCTGGAGCTCAGGTTCGT
TGGTTGTTCAAAGGTATAATGACCTGAATACATAGGGTTCATTAAGCAAACCCGGGGAAC
TGAAACATCTCAGTACCCGGAGGAAAGGACATCAACCGAGACTCCCGTAGTAGTGGCGAG
CGAACCGGGACCAGGCCAGTGCTGTCGTGACATAAAGCCGAATGACTTGGAAAAGTCGGC
CATAGCGGGTGATAGCCCCGTAGGCGTCAATTAGCGACAGACTCGAGTAGGGCGGGACAC
GTGAAATCCTGTCTGAACATGGGGGGACCACCCTCCAAGCCTAAGTACTCCTCAATGACC
GATAGTGAACAAGTACCGTGAGGGAAAGGTGAAAAGCACCCCGACGAGGGGAGTGAAATA
GAACCTGAAATCGGAAGCCTACAAGCAGTCGGAGCCGCCTCGCGCGGTGACGGCGTACCT
TTTGTATAATGGGTCAGCGACTTCATGTGCCGTGCAAGCTTAAGCCGTTAGGTGTAGGCG
TAGCGAAAGCGAGTCTGAATAGGGCGAATAAGTACGTCGCATGACGACCCGAAACCAGGT
GATCTATCCATGAGCAGGTTGAAGGTGAGGTAACACTTACTGGAGGACCGAACCCGTGAA
TGTTGAAAAATTCTGGGATGACTTGTGGATAGGGGTGAAAGGCCAATCAAACCTGGACAT
AGCTGGTTCTCCGCGAAAACTATTTAGGTAGTGCGTCAGACGAATTCCTTGGGGGGTAGA
GCACTGGATGGATGCGGGGGTCGCGAGATCTACCAATTCTAACCAAACTCCGAATACCCA
AGAGAACTATCTGGCAGACACACGGCGGGTGCTAACGTCCGTCGTGAAAAGGGAAACAAC
CCTAACCATCATCTAAGGCCCCCAAGTTCTGGCTAAGTGGGAAACGATGTGGGATTGCTT
TGACAACCAGGATGTTGGCTTAGAAGCAGCCATCATTTAAAGAAAGCGTAACAGCTCACT
GGTCAAGCGATCCTGCGCGGAAAATGTAACGGGGCTCAAGCCAGACGCCGAAGGTATGGG
TGTGCGTAAGCACGCGGTAGCGGAGCGTTCCGTAAGCCTGTGAAGGTCAGTCGTGAGGCT
GGCTGGAGGTATCGGAAGTGAGAATGCTGACATGAGTAGCGACAAAGAGTGTGAGAGACA
CTCTCGCCGAAAGTCCAAGGGTTCCTGCGTAAAGCTAATCTGCGCAGGGTTAGCCGGCCC
CTAAGGCGAGGCCGAAAGGCGTAGTCGATGGGAATCAGGTGAATATTCCTGAGCCAGTTG
GAAGTGACGAATCCCGTAAATTGTCAGGGCTTATTGGATTGTACCTGGCAGTGAAGGGGT
TCCTGGAAATAACTCCAACGGAGACCGTACCCGAAACCGACACAGGTGGACAGGTAGAGT
ATACCAAGGCGCTTGAGAGAACTATGCTGAAGGAACTCGGCAAATTGCACGCGTAACTTC
GGGATAAGCGTGACTCTCTTTTGGGCAACCAGATGAGAGTGGCACAGGCCAGGGGGTAGC
GACTGTTTATCAAAAACACAGGGCTCTGCGAAGCCGCAAGGCGACGTATAGGGTCTGACG
CCTGCCCGGTGCCGGAAGGTTAAAAGGAGTGGTGCAAGCTACGAATTGAAGCCCCGGTAA
ACGGCGGCCGTAACTATAACGGTCCTAAGGTAGCGAAATTCCTTGTCGGGTAAGTTCCGA
CCTGCACGAATGGCGTAACGACTTCCCCACTGTCTCCAGCATAGGCTCAGCGAAATTGAA
TTCCCCGTGAAGATGCGGGGTTCCCGCGGTCAGACGGAAAGACCCTATGAACCTTTACTG
CAGCTTCGCCTTGGCGTTAGCGGCAACATGTGTAGGATAGGTGGGAGGCTATGAAACCGG
GGCGCCAGTTCCGGTGGAGCCATCCTTGAAATACCACCCTTGTTGTCGCTGACGTCTAAC
CGCAGCCCGTTATCCGGGTTCGGGACATGGCGTGGCGGGCAGTTTGACTGGGGCGGTCGC
CTCCCAAAGTGTAACGGAGGCGCGCGATGGTGGGCTCAGAGCGGTCGGAAATCGCTCGAC
GAGTGCAATGGCATAAGCCCGCCTGACTGCGAGACTGACAAGTCGAGCAGAGACGAAAGT
CGGCCATAGTGATCCGGTGGTTCTGCGTGGAAGGGCCATCGCTCAACGAATAAAAGGTAC
TCTAGGGATAACAGGCTGATTTTGCCCAAGCGTCCACAGCGACGGCAAAGTTTGGCACCT
CGATGTCGGCTCATCACATCCTGGGGCTGGAGCAGGTCCCAAGGGTTCGGCTGTTCGCCG
ATTAAAGTGGTACGTGAGCTGGGTTCAGAACGTCGTGAGACAGTTTGGTCCCTATCTGCC
GTGGGTGTACGAAGCTTGAGAGGATCTGTCCCTAGTACGAGAGGACCGGGATGGACACAC
CTCTGGTGGACCTGTCGTGGCGCCAGCTGCGCAGCAGGGTAGCTAAGTGTGGACTAGATA
ACCGCTGAAAGCATCTAAGCGGGAAACTAACCTCAAAACAAGGCTTCGCCGAGAGCCGTG
GTAGACCACCACGTTGATAGGCCAGGTGTGGAAGTGCCGCGAGGCATGCAGCTTACTGGT
ACTAATCGCTCGATCGGCTTGATCG
>Root1294 2784
GTAAGGGCATTTGGTGGATGCCTTGGCATGCACAGGCGATGAAGGACGTGGCACGCTGCG
ATAAGCGTCGGTGAGGTGTGAGCAACCTTTGACCCGACGATTTCCGAATGGGGAAACCCA
TCCTCACCAATTAATTTCTTGTCAGGCCGGTCTTCAGATTGGTCCTGGCCGGGAGTTAAT
TGGGAAGGATATCACCGAAGTGAATACATAGCTTTGGTGAAGCGAACCCGGCGAACTGAA
ACATCTCAGTAGCTGGAGGAAAAGACATCAACCGAGATTCCGTAAGTAGTGGCGAGCGAA
CGCGGACCAGGCCAGTGCCTGATGGTGAATTAGCAGAACAGTTTGGAAAGACTGGCCATA
GCGGGTGACAGCCCCGTATGCGAAAGTGAAACATCAGGACTTGAGTAGGGCGGGACACGT
GTAATCCTGTCTGAACATAGGGGGACCACCCTCTAAGCCTAAATACTCGTGCATGACCGA
TAGCGAACAAGTACCGTGAGGGAAAGGTGAAAAGCACCCCGATGAGGGGAGTGAAATAGT
ACCTGAAACCGAATGCCTACAAGCAGTTGGAGGGTCCTTGAGACCTGACAGCGTACCTCT
TGCATAATGGGTCTGTGACTTAATGTATCAAGCAAGCTTAAGCCGTTAGGTGTAGGCGCA
GCGAAAGCGAGTCTGAATAGGGCGACTGAGTTTGATGCATTAGACCCGAAACCCGGCGAT
CTAGGCATGACCAGGATGAAGGTGGGGTAACACCCACTGGAGGTCCGAACCGATTAACGT
TGAAAAGTTACCGGATGAGTTGTGTTTAGGGGTGAAAGGCCAATCAAGCCGGGAAATAGC
TGGTTCTCCGCGAAAACTATTGAGGTAGTGCCTCGGATGAACACCGTTGGGGGTAGAGCA
CTGGATGGATGCGGGGGTCGCGAGATCTACCAAATTCAACCAAACTCCGAATACCAACGA
GTGATATCCGGGAGACAGACGGCGGGTGCTAAGGTCCGTCGTCAAGAGGGAAACAGCCCT
GACCTACAGCTAAGGTCCCCAAGTCGTGTCTAAGTGGGAAAGCATGTGGGAATCCCAAAA
CAACCAGGAGGTTGGCTTAGAAGCAGCCATCCTTTAAAGAAAGCGTAACAGCTCACTGGT
CTAATCAAGGGTTCCTGCGGCGAAGATGTAACGGGGCTCAAGACACGCACCGAAGCTTAG
GGTGTGGATTTATCCACGCGGTAGCGGAGCGTTCCGTAAGCCTGTGAAGCGGTCTGGTAA
TGGGCCGTGGAGGTATCGGAAGTGCGAATGCAGACATGAGTAGCGATAAACAGGGTGAGA
TGCCCTGTCGCCGAAAGACCAAGGGTTCCTGCGCAAGGCTAATCCGCGCAGGGTGAGCCG
GCCCCTAAGACGAGCCCGAAGGGGGTAGTCGATGGGAACCACGTTAATATTCGTGGGCCT
GGTGGTGTGTGACGGATCATGTGTGTTGTACGTCCTTATCGGATTGGACGTGCTTCGAAA
TGGTTCCAGGAAATAGCCCCACCGTATAGACCGTACCCGAAACCGACACAGGTGGTCTGG
TAGAGTATACCAAGGCGCTTGAGAGAAGTGTGCTGAAGGAACTCGGCAAATTGCCTCCGT
ACCTTCGGAAGAAGGAGGCCCCATATATGCGCAAGCACTTATGGGGGGCACAGGCCAGGG
GGTAGCGACTGTTTAGCAAAAACACAGGGCTCTGCTAAGTCGGCTTCAAGACGACGTATA
GGGTCTGACGCCTGCCCGGTGCCTGAAGGTTAAGTGGAGGGGTGCAAGCTCCGAAATGAA
GCCCAGGTAAACGGCGGCCGTAACTATAACGGTCCTAAGGTAGCGAAATTCCTTGTCGGG
TAAGTTCCGACCTGCACGAATGGCGTAACGACTTCCCCACTGTCTCCAGCACATGCTCAG
CGAAATTGAATTCTCCGTGAAGATGCGGAGTACCCGCGGTTAGACGGAAAGACCCCGTGC
ACCTTTACTGCAGCTTCAGAGTGGCATTAGGAAAGAATTGTGTAGCATAGGTGGGAGGCT
TTGAAGCATGGGCGCCAGCCCGTGTGGAGCCATAGGTGAAATACCACCCTGTTGTTTTCT
GATGTCTAACCTCGAACCATGAAACTGGTTCAGGGACCCTCTGTGGCGGGTAGTTTGACT
GGGGCGGTCGCCTCCCAAAGAGTAACGGAGGCGCGCGAAGGTTGGCTCAGGCCGGTTGGA
AACCGGCTGTTAGAGTGCAATGGCATAAGCCAGCCTGACTGCGAGACTGACAAGTCGAGC
AGAGACGAAAGTCGGTCATAGTGATCCGGTGGTCCCTCGTGGAAGGGCCATCGCTCAACG
GATAAAAGGTACGCCGGGGATAACAGGCTGATAACCCCCAAGAGCTCATATCGACGGGGT
TGTTTGGCACCTCGATGTCGGCTCATCACATCCTGGGGCTGGAGCAGGTCCCAAGGGTTT
GGCTGTTCGCCAATTAAAGTGGTACGTGAGCTGGGTTCAGAACGTCGCGAGACAGTTTGG
TCCCTATCTGCCGTGGGCGTCGATATTTGAGAGGAGTTGACCCTAGTACGAGAGGACCGG
GTTGAACATACCTCTGGTGGACCTGTCGTGGCGCCAGCCGCGCAGCAGGGTAGCTATGTA
TGGACGGGATAACCGCTGAAAGCATCTAAGCGGGAAGCCTCCCTCAAGATAAGATATCTT
AGAGCGGTCGAAGACCACGACCTTGATAGATCGGATGTGGAAGTGGGGTAACCCATGGAG
CTAACCGATACTAATTGCTCTATT
>Root1298 2785
CAAAAGGGCATTTGGTGGATGCCTTGGCATGCACAGGCGATGAAGGACGTGATACGCTGC
GATAAGCCGTGGGGAGCTGCGAATAAGCTTTGATCCATGGATCTCCGAATGGGGGAACCC
ACCTTAAATGCTTGGAAAATTTAAGTCGTGCGCAAGTACGGCTTAGGTTTCCAAGCATTG
TTTAAAGGTATCTTATCCTGAATACATAGGGGTAAGAAGCGAACGCAGGGAACTGAAACA
TCTAAGTACCTGCAGGAAAGGACATCAACCGAGACTCCGCAAGTAGTGGCGAGCGAACGC
GGACCAGGCCAGTGGCAATGAGGAATAAAGTGGAACGACATGGAAAGGTCGGCCGTAGAG
GGTGATAGCCCCTTACACGTAGAACACTCATTGTCCTTGAGTAAGGCGGGACACGTGAAA
TCCTGTCTGAACATGGGGAGACCACTCTCCAAGCCTAAGTACTCGTGCATGACCGATAGC
GAACAAGTACCGTGAGGGAAAGGTGAAAAGCACCCCGACAAGGGGAGTGAAATAGAACCT
GAAACCGGATGCCTACAAACAGTTGGAGCCCGCAAGGGTGACAGCGTACCTTTTGTATAA
TGGGTCAACGACTTAGTGTGACGAGCAAGCTTAAGCCGATAGGTGAAGGCGCAGCGAAAG
CGAGTCTGAACAGGGCGTTCAGTTCGTCGCATTAGACCCGAAACCGAGTGATCTAGCCAT
GAGCAGGTTGAAGGTTGGGTAACACCAACTGGAGGACCGAACCCGCATCTGTTGCAATAG
ATTGGGATGACTTGTGGTTAGGGGTGAAAGGCCAATCAAACTCGGAAATAGCTGGTTCTC
CGCGAAAACTATTTAGGTAGTGCGTCGACCGAATACCCTCGGGGGTAGAGCACTGGATGG
GCTATGGGGACTCACCGTCTTACTGATCCTAACCAAACTCCGAATACCGAGGAGTACTAG
TCGGCAGACACACGGCGGGTGCTAACGTCCGTCGTGAAAAGGGCAACAACCCTGACCTCC
AGCTAAGGTCCCCAAGTCATGGCTAAGTGGGAAAGGATGTGAGGATCCCAAAACAACCAG
GATGTTGGCTTAGAAGCAGCCATCATTTAAAGAAAGCGTAACAGCTCACTGGTCTAAATA
AGGGTCTTTGCGCCGAAAATGTAACGGGGCTAAAGCCATGCACCGAAGCTGAGGATACGT
CGCAAGACGTGTGGTAGCGGAGCGTTCCGTAAGCCTGTGAAGGGATACCCGTGAGGGGTC
CTGGAGGTATCGGAAGTGCGAATGTTGACATGAGTAACGATAAAGAGGGTGAGAGACCCT
CTCGCCGAAAGACCAAGGGTTCCTGCTTAAAGTTAATCTGAGCAGGGTTAGCCGGCCCCT
AAGACGAGGCGGACACGCGTAGTCGATGGGAACCACGTTAATATTCGTGGGCCTGGTGGT
AGTGACGGATCGCTTAACTTGTTCACACTTATTGGATTGTGTGGGCGGGGACGCGGTTCC
AGGAAATAGCTCCACCGTATAGACCGTACCCGAAACCGACACAGGTGGTCAGGTAGAGTA
TACCAAGGCGCTTGAGAGAACTATGCTGAAGGAACTCGGCAAATTGCACGCGTAACTTCG
GAAGAAGCGTGACCCCAAGGGACGCAAGTCTGTTGGGGTGGCACAGACCAGGGGGTAGCG
ACTGTTTATCAAAAACACAGGGCTCTGCGAAGTCGCAAGACGACGTATAGGGTCTGACGC
CTGCCCGGTGCTGGAAGGTTAAGAGGAGGGGTGCAAGCTCTGAATCGAAGCCCCAGTAAA
CGGCGGCCGTAACTATAACGGTCCTAAGGTAGCGAAATTCCTTGTCGGGTAAGTTCCGAC
CTGCACGAATGGCGTAACGACTTCCCCGCTGTCTCCAGCATAGACTCAGTGAAATTGAAT
TCCCCGTGAAGATGCGGGGTTCCTGCGGTCAGACGGAAAGACCCCGTGCACCTTTACTAT
AGCTTTACACTGGCATTCGTGTCGGCATGTGTAGGATAGGTGGTAGGCTTTGAAGCAGGG
ACGCCAGTTCTTGTGGAGCCATCCTTGAAATACCACCCTTATCGTCATGGATGTCTAACC
GCGGTCCGTTATCCGGATCCGGGACAGTGTATGGTGGGTAGTTTGACTGGGGCGGTCGCC
TCCGAAAGAGTAACGGAGGCGCGCGATGGTGGGCTCAGACCGGTCGGAAATCGGTCGTCG
AGTGCAATGGCATAAGCCCGCCTGACTGCGAGACTGACAAGTCGAGCAGAGACGAAAGTC
GGTCATAGTGATCCGGTGGTCCCGCGTGGAAGGGCCATCGCTCAACGGATAAAAGGTACG
CCGGGGATAACAGGCTGATGACCCCCAAGAGTCCATATCGACGGGGTTGTTTGGCACCTC
GATGTCGGCTCATCGCATCCTGGGGCTGGAGCAGGTCCCAAGGGTTTGGCTGTTCGCCAA
TTAAAGCGGTACGTGAGCTGGGTTCAGAACGTCGTGAGACAGTTCGGTCCCTATCTGCCG
TGGGTGTAGGAATATTGACAGGATCTGTCCCTAGTACGAGAGGACCGGGATGGACATATC
TCTGGTGGACCTGTTGTCCTGCCAAGGGCATAGCAGGGTAGCTATATATGGAATGGATAA
CCGCTGAAGGCATCTAAGCGGGAAACCAACCTGAAAACGAGTATTCCCTTGAGAACCGTG
GAAGACGACCACGTTGATAGGCTGGGTGTGGAAGTGCGGCAACGCATGAAGCTTACCAGT
ACTAATCGTTCGATTGGCTTGATCG
>Root1304 3119
CAAGTTTTTAAGGGCGCACGGTGGATGCCTTGGCACCAGGAACCGATGAAGGACGTGGGA
GGCCACGATAGTCCCCGGGGAGCCGTCAACCAGGCTTTGATCCGGGGGTTTCCGAATGGG
GAAACCCGGCAGTCGTCATGGGCTGTCACCCATGCCTGAACACATAGGGCATGTGGAGGG
AACGAGGGGAAGTGAAACATCTCAGTACCCTCAGGAAGAGAAAACAACCGTGATTCCGGG
AGTAGTGGCGAGCGAAACCGGATGAGGCCAAACCGTATGCGTGTGATACCCGGCAGGGGT
TGCGCATGCGGGGTTGTGGGATCTCTCTTTCACAGTCTGCCGGCTGTGAGACGAGTCAGA
AACCGTTGATGTAGGCGAAGGACATGCGAAAGGTCCGGCGTAGAGGGTAAGACCCCCGTA
GCTGAAACATTGACGGCTCGTTTGAGAGACACCCAAGTAGCACGGGGCCCGAGAAATCCC
GTGTGAATCTGGCGGGACCACCCGCTAAGCCTAAATATTCCCTGGTGACCGATAGCGGAT
AGTACCGTGAGGGAATGGTGAAAAGTACCGCGGGAGCGGAGTGAAATAGTACCTGAAACC
GTGTGCCTACAAGCCGTGGGAGCGTCGCTCATTGAGTTTACTCAATGGGTCGTGACTGCG
TGCCTTTTGAAGAATGAGCCTGCGAGTTTGCGGTGCGTTGCGAGGTTAACCCGTGTGGGG
AAGCCGTAGCGAAAGCGAGTCCGAACAGGGCGATTCAGTAGCGCGCTCAAGACCCGAAGC
GGAGTGATCTAGCCATGGGCAGGTTGAAGCGGAGGTAAGACTTCGTGGAGGACCGAACCC
ACCAGGGTTGAAAACCTGGGGGATGACCTGTGGTTAGGGGTGAAAGGCCAATCAAACTCC
GTGATAGCTGGTTCTCCCCGAAATGCATTTAGGTGCAGCGTCGTGTGTTTCTTGCCGGAG
GTAGAGCACTGGATAGGCGATGGGCCCTACCGGGTTACTGACCTTAGCCAAACTCCGAAT
GCCGGTAAGTGAGAGCACGGCAGTGAGACTGTGGGGGATAAGCTCCATGGTCGAGAGGGA
AACAGCCCAGAGCATCGACTAAGGCCCCTAAGCGTACGCTAAGTGGGAAAGGATGTGGAG
TCGCAGAGACAACCAGGAGGTTGGCTTAGAAGCAGCCACCCTTGAAAGAGTGCGTAATAG
CTCACTGGTCAAGTGATTCCGCGCCGACAATGTAGCGGGGCTCAAGCGTACCGCCGAAGT
CGTGTCATTGCAGTACNTACCCCCAACGGGGACTGTGATGGGTAGGGGAGCGTCGTGTGC
CGGGTGAAGCAGCCGCGGAAGCGAGTTGTGGACGGTTCACGAGTGAGAATGCAGGCATGA
GTAGCGATACACACGTGAGAAACGTGTGCGCCGATTGACTAAGGGTTCCTGGGTCAAGCT
GATCTGCCCAGGGTAAGTCGGGACCTAAGGCGAGGCCGACAGGCGTAGTCGATGGACAAC
CGGTTGATATTCCGGTACCCGCTTTGAAACGCCCAATATCGAGCCCATTAATGCTAAGGC
CGTGAAGCCGTTCCGGACCCTTCGGGGAAAGGAAAGTGGTGGAGCCGCTGACCCAAGGTG
GTAGTAGGTAAGCGATGGGGTGACGCAGGAAGGTAGTCCAGCCCGGGCGGTGGTAGTCCC
GGGGTAAGGGTGTAGGCCGTGTGATAGGCAAATCCGTCACACATTGAGGCTGAGACCTGA
TGCCGAGCCGATTGTGGTGAAGTGGATGATCCTATGCTGTCGAGAAAAGCCTCTAGCGAG
TTTCATGGCGGCCCGTACCCTAAACCGACTCAGGTGGTCAGGTAGAGAATACCGAGGCGT
TCGGGTGAACTATGGTTAAGGAACTCGGCAAAATGCCCCCGTAACTTCGGGAGAAGGGGG
GCCACGTCTGGTGATGAGTCTTGCACTCTGAGCTGGGGGTGGCCGCAGAGACCAGCGAGA
AGCGACTGTTTACTAAAAACACAGGTCCGTGCGAAGCCGTAAGGCGATGTATACGGACTG
ACGCCTGCCCGGTGCTGGAACGTTAAGGGGACCGGTTAGTCACATTTCGGTGTGGCGAAG
CTGAGAACTTAAGCGCCAGTAAACGGCGGTGGTAACTATAACCATCCTAAGGTAGCGAAA
TTCCTTGTCGGGTAAGTTCCGACCTGCACGAATGGCGTAACGACTTCTCGACTGTCTCAA
CCATAGGCCCGGTGAAATTGCACTACGAGTAAAGATGCTCGTTTCGCGCAGCAGGACGGA
AAGACCCCGGGACCTTTACTACAGTTTGATATTGGTGTTCGGTTCGGCTTGTGTAGGATA
GGTGGGAGACTTTGAAGCAGCCACGCCAGTGGTTGTGGAGTCGCCGTTGAAATACCACTC
TGGTCGTGCTGGATGTCTAACCTCGGTCCGTGATCCGGATCAGGGACAGTGTCTGATGGG
TAGTTTAACTGGGGCGGTTGCCTCCCAAAGGGTAACGGAGGCGCCCAAAGGTTCCCTCAG
CCTGGTTGGCAATCAGGTGTTGAGTGTAAGTGCACAAGGGAGCTTGACTGTGAGACCGAC
GGGTCGAGCAGGGACGAAAGTCGGGACTAGTGATCCGGCGGTGGCTTGTGGAAGCGCCGT
CGCTCAACGGATAAAAGGTACCCCGGGGATAACAGGCTGATCTTCCCCAAGAGTCCATAT
CGACGGGATGGTTTGGCACCTCGATGTCGGCTCGTCGCATCCTGGGGCTGGAGTCGGTCC
CAAGGGTTGGGCTGTTCGCCCATTAAAGCGGTACGCGAGCTGGGTTTAGAACGTCGTGAG
ACAGTTCGGTCCCTATCCGCTGCGCGCGTAGGAATATTGAGAAGGGCTGTCCCTAGTACG
AGAGGACCGGGACGGACGAACCTCTGGTGTGCCAGTTGTCCTGCCAAGGGCATGGCTGGT
TGGCTACGTTCGGGAGGGATAACCGCTGAAAGCATCTAAGCGGGAAGCCTGCTTCGAGAT
GAGTATTCCCACCTCCTTGAGAGGGTAAGGCTCCCAGTAGACGACTGGGTTGATAGGCCG
GATGTGGAAGCCCAGTAATGGGTGGAGCTGACCGGTACTAATAGGCCGAGGGCTTGTCC
>Root1310 3118
CAAGTTTTTAAGGGCGCACGGTGGATGCCTTGGCACCAGGAACCGATGAAGGACGTGGGA
GGCCACGATAGTCCCCGGGGAGTCGTCAACCAGGCTTTGATCCGGGGGTTTCCGAATGGG
GAAACCCGGCAGTCGTCATGGGCTGTCACCCGCTGCTGAACACATAGGCAGTGTGGAGGG
AACGCGGGGAAGTGAAACATCTCAGTACCCGCAGGAAGAGAAAACAACCGTGATTCCGGG
AGTAGTGGCGAGCGAAACCGGATGAGGCCAAACCGTATACGTGTGAGACCCGGCAGGGGT
TGCGTGTACGGGGTTGTGGGATCTCTCTTTCACAGTCTGCCGGCTGTGAGACGAGTCAGA
AACCGTTGATGTAGGCGAAGGACATGCGAAAGGTCCGGCGTAGAGGGTAAGACCCCCGTA
GTCGAAACGTCAACGGCTCGTTTGAGAGACACCCAAGTAGCACGGGGCCCGAGAAATCCC
GTGTGAATCTGGCGGGACCACCCGCTAAGCCTAAATATTCCCTGGTGACCGATAGCGGAT
AGTACCGTGAGGGAATGGTGAAAAGTACCGCGGGAGCGGAGTGAAATAGTACCTGAAACC
GTGTGCCTACAAGCCGTGGGAGCGTCGCGCATNNAGNTTNCTNNNTGCGTCGTGACTGCG
TGCCTTTTGAAGAATGAGCCTGCGAGTTTGCGGTGTGTTGCGAGGTTAACCCGAGTGGGG
TAGCCGTAGCGAAAGCGAGTCCGAACAGGGCGTTTCAGTAGCACGCTCAAGACCCGAAGC
GGAGTGATCTAGCCATGGGCAGGTTGAAGCGGAGGTAAGACTTCGTGGAGGACCGAACCC
ACCAGGGTTGAAAACCTGGGGGATGACCTGTGGTTAGGGGTGAAAGGCCAATCAAACTCC
GTGATAGCTGGTTCTCCCCGAAATGCATTTAGGTGCAGCGTCGTGTGTTTCTTGCCGGAG
GTAGAGCACTGGATAGGCGATGGGCCCTACCGGGTTACTGACCTTAGCCAAACTCCGAAT
GCCGGTAAGTGAGAGCGCGGCAGTGAGACTGTGGGGGATAAGCTCCATGGTCGAGAGGGA
AACAGCCCAGAGCATCGACTAAGGCCCCTAAGCGTACGCTAAGTGGGAAAGGATGTGGAG
TCGCACAGACAACCAGGAGGTTGGCTTAGAAGCAGCCACCCTTGAAAGAGTGCGTAATAG
CTCACTGGTCTAGTGATTCCGCGCCGACAATGTAGCGGGGCTCAAGCGTACCGCCGAAGT
CGTGTCATTGCAGCTATAGGGCCAACGCCCGCTGTGATGGGTAGGGGAGCGTCGTGTGCC
GGGTGAAGCAGCACCGGAAGGTAGTTGTGGACGGTTCACGAGTGAGAATGCAGGCATGAG
TAGCGATACACACGTGAGAAACGTGTGCGCCGATTGACTAAGGGTTCCTGGGTCAAGCTG
ATCTGCCCAGGGTAAGTCGGGACCTAAGGCGAGGCCGACAGGCGTAGTCGATGGATAACC
GGTTGATATTCCGGTACCCGCTGTGAAGCGTCAAACATCGAACCAGGCGATGCTAAGTCC
GTGAAGCCGTTCCGGACCCTTCGGGGAAAGGAAAGTGGTGGAGCCGACGAACCAGACTTG
CAGTAGGTGAGTGATGGGGTGACGCAGGAAGGTAGTCCATCCCGGGCGGTGGTTGTCCCG
GGGTAAGGGTGTAGGACGGTGTGTAGGNAAATCCGCACGCCATATAGTCTGAGACCTGAT
GCCGAGCCGATTGTGGCGAAGTGGATGATCCTATGCTGTCGAGAAAAGCCTCTAGCGAGT
TTCATGGCGGCCCGTACCCTAAACCGACTCAGGTGGTCAGGTAGAGAATACCGAGGCGTT
CGGGTGAACTATGGTTAAGGAACTCGGCAAAATGCCCCCGTAACTTCGGGAGAAGGGGGG
CCACGTCCGGTGATTGGATTTACTCCATGAGCTGGGGGTGGCCGCAGAGACCAGCGAGAA
GCGACTGTTTACTAAAAACACAGGTCCGTGCGAAGCCGTAAGGCGATGTATACGGACTGA
CGCCTGCCCGGTGCTGGAACGTTAAGGGGACCGGTTAGTCACAATTCGTTGTGGCGAAGC
TGAGAACTTAAGCGCCAGTAAACGGCGGTGGTAACTATAACCATCCTAAGGTAGCGAAAT
TCCTTGTCGGGTAAGTTCCGACCTGCACGAATGGCGTAACGACTTCTCGACTGTCTCAAC
CATAGGCCCGGTGAAATTGCACTACGAGTAAAGATGCTCGTTTCGCGCAGCAGGACGGAA
AGACCCCGGGACCTTTACTACAGTTTGATATTGGTGTTCGGTTCGGCTTGTGTAGGATAG
GTGGGAGACTTTGAANCGTGGACGCCAGTTCACGGTGAGTCGTCGTTGAAATACCACTCT
GGTCGTGCTGGATGTCTAACCTGGGTCCGTGATCCGGATCAGGGACAGTGTCTGATGGGT
AGTTTAACTGGGGCGGTTGCCTCCTAAAGAGTAACGGAGGCGCCCAAAGGTTCCCTCAGC
CTGGTTGGCAATCAGGTGTTGAGTGTAAGTGCACAAGGGAGCTTGACTGTGAGACCGACG
GGTCGAGCAGGGACGAAAGTCGGGACTAGTGATCCGGCGGTGGCTTGTGGAAGCGCCGTC
GCTCAACGGATAAAAGGTACCCCGGGGATAACAGGCTGATCTTCCCCAAGAGTCCATATC
GACGGGATGGTTTGGCACCTCGATGTCGGCTCGTCGCATCCTGGGGCTGGAGTCGGTCCC
AAGGGTTGGGCTGTTCGCCCATTAAAGCGGTACGCGAGCTGGGTTTAGAACGTCGTGAGA
CAGTTCGGTCCCTATCCGCTGCGCGCGCAGGAATATTGAGAAGGGCTGTCCCTAGTACGA
GAGGACCGGGACGGACGAACCTCTGGTGTGCCAGTTGTTCTGCCAAGGGCATGGCTGGTT
GGCTACGTTCGGGAGGGATAACCGCTGAAAGCATCTAAGCGGGAAGCCTGCTTCGAGATG
AGTATTCCCACCCCCTTGAGGGGTTAAGGCTCCCAGTAGACGACTGGGTTGATAGGCCGG
ATGTGGAAGCCCAGTAATGGGTGAAGCTGACTGGTACTAATAGGCCGAGGGCTTGTCC
>Root1312 2785
CAAAAGGGCATTTGGTGGATGCCTTGGCATGCACAGGCGATGAAGGACGTGATACGCTGC
GATAAGCCGTGGGGAGCTGCGAATAAGCTTTGATCCATGGATCTCCGAATGGGGGAACCC
ACCTTAAATGCTTGGAAAATTTAAGTCGTGCGCAAGTACGGCTTAGGTTTCCAAGCATTG
TTTAAAGGTATCTTATCCTGAATACATAGGGGTAAGAAGCGAACGCAGGGAACTGAAACA
TCTAAGTACCTGCAGGAAAGGACATCAACCGAGACTCCGCAAGTAGTGGCGAGCGAACGC
GGACCAGGCCAGTGGCAATGAGGAATAAAGTGGAACGACATGGAAAGGTCGGCCGTAGAG
GGTGATAGCCCCTTACACGTAGAACACTCATTGTCCTTGAGTAAGGCGGGACACGTGAAA
TCCTGTCTGAACATGGGGAGACCACTCTCCAAGCCTAAGTACTCGTGCATGACCGATAGC
GAACAAGTACCGTGAGGGAAAGGTGAAAAGCACCCCGACAAGGGGAGTGAAATAGAACCT
GAAACCGGATGCCTACAAACAGTTGGAGCCCGCAAGGGTGACAGCGTACCTTTTGTATAA
TGGGTCAACGACTTAGTGTGACGAGCAAGCTTAAGCCGATAGGTGAAGGCGCAGCGAAAG
CGAGTCTGAACAGGGCGTTCAGTTCGTCGCATTAGACCCGAAACCGAGTGATCTAGCCAT
GAGCAGGTTGAAGGTTGGGTAACACCAACTGGAGGACCGAACCCGCATCTGTTGCAATAG
ATTGGGATGACTTGTGGTTAGGGGTGAAAGGCCAATCAAACTCGGAAATAGCTGGTTCTC
CGCGAAAACTATTTAGGTAGTGCGTCGACCGAATACCCTCGGGGGTAGAGCACTGGATGG
GCTATGGGGACTCACCGTCTTACTGATCCTAACCAAACTCCGAATACCGAGGAGTACTAG
TCGGCAGACACACGGCGGGTGCTAACGTCCGTCGTGAAAAGGGCAACAACCCTGACCTCC
AGCTAAGGTCCCCAAGTCATGGCTAAGTGGGAAAGGATGTGAGGATCCCAAAACAACCAG
GATGTTGGCTTAGAAGCAGCCATCATTTAAAGAAAGCGTAACAGCTCACTGGTCTAAATA
AGGGTCTTTGCGCCGAAAATGTAACGGGGCTAAAGCCATGCACCGAAGCTGAGGATACGT
CGCAAGACGTGTGGTAGCGGAGCGTTCCGTAAGCCTGTGAAGGGATACCCGTGAGGGGTC
CTGGAGGTATCGGAAGTGCGAATGTTGACATGAGTAACGATAAAGAGGGTGAGAGACCCT
CTCGCCGAAAGACCAAGGGTTCCTGCTTAAAGTTAATCTGAGCAGGGTTAGCCGGCCCCT
AAGACGAGGCGGACACGCGTAGTCGATGGGAACCACGTTAATATTCGTGGGCCTGGTGGT
AGTGACGGATCGCTTAACTTGTTCACACTTATTGGATTGTGTGGGCGGGGACGCGGTTCC
AGGAAATAGCTCCACCGTATAGACCGTACCCGAAACCGACACAGGTGGTCAGGTAGAGTA
TACCAAGGCGCTTGAGAGAACTATGCTGAAGGAACTCGGCAAATTGCACGCGTAACTTCG
GAAGAAGCGTGACCCCAAGGGACGCAAGTCTGTTGGGGTGGCACAGACCAGGGGGTAGCG
ACTGTTTATCAAAAACACAGGGCTCTGCGAAGTCGCAAGACGACGTATAGGGTCTGACGC
CTGCCCGGTGCTGGAAGGTTAAGAGGAGGGGTGCAAGCTCTGAATCGAAGCCCCAGTAAA
CGGCGGCCGTAACTATAACGGTCCTAAGGTAGCGAAATTCCTTGTCGGGTAAGTTCCGAC
CTGCACGAATGGCGTAACGACTTCCCCGCTGTCTCCAGCATAGACTCAGTGAAATTGAAT
TCCCCGTGAAGATGCGGGGTTCCTGCGGTCAGACGGAAAGACCCCGTGCACCTTTACTAT
AGCTTTACACTGGCATTCGTGTCGGCATGTGTAGGATAGGTGGTAGGCTTTGAAGCAGGG
ACGCCAGTTCTTGTGGAGCCATCCTTGAAATACCACCCTTATCGTCATGGATGTCTAACC
GCGGTCCGTTATCCGGATCCGGGACAGTGTATGGTGGGTAGTTTGACTGGGGCGGTCGCC
TCCGAAAGAGTAACGGAGGCGCGCGATGGTGGGCTCAGACCGGTCGGAAATCGGTCGTCG
AGTGCAATGGCATAAGCCCGCCTGACTGCGAGACTGACAAGTCGAGCAGAGACGAAAGTC
GGTCATAGTGATCCGGTGGTCCCGCGTGGAAGGGCCATCGCTCAACGGATAAAAGGTACG
CCGGGGATAACAGGCTGATGACCCCCAAGAGTCCATATCGACGGGGTTGTTTGGCACCTC
GATGTCGGCTCATCGCATCCTGGGGCTGGAGCAGGTCCCAAGGGTTTGGCTGTTCGCCAA
TTAAAGCGGTACGTGAGCTGGGTTCAGAACGTCGTGAGACAGTTCGGTCCCTATCTGCCG
TGGGTGTAGGAATATTGACAGGATCTGTCCCTAGTACGAGAGGACCGGGATGGACATATC
TCTGGTGGACCTGTTGTCCTGCCAAGGGCATAGCAGGGTAGCTATATATGGAATGGATAA
CCGCTGAAGGCATCTAAGCGGGAAACCAACCTGAAAACGAGTATTCCCTTGAGAACCGTG
GAAGACGACCACGTTGATAGGCTGGGTGTGGAAGTGCGGCAACGCATGAAGCTTACCAGT
ACTAATCGTTCGATTGGCTTGATCG
>Root131 2919
TTAAGTTAGAAAGGGCGCACGGTGGATGCCTTGACACTAGGAGTCGATGAAGGACGGGAC
TAACGCCGATATGCTTCGGGGAGCTGTAAGTAAGCTTTGATCCGAAGATTTCCGAATGGG
GAAACCCACTATACGTAATGGTATGGTATCCTTACCTGAATACATAGGGTATGGAAGACA
GACCCAGGGAACTGAAACATCTAAGTACCTGGAGGAAGAGAAAGCAAATGCGATTTCCTG
AGTAGCGGCGAGCGAAACGGAACATAGCCCAAACCAAGAGGCTTGCCTCTTGGGGTTGTA
GGACATTCTATACGGAGTTACAAAGGAACGAGGTAGACGAAGCGACCTGGAAAGGTCCGT
CGTAGAGGGTAACAACCCCGTAGTCGAAACTTCGTTCTCTCTTGAATGTATCCTGAGTAC
GGCGGAACACGTGAAATTCCGTCGGAATCTGGGAGGACCATCTCCCAAGGCTAAATACTC
CCTAGTGATCGATAGTGAACCAGTACCGTGAGGGAAAGGTGAAAAGCACCCCGGAAGGGG
AGTGAAAGAGATCCTGAAACCGTGTGCCTACAAATAGTCAGAGCCCGTTAATGGGTGATG
GCGTGCCTTTTGTAGAATGAACCGGCGAGTTACGATCCCGTGCNAGGTTAAGCTGAAGAG
GCGGAGCCGCAGCGAAAGCGAGTCTGAATAGGGCGTTTAGTACGTGGTCGTAGACCCGAA
ACCAGGTGATCTACCCATGTCCAGGGTGAAGTTCAGGTAACACTGAATGGAGGCCCGAAC
CCACGCACGTTGAAAAGTGCGGGGATGAGGTGTGGGTAGCGGAGAAATTCCAATCGAACC
TGGAGATAGCTGGTTCTCCCCGAAATAGCTTTAGGGCTAGCCTTAAGTGTAAGAGTCTTG
GAGGTAGAGCACTGATTGAACTAGGGGTCCTCATCGGATTACCGAATTCAGTCAAACTCC
GAATGCCAATGACTTATCCTTAGGAGTCAGACTGCGAGTGATAAGATCCGTAGTCAAGAG
GGAAACAGCCCAGATCGCCAGCTAAGGTCCCAAAGTGTGTATTAAGTGGAAAAGGATGTG
GAGTTGCTTAGACAACTAGGATGTTGGCTTAGAAGCAGCCACCATTTAAAGAGTGCGTAA
TAGCTCACTAGTCGAGTGACTCTGCGCCGAAAATGTACCGGGGCTAAATACACCACCGAA
GCTGCGAATTGATACCAATGGTATCAGTGGTAGGGGAGCGTTCTAAGTGCAGTGAAGTCA
GACCGGAAGGACTGGTGGAGCGCTTAGAAGTGAGAATGCCGGTATGAGTAGCGAAAGACG
GGTGAGAATCCCGTCCACCGAATGCCTAAGGTTTCCTGAGGAAGGCTCGTCCGCTCAGGG
TTAGTCAGGACCTAAGCCGAGGCCGACAGGCGTAGGCGATGGACAACAGGTTGATATTCC
TGTACCACCTCTTTATCGTTTGAGCAATGGAGGGACGCAGAAGGATAGAAGAAGCGTGCG
ATTGGTTGTGCACGTCCAAGCAGTTAGGCTGATAAGTAGGCAAATCCGCTTATCGTNAAG
GCTGAGCTGTGATGGGGAAGCTCCTTATGGAGCGAAGTCTTTGATTCCCCGCTGCCAAGA
AAAGCTTCTAGCGAGATAAAAGGTGCCTGTACCGCAAACCGACACAGGTAGGCGAGGAGA
GAATCCTAAGGTGTGCGAGAGAACTCTGGTTAAGGAACTCGGCAAAATGACCCCGTAACT
TCGGGAGAAGGGGTGCTTTCTTAACGGAAAGCCGCAGTGAATAGGCCCAAGCGACTGTTT
AGCAAAAACACAGCTCTCTGCGAAGCCGTAAGGCGAAGTATAGGGGGTGACACCTGCCCG
GTGCTGGAAGGTTAAGGAGAGGGGTTAGCGTAAGCGAAGCTCTGAACTGAAGCCCCAGTA
AACGGCGGCCGTAACTATAACGGTCCTAAGGTAGCGAAATTCCTTGTCGGGTAAGTTCCG
ACCCGCACGAAAGGTGTAACGATTTGGGCACTGTCTCAACCAGAGACTCGGTGAAATTAT
AGTACCTGTGAAGATGCAGGTTACCCGCGACAGGACGGAAAGACCCCGTGGAGCTTTACT
GTAGCCTGATATTGAATTTTGGTACAGTTTGTACAGGATAGGCGGGAGCCATTGAAACCG
GAGCGCTAGCTTCGGTGGAGGCGCTGGTGGGATACCGCCCTGACTGTATTGAAATTCTAA
CCTACGGGTCTTATCGACCCGGGAGACAGTGTCAGGTGGGCAGTTTGACTGGGGCGGTCG
CCTCCTAAAGTGTAACGGAGGCGCCCAAAGGTTCCCTCAGAATGGTTGGAAATCATTCGT
AGAGTGCAAAGGCATAAGGGAGCTTGACTGCGAGACCTACAAGTCGAGCAGGGACGAAAG
TCGGGCTTAGTGATCCGGTGGTTCCGCATGGAAGGGCCATCGCTCAACGGATAAAAGCTA
CCCCGGGGATAACAGGCTTATCTCCCCCAAGAGTCCACATCGACGGGGAGGTTTGGCACC
TCGATGTCGGCTCATCGCATCCTGGGGCTGTAGTCGGTCCCAAGGGTTGGGCTGTTCGCC
CATTAAAGCGGTACGCGAGCTGGGTTCAGAACGTCGTGAGACAGTTCGGTCCCTATCCGT
CGTGGGCGTAGGAAATTTGAGAGGAGCTGTCCTTAGTACGAGAGGACCGGGATGGACGCA
CCGCTGGTGTACCAGTTGTTCTGCCAAGGGCATAGCTGGGTAGCTATGTGCGGAAGGGAT
AAGTGCTGAAAGCATCTAAGCATGAAGCCCCCCTCAAGATGAGATTTCCCATAGCGTAAG
CTAGTAAGATCCCTGAAAGATGATCAGGTTGATAGGTTCGAGGTGGAAGCATGGTGACAT
GTGGAGCTGACGAATACTAATAGATCGAGGACTTAACCA
>Root1319 2231
CAAGTTTTTAAGGGCGCACGGTGGATGCCTTGGCACCAGGAACCGATGAAGGACGTGGGA
GGCCACGATAGTCCCCGGGGAGCTGTCAACCAAGCTTTGATCCGGGGGTTTCCGAATGGG
GAAACCCGGCAGTCGTCATGGGCTGTCACCCGCTGCTGAACACATAGGCAGTGTGGAGGG
AACGCGGGGAAGTGAAACATCTCAGTACCCGCAGGAAGAGAAAACAACCGTGATTCCGGG
AGTAGTGGCGAGCGAAACCGGATGAGGCCAAACCGTATGTGTGTGATACCCGGCAGGGGT
TGCGCATACGGGGTTGTGGGATCTCTTTTTCATAGTCTGCCGACTGTGAGACGAGTCAGA
AACCGTTGGTGTAGGCGAAGGACATGCGAAAGGTCCGGCGTAGAGGGTAAGACCCCCGTA
GCTGAAACATCAACGGCTCGTTTAAGAGACACCCAAGTAGCACGGGGCCCGAGAAATCCC
GTGTGAATCTGGCGGGACCACCCGCTAAGCCTAAATATTCCCTGGTGACCGATAGCGGAT
AGTACCGTGAGGGAATGGTGAAAAGTACNNNNCGCGGGAGCGGAGTGAAATAGTACCTGA
AACCGTGTGCCTACAAGCCGTGGGAGCGTCGCTGTATGTGCTTGCACATNNNNNNNNNNN
NGCAGTCGTGACTGCGTGCCTTTTGAAGAATGAGCCTGCGAGTTAGCGGTGTGTAGCGAG
GTTAACCCGTGTGGGGAAGCCGTAGCGAAAGCGAGTCCGAATAGGGCGATTGAGTTGCAC
GCTCTAGACCCGAAGCGGAGTGATCTAGCCATGGGCAGGTTGAAGCGGAGGTAAGACTTC
GTGGAGGACCGAACCCACCAGGGTTGAAAACCTGGGGGATGACCTGTGGTTAGGGGTGAA
AGGCCAATCAAACTCCGTGATAGCTGGTTCTCCCCGAAATGCATTTAGGTGCAGCGTCGT
GTGTTTCTTGCCGGAGGTAGAGCACTGGATAGGCGATGGGCCCTACCGGGTTACTGACCT
TAGCCAAACTCCGAATGCCGGTAAGTGAGAGCACGGCAGTGAGACTGTGGGGGATAAGCT
CCATGGTCGAGAGGGAAACAGCCCAGAGCATCGACTAAGGCCCCTAAGCGTACGCTAAGT
GGGAAAGGATGTGGAGTCGCAGAGACAACCAGGAGGTTGGCTTAGAAGCAGCCACCCTTG
AAAGAGTGCGTAATAGCTCACTGGTCAAGTGATTCCGCGCCGACAATGTAGCGGGGCTCA
AGCGTACCGCCGAAGTCGTGTCATTCATACACATAGGGCCAACGCCCGTATGGATGGGTA
GGGGAGCGTCGTGTGCCGGGTGAAGCAGCCGCGGAAGCGAGTTGTGGACGGTTCACGAGT
GAGAATGCAGGCATGAGTAGCGATACACACGTGAGAAACGTGTGCGCCGATTGACTAAGG
GTTCCTGGGTCAAGCTGATCTGCCCAGGGTAAGTCGGGACCTAAGGCGAGGCCGACAGGC
GTAGTCGATGGACAACCGGTTGATATTCCGGTACCCGCTTTGAAACGCCCAATACTGAAT
CAGGCGATGCTAAGTCCGTGAAGCCGGCCCGATCTCTTCGGAGTTGAGGGTAGTNAGGCT
GAGACCTGATGCCGAGCCGATTGTGGTGAAGTGGATGATCCTATGCTGTCGAGAAAAGCC
TCTAGCGAGTTTCATGGCGGCCCGTACCCTAAACCGACTCAGGTAGTCAGGTAGAGAATA
CCGAGGCGTTCGGGTGAACTATGGTTAAGGAACTCGGCAAAATGCCCCCGTAACTTCGGG
AGAAGGGGGGCCATCACTGGTGATCCGATTTACTCGGTGAGCTGGGGGTGGCCGCAGAGA
CCAGCGAGAAGCGACTGTTTACTAAAAACACAGGTCCGTGCGAAGCCGTAAGGCGATGTA
TACGGACTGACGCCTGCCCGGTGCTGGAACGTTAAGGGGACCGGTTAGTGCACTTTCGGG
TGTGCGAAGCTGAGAACTTAAGCGCCAGTAAACGGCGGTGGTAACTATAACCATCCTAAG
GTAGCGAAATTCCTTGTCGGGTAAGTTCCGACCTGCACGAATGGCGTAACGACTTCTCGA
CTGTCTCAACCATAGGCCCGGTGAAATTGCACTACGAGTAAAGATGCTCGTTTCGCGCAG
CAGGACGGAAAGACCCCGGGACCTTTACTATAGTTTGATATTGGTGTTCGGTTCGGCTTG
TGTAGGATAGG
>Root135 3130
TAAGTGTTTAAGGGCGCATGGTGGATGCCTTGGCATCAGAGGCCGATGAAGGACGTGGGA
GGCTGCGATATGCCTCGGGGAGCTGCCAACCGAGCGTTGATCCGAGGATGTCCGAATGGG
GGAACCCAGCACGAGTGATGTCGTGTTACCCGTATCTGAATTCATAGGGTGCGGGAGGTA
ACGCGGGGAAGTGAAACATCTCAGTACCCGTAGGAAGAGAAAACAATAGTGATTCCGTGA
GTAGTGGCGAGCGAAAGCGGAGGATGGCTAAACCGTATGCATGTGATACCGGGTAGGGGT
TGTGTGTGCGGGGTTGTGGGACCTTATTTTCTGGGGCTACCTCCCTGGAGGGCAGTTAGA
AAGTGTCGTGGTTAGCGGAANTGGCTTGGGATGGCCTGCCGTAGACGGTGAGAGCCCGGT
ACGTGAAAACCCGACGCCTGCCTTGATTTGTGTTCCCGAGTAGCAGCGGGCCCGTGAAAT
CTGCTGTGAATCTGCCGAGACCACTCGGTAAGCCTGAATACCTTCTGATGACCGATAGCG
GATTAGTACCGTGAGGGAATGGTGAAAAGTACCCCGGGAGGGGAGTGAAATAGTACCTGA
AACCGTGTGCCTACAAGCCGTCAGAGCCTTCCCTTATGGGTGGGGTGATGGCGTGCCTTT
TGAAGAATGAGCCTGCGAGTCAGGGACATGTCGCGAGGTTAACCCGTGTGGGGTAGCCGC
AGCGAAAGCGAGTCTGAATAGGGCGTATCCNCACAACAGTGTGTGGTGTAGTGGNGTGTT
CTGGACCCGAAGCGGAGTGATCTACCCATGGCCAGGTTGAAGCAGCAGTAAGATGTTGTG
GAGGACCGAACCCACTTAGGTTGAAGACTGAGGGGATGAGTTGTGGGTAGGGGTGAAAGG
CCAATCAAACTCCGTGATAGCTGGTTCTCCCCGAAATGCATTTAGGTGCAGCGTTGCATG
GTTCTTACTGGAGGTAGAGCTACTGGATGGCCAATGGGCCCTACAAGGTTACTGACGTCA
GCCAAACTCCGAATGCCGGTAAGTCAACAGTGTGGCAGTGAGACGGCGGGGGATAAGCTC
CGTGCGTCGAGAGGGAAACAGCCCAGATCGCCGACTAAGGCCCCTAAGCGTGTGCTAAGT
GGAAAAGGATGTGCAGTCGCGAAGACAACCAGGAGGTTGGCTTAGAAGCAGCCACCCTTG
AAAGAGTGCGTAATAGCTCACTGGTCAAGTGATTGTGCGCCGATAATGTAGCGGGGCTCA
AGCACACCGCCGAAGTCGCGGCAACGAGCAACTCCTTTGGGGGTTGACGTTGGGTAGGGG
AGCGTCCTGCACGCCGGTGAAGCCACCTAGTGATGGTGTGGTGGAGGGTGTGGGAGTGAG
AATGCAGGCATGAGTAGCGATAAGGCAAGTGAGAACCTTGCCCGCCGAAAGACCAAGGGT
TCCTGGGCCAGGCCAGTCCGCCCAGGGTGAGTCGGGACCTAAGGCGAGGCCGACAGGCGT
AGTCGATGGACAACGGGTTGATATTCCCGTACCCGTGTGTGCGCGCCCGTGATGAATCAG
CGGTACTAACCGCCCAAAACTTCGATCACCGATCACCTTCGGGTGTGAGGGTTTGAAGGG
CTGCGCGGGACCTTCGCTGGTAGTAGTCAAGCGACGGGGTGACGCAGGAAGGTAGCCATA
CCAGTCAGTGGTAATACTGGGGCAAGCCCGTAGGGAGAACGATAGGCAAATCCGTCGTTC
ACATATCCTGAGAGGTGATGCATAGCCGAGTGAGGCGAATTTGGTGATCCTATGCTGCCG
AGAAAAGCCTCTAGCGAGCACACACACGGCCCGTACCCCAAACCGACACAGGTGGTCAGG
TAGAGAATACCAAGGCGTACGAGTGAACTATGGTTAAGGAACTCGGCAAAATACCCCCGT
AACTTCGGGAGAAGGGGGACCCCTTACTGTCATGGCACTTGCTGCCGGCAGCGGTGGGGG
GTCGCAGAAACCAGTGAGAAGCGACTGTTTACTAAAAACACAGGTCCGTGCGAAGTCGCA
AGACGATGTATACGGACTGACGCCTGCCCGGTGCTGGAAGGTTAAGAGGACCGGTTAACC
CTTCGGGGTGAAGCTGAGAATTTAAGCCCCAGTAAACGGCGGTGGTAACTATAACCATCC
TAAGGTAGCGAAATTCCTTGTCGGGTAAGTTCCGACCTGCACGAATGGCGTAACGACTTC
TCAACTGTCTCAACCATAGACTCGGCGAAATTGCACTACGAGTAAAGATGCTCGTTACGC
GCGGCAGGACGAAAAGACCCCGGGACCTTCACTACAACTTGGTATTGGAGTTCGTTACGG
TTTGTGTAGGATAGGTGGGAGACTGTGAAACTCACACGCCAGTGTGGGTGGAGTCGTTGT
TGAAATACCACTCTGATCGTATTGGGCTTCTAACTTCGAACCGTATATCCGGTTCAGGGA
CAGTGCCTGGTGGGTAGTTTAACTGGGGCGGTTGCCTCCAAAAAAGTAACGGAGGCGCCC
AAAGGTTCCCTCAACCTGGACGGCAATCAGGTGTTGAGTGCAAGTGCACAAGGGAGCTTG
ACTGCGAGACGTACATGTCGAGCAGGGACGAAAGTCGGGACTAGTGATCCGGCACCCCCG
AGTGGAAGGGGTGTCGCTCAACGGATAAAAGGTACCCCGGGGATAACAGGCTGATCTTCC
CCAAGAGTCCATATCGACGGGATGGTTTGGCACCTCGATGTCGGCTCGTCGCATCCTGGG
GCTGGAGCAGGTCCCAAGGGTTGGGCTGTTCGCCCATTAAAGCGGCACGCGAGCTGGGTT
TAGAACGTCGTGAGACAGTTCGGTCTCTATCCGCCGCGCGCGTCAGAAACTTGAGGAAAC
CTGTCCCTAGTACGAGAGGACCGGGACGGACGAACCTCTGGTCTACCAGTTGTCACACCA
GTGGCACGGCTGGATAGCTACGTTCGGACAGGATAACCGCTGAAAGCATCTAAGCGGGAA
ACCTCTTCCAAGACCAGGTTTCTCACCCTTTTAGAGGGATAAGGCCCCCCGCAGACCACG
GGATCGATAGACCAGACCTAGAAGGCCAGTAATGGTTGCAGGGAACTGGCACTAACCGGC
CGAAAACTTA
>Root136 2676
ACCCGAGTAGCAGCGGGCCCGTGAAATCTGCTGTGAATCTGCCGGGACCACCCGGTAAGC
CTGAATACTCCCTGGTGACCGATAGCGGACTAGTACCGTGAGGGAAAGGTGAAAAGTACC
CCGGGAGGGGAGTGAAATAGTACCTGAAACCGTGCGCTTACAATCCGTCAAAGCCTTCGC
AACTTGTTGTGTGGGGTGATGGCGTGCCTTTTGAAGAATGAGCCTGCGAGTCATCGGTGT
GTGGCGAGGTTAACCCGTCGAGGGGTAGCCGTAGCGAAAGCGAGTCTGAATAGGGCGAAA
TTNAGTCGCACATTATGGACCCGAAGCGGAGTGATCTACCCATGGCCAGGGTGAAGCGAC
GGTAAGACGTCGTGGAGGCCCGAACCCACTTAGGTTGAAAACTGAGGGGATGAGCTGTGG
GTAGGGGTGAAAGGCCAATCAAACTCCGTGATAGCTGGTTCTCCCCGAAATGCATTTAGG
TGCAGCGTCACGTGTTTCACACCGGAGGTAGAGCTACTGGATGGCCTAGGGGGCCTACAA
GCTTACCGAAGTCAGCCAAACTCCGAATGCCGGTGTGTGAGAGCGTGGCAGTGAGACTGC
GGGGGATAAGCTTCGTAGTCGAGAGGGAAACAGCCCAGATCGCCGGCTAAGGCCCCTAAG
CGTGTACTAAGTGGAAAAGGATGTGGGGTCGCTTAGACAACCAGGAGGTTGGCTTAGAAG
CAGCCACCCTTGAAAGAGTGCGTAATAGCTCACTGGTCAAGTGATCCTGCGCCGACAATG
TAGCGGGGCTCAAGTACACCGCCGAAGCCGCGGCATTCACNCAATAGCCCGTCTCAACTG
TAGTGGTTGGGGCCAGGTGTGTGGATGGGTAGGGGAGCGTCCTGTGGCCGTGGAAGCAGC
AGTGTGAACTAGCTGTGGAGGCCACGGGAGTGAGAATGCAGGCATGAGTAGCGAAAGACG
AGTGAGAAACTCGTCCGCCGAATGACCAAGGGTTCCTGGGCCAGGTTAATCCGCCCAGGG
TGAGTCGGGACCTAAGGCGAGGCCGACAGGCGTAGTCGATGGACAACGGGTTGATATTCC
CGTACCCGTGTATCCGCGCCCAATGCTGAATCAGTTGTGCTAACTGTCCAAATGTTGTCT
TATCGAGCCTTCGGGTGAGAGGGGTGACGGCTGCACAGGACCCTGACTGTAGTAGGTAAG
CGATGGGGTGACGCAGGAAGGTAGCTGGGCCAGGTGATGGAATACCTGGTGTAAGCCTGT
AGGGCGNNNNGTAGGCAAATCCGCNNNNCATNNAGCCTGAGAGGTGATGCGTACCCGTTG
AGGGGAATTCAGTGATCCTATGCTGCCGAGAAAAGCCTCTAGCGAGCTGGTACACGGCCC
GTACCCCAAACCGACACAGGTGGTCAGGTAGAGAATACTAAGGCGATCGAGAGAACTGTG
GTTAAGGAACTCGGCAAAATGCCCCCGTAACTTCGGGAGAAGGGGGACCACGCCTGGTGA
AGGGTTTTACACCTGGAGCTGGGTGGGGTCGCAGAGACCAGAGAGAAGCGACTGTTTACT
AAAAACACAGGTCCGTGCGAAGTCGTAAGACGATGTATACGGACTGACGCCTGCCCGGTG
CCGGAAGGTTAAGAGGACCGGTTAGCCTGTAAGGGCGAAGCTGAGAATTTAAGCCCCGGT
AAACGGCGGTGGTAACTATAACCATCCTAAGGTAGCGAAATTCCTTGTCGGGTAAGTTCC
GACCTGCACGAATGGCGTAACGACTTCTCTGCTGTCTCAACCACAGACTCGGCGAAATTG
CATTACGAGTAAAGATGCTCGTTACGCGCGGCAGGACGAAAAGACCCCGGGACCTTCACT
ATAGCTTGGTATTGGTGTTCGGTACGGTTTGTGTAGGATAGGTGGGAGACTGTGAAGCTC
GGACGCTAGTTCGGGTGGAGTCGTCGTTGAAATACCACTCTGATCGTATTGGACTTCTAA
CCTCGGACCATGATCTGGTTCAGGGACAGTGCCTGGTGGGTAGTTTAACTGGGGCGGTTG
CCTCCCAAAATGTAACGGAGGCGCCCAAAGGTTCCCTCAGCCTGGTTGGCAATCAGGTGT
TGAGTGCAAGTGCACAAGGGAGCTTGACTGTGAGACTGACAGGTCGAGCAGGGACGAAAG
TCGGGACTAGTGATCCGGCACCGGCAAGTGGAAGCGGTGTCGCTCAACGGATAAAAGGTA
CCCCGGGGATAACAGGCTGATCTTCCCCAAGAGTCCATATCGACGGGATGGTTTGGCACC
TCGATGTCGGCTCGTCGCATCCTGGGGCTGGAGTAGGTCCCAAGGGTTGGGCTGTTCGCC
CATTAAAGCGGCACGCGAGCTGGGTTTAGAACGTCGTGAGACAGTTCGGTCTCTATCCGC
CGCGCGCGTAAGAAACTTGAGGAAGGCTGTCCCTAGTACGAGAGGACCGGGACGGACGAA
CCTCTGGTGTGCCAGTTGTTCCGCCAGGAGCACTGCTGGTTGGCTACGTTCGGAAGGGAT
AACCGCTGAAAGCATCTAAGCGGGAAGCCTGTTCCAAGATGAGGTTTCTCTCCCACTTGA
TGGGTTAAGGCCCCCTACAGACCATGGGGTTGATAGGCCAGAATTGGAAGCCAGGTAACT
GGTGTAGGTGACTGGTACTAATAGGCCGAGGGCTTA
>Root137 3111
TCAAGTTTATAAGGGCACAGGGTGGATGCCTTGGCACTAGGAGCCGAAGAAGGACGTTGT
AGCCTGCGATAAGCCTCGGGGAGTTGGCAAACGAACCGTGATCCGAGGATGTCCGAATGG
GGAAACCCCGCACGAGTCATGTCGTGTGACCTGCACCTGAATATATAGGGTGTGTGGAGG
GAACGGCGGGAAGTGAAACATCTCAGTACCGCCAGGAAGAGATATTCCGTGAGTAGTGGC
GAGCGAAAGCGGATCAGGCCAAACCGTGTACGTGTTCAAGCCGGCAGGCGTTGCGTGCAC
GGGGTTGTGGGACCTTTCCGTTGGATCTGCCGATCCGACAGGGAGTCAGAAAGTCGCGTC
ATAGTCGAAGGGCATTGAAAGGCCCGGCACAGAGGGTGTGACCCCCGTAGACGAAATGGC
GTGGCCTCCCGAAGGGGATCCCAAGTAGCTCCGGGCCCGAGAAACCTGGAGTGAATCTGC
ACAGACCACTGTGTAAGCCTAAATACTACCTAGTGACCGATAGCGGACAAGTACCGTGAG
GGAAAGGTGAAAAGTACCCCGGGAGGGGAGTGAAATAGTACCTGAAACCGTGTGCCTACA
ATCCGTTGGAGCCTCCCTAGCAGGGGTGACAGCGTGCCTTTTGAAGAATGAGCCTGCGAG
TTAGTGGTACGTGGCGAGGTTAACCCGTGTGGGGAAGCCGTAGCGAAAGCGAGTCCGAAT
AGGGCGATTCAGTCGCGTGCTCTAGACCCGAAGCGGAGTGATCTAGCCATGGGCAGGTTG
AAGCGCGGGTAAGACCGCGTGGAGGACCGAACCCACCAGGGTTGAAAACCTGGGGGATGA
CCTGTGGTTAGGGGTGAAAGGCCAATCAAACTCCGTGATAGCTGGTTCTCCCCGAAATGC
ATTTAGGTGCAGCGTCACGTGTTTCTTGCCGGAGGTAGAGCTACTGGATAGCCGATGGGC
CCCACCAGGTTACTGACGTTAGCCAAACTCCGAATGCCGGTAAGCCAGAGCGTGGCAGTG
AGACTGCGGGGGATAAGCTCCGTAGTCGAGAGGGAAACAGCCCAGACCACCAGCTAAGGC
CCCTAAGCGTATGCTAAGTGGGAAAGGATGTGGAGTTGCACAGACAACCAGGAGGTTGGC
TTAGAAGCAGCCACCCTTGAAAGAGTGCGTAATAGCTCACTGGTCAAGTGATTCCGCGCC
GACAATGTAGCGGGGCTCAAGTATACCGCCGAAGCTGTGGCATTCACATATCAGCTCAGC
GCACCTTCGGGTGTGTTCAGGCGTGTGGATGGGTAGGGGAGCGTCGTGTGGCGAGTGAAG
TCGCGGGGGAACCCAGCGGTGGACGCCACACGAGTGAGAATGCAGGCATGAGTAGCGAAT
GACGGGTGAGAAACCCGTCCGCCGAATGATCAAGGGTTCCAGGGCCAGGCTAATCCGCCC
TGGGTAAGTCGGGACCTAAGGCGAGGCCGACAGGCGTAGTCGATGGACAACGGGTTGATA
TTCCCGTACCGGCGAAGAACCGCCCATACCGAGCCCGGTGATGCTAAACGCCCGAGATGC
CACATCGTCCCTTCGGGGACACCGTGGCGTGGAGCGCGTGACCCGAACCGGTAGTAGGTA
AGCGTATTAACAGGGGTGACGCAGGAAGGTAGCCAAGCGTGGCGATGGTAGTCCACGTCC
AAGGTCGTAGGGCGAGGTGTAGGCAAATCCGCACCTCATATAGCCTGAGAGCTGACGGTG
ACCGCGAATGCGGGAATCTGGTGATCCTATGCTGCCAAGAAAAGCCTCGACGCGAGGTTC
TAGCCGCCCGTACCCCAAACCGACTCAGGTGATCAGGTAGAGAATACCAAGGCGATCGAG
AGAATCGTGGTTAAGGAACTCGGCAAAATGCCCCCGTAACTTCGGGAGAAGGGGGGCCTG
AAGCGTGAACCGACTTGCTCGGGGAGCGTGAAGGGCCGCAGAGACCAGGGAGAAGCGACT
GTTTACTAAAAACACAGGTCCGTGCGAAGTCGCAAGACGATGTATACGGACTGACGCCTG
CCCGGTGCTGGAAGGTTAAGAGGACGGGTCAGCCGCAAGGCGAAGCTCAGAATTTAAGCC
CCAGTAAACGGCGGTGGTAACTATAACCATCCTAAGGTAGCGAAATTCCTTGTCGGGTAA
GTTCCGACCTGCACGAATGGCGTAACGACTTCTCCGCTGTCTCAACCGCGAACTCGGCGA
AATTGCACTACGAGTAAAGATGCTCGTTACGCGCAGCAGGACGGAAAGACCCCGGGACCT
TTACTATAGTTTGGTATTGGTGTTCGGTGCGGCTTGTGTAGGATAGGTGGGAGACTGTGA
AGCCGGCACGCCAGTGTCGGTGGAGTCAACGTTGAAATACCACTCTGGTCGCTCTGGATA
TCTAACCTCGGTCCGTGATCCGGACTAGGGACAGTGCCTGATGGGTAGTTTAACTGGGGC
GGTTGCCTCCTAAAATGTAACGGAGGCGCTCAAAGGTTCCCTCAGCCTGGTTGGCAATCA
GGTGGCGAGTGCAAGTGCACAAGGGAGCTTGACTGTGAGACTGACAGGTCGAGCAGGGAC
GAAAGTCGGAACTAGTGATCCGGCGGTGGCTTGTGGAAGCGCCGTCGCTCAACGGATAAA
AGGTACCCCGGGGATAACAGGCTGATCTTGCCCAAGAGTCCATATCGACGGCATGGTTTG
GCACCTCGATGTCGGCTCGTCGCATCCTGGGGCTGGAGTAGGTCCCAAGGGTTGGGCTGT
TCGCCCATTAAAGCGGTACGCGAGCTGGGTTTAGAACGTCGTGAGACAGTTCGGTCCCTA
TCCGCTGCGCGCGCAGGAAACTTGAGAAGGGCTGTCCCTAGTACGAGAGGACCGGGACGG
ACGAACCTCTGGTGTGCCAGTTGTTCCGCCAGGAGCACGGCTGGTTAGCTACGTTCGGAA
GGGATAACCGCTGAAAGCATCTAAGCGGGAAGCCTGCTTCAAGATGAGGTTTCCATGCCC
CCTTGAGGGGTGAGAGGCTCCCAGCTAGACCACTGGGTAGATAGGCCGGATGTGGAAGAG
GGGACTAACGACCCTCGCAGCTGACCGGTACTAATAAGCCGACAACTTCAC
>Root140 3095
CAAGCTACTAAGGGCACATGGTGGATGCCTTGGCACCAAGAGCCGATGAAGGACGTAGGA
ACCTGCGATAAGCCCCGGGAAGTTGGTAACCAAGCTGTGATCCGGGGATTTCCGAATGGG
GAAACCCAGCTGGAGTCATGTCCAGTTACCTCTGTCTGAACACATAGGACAGTTGGAGGG
AACACCGGGAAGTGAAACATCTCAGTACCGGTAGGAAGAGAAAACAAAAGTGATTCCGAG
AGTAGTGGCGAGCGAAATCGGAAGAGGCCAAACTCGTGCAGTGTGATAGCCGGCAGGCGT
TGCTGTTCGAGGGTTGTGGGGCCGTCACGTCGGATCTGCCGATCCGACACAGAGTTAGAA
ACCATCGTTGAAGTCGAAATGGATTGGAAAGTCCTGGCGTAGAGGGTGATACCCCCGTAC
ACGTAAGACGATGGCTCTGAGACGTCACCCCAAGTAACACGGAACCCCTGAAATTCCGTG
TGAATCTGGCGGGACCACCCGTTAAGCCTAAATACTCCTTGGTGACCGATAGCGGACAAG
TACCGTGAGGGAAAGGTGAAAAGTACCCCTGGCGGGGAGTGAAATAGTACCTGAAACCAT
GTGCCTACAAACCGTTGGAGCGGGGATTCGTCCCTGTGACAGCGTGCCTTTTGAAGAATG
AGCCTGCGAGTTTGCGTTGTGTTGCGAGGTTAACCCGTGTGGGGAAGCCGTAGCGAAAGC
GAGTCCGAATAGGGCGTTTGAGTAGCACGATCAAGACCCGAAGCGAAGTGATCTATCCAT
GGGCAGGTTGAAGCGCGGGTAAGACCGCGTGGAGGACCGAACCCACTTAGGTTGAAAACT
GAGGGGATGACCTGTGGATAGGGGTGAAAGGCCAATCAAACTTCGTGATAGCTGGTTCTC
CCCGAAATGCATTTAGGTGCAGCGTCGCGTGTTTCTTGCTGGAGGTAGAGCACTGGATAG
CCGATGGGCCCTACAAGGTTACTGACGTTAACCAAACTCCGAATGCCAGTAAGTGAGAGC
GCGGCAGTGAGACTGCGGGGGATAAGCTCCGTAGTCGAGAGGGAAACAGCCCAGACCATC
AGCTAAGGTCCCTAAGCGATAACTAAGTGGAAAAGGATGTGGAGTCGCACAGACAACCAG
GAGGTTGGCTTGGAAGCAGCCACCCTTGAAAGAGTGCGTAATAGCTCACTGGTCAAGTGA
TTCCGCGCCGACAATGTAGCGGGGCTCAAGTTATCCACCGAAGCTATGGCATTCATGCGT
AAGACAGGCCTTTGTGGTCCAGTTGCATGGATGGGTAGGGGAGCGTCGTGTGGGCAGTGA
AGCGGCGGAGTGATCCAGCCGTGGAGGCCACACGAGTGAGAATGCAGGCATGAGTAGCGA
ATGACTGGCGAGAAACCAGTCCGCCGAATGATCAAGGGTTCCAGGGTCAAGCTAATCTGC
CCTGGGTAAGTCGGGACCTAAGGCGAGGCCGACAGGCGTAGTCGATGGACAACGGGTTGA
TATTCCCGTACCGGCAAAATAGCGCCCATGACGAACCTAGTGATGCTAAGTGCCCAAAAC
CACCGGGATCCTTCGGGACGATGGTGGCAGAGCGCACGACCCGAACTAGTAGTAGTCAAG
CGATGGGGTGACGCAGGAAGGTAGTCCAACCGTGGCGATGGTTGCCCACGGCTAAGGGTG
TAGGGCGAACGGTAGGCAAATCCGCCGTTCATGTGCCTGAGACCTGATGGGGAGTCCGTA
TGGACGAAGTGGATGATCCTATGCTGTCGAGAAAAACCTCTAGCGAGCTATGCGCCGCCC
GTACCCCAAACCGACTCAGGTGATCAGGTAGAGAATACCAAGGCGATCGAGTGAACCACG
GTTAAGGAACTCGGCAAAATACCCCCGTAACTTCGGGAGAAGGGGGGCCGGATTCGTGAT
GGGACTTGCTCCCGGAAGCGATGAAGGCCGCAGAGACCAGGCCCAAGCGACTGTTTACTA
AAAACACAGGTCCGTGCGAAGTCGTAAGACGATGTATACGGACTGACTCCTGCCCGGTGC
TGGAAGGTTAAGGGGACCTGTTAGAACTTCGGTTCGAAGCGGAGAACTTAAGCCCCAGTA
AACGGCGGTGGTAACTATAACCATCCTAAGGTAGCGAAATTCCTTGTCGGGTAAGTTCCG
ACCTGCACGAATGGAGTAACGACTTGGGCGCTGTCTCAACCGTGGACTCGGCGAAATTGC
AGTACGAGTAAAGATGCTCGTTACGCGCGGCAGGACGGAAAGACCCCGGGACCTTTACTA
TAGTTTGGTATTGGTGTTTGGTTCGGCTTGTGTAGGATAGGTGGGAGACTGTGAAACGGC
GACGCCAGTTGTCGTGGAGTCAACGTTGAAATACCACTCTGGTCGTACTAGATATCTAAC
CTAGGTCCATTATCTGGATCAGGGACAGTGCCTGATGGGTAGTTTAACTGGGGCGGTTGC
CTCCTAAAATGTAACGGAGGCGCTCAAAGGTTCCCTCAGCCTGGTTGGCAATCAGGTTTC
GAGTGTAAGTGCACAAGGGAGCTTGACTGTGAGAGTGACAACTCGAGCAGGGACGAAAGT
CGGAACTAGTGATCCGGCGCTGGCATGTGGAAGCGGCGTCGCTCAACGGATAAAAGGTAC
CCCGGGGATAACAGGCTGATCTTCCCCAAGAGTCCATATCGACGGGATGGTTTGGCACCT
CGATGTCGGCTCGTCGCATCCTGGGGCTGGAGTAGGTCCCAAGGGTTGGGCTGTTCGCCC
ATTAAAGCGGCACGCGAGCTGGGTTTAGAACGTCGTGAGACAGTTCGGTCCCTATCCGCC
GCGCGCGCAGGAAACTTGAGAAAGGCTGTCCCTAGTACGAGAGGACCGGGATGGACGAAC
CTCTGGTGTGCCAGTTGTTCCGCCAGGAGCACGGCTGGTTAGCTACGTTCGGAAGTGATA
ACCGCTGAATGCATCTAAGCGGGAAGCACGTTTCAAGATGAGGTTTCCCACCGGGTTAAC
CGGGTAAGGTCCCCAGTAGACTACTGGGTTGATAGGCCGGAGGTGTACAGCAGCAATGCC
TAGCCGACCGGTACTAATAGACCGAGGGCTTGTCC
>Root1433D1 3100
TCAAGTCTTTAAGAGCAAACGGTGGATGCCTTGGNATCTGGAGCCGAAGAAGGACGTAGC
AATCTGCGATAAGCCTCGGGGAACTGATAAGCAAGTTTTGATCCGAGGGTGTCCGAATGG
GGAAACCCCGCTGGGCGGCGTGCCGACCTAGTGACTCCCGCCTGAATATATAGGGCGGGT
AGAGGGAACGTGGGGAAGTGAAACATCTCAGTACCCACAGGAAGAGAAAGCAACCGCGAT
TCCGTTAGTAGTGGCGAGCGAAACCGGAACAGGCTAAACCTAGCGTGTGTGATAGCCGGC
AGGCGTTGCACGTTGGGGGTTGTGGGACTTTTCAGTCATCTCTGCCGAGATGGCGGCGTT
ACAAGAAGGTATAGACGAACGGTCTTGAAAGGCCGGTCATAGAGGGTGCCAACCCCGTAG
TCGAAATGCCTCTCTTGGCGCGAAGAGTATCCCAAGTAGCACGGGGCCCGTGAAATCCCG
TGTGAATCTGTCAGGACCACCTGATAAGCCTAAATACTCCCAGATGACCGATAGCGGACA
AGTACCGTGAGGGAAAGGTGAAAAGTACCCCGGGAGGGGAGTGAAATAGTACCTGAAACC
GTTTGCTTACAAACCGTTGGAGCCTCCTTAGTAGGGGTGACAGCGTGCCTTTTGAAGAAT
GAGCCTGCGAGTTAGCGATATGTGGCGAGGTTAACCCGTGTGGGGTAGCCGTAGCGAAAG
CGAGTCTGAATAGGGCGATTCAGTCGCATGTCCTAGACCCGAAGCGAAGTGATCTATCCA
TGGCCAGGTTGAAGCGACGGTAAGACGTCGTGGAGGACCGAACCCACTTAGGTTGAAAAC
TGAGGGGATGAGCTGTGGATAGGGGTGAAAGGCCAATCAAACTTCGTGATAGCTGGTTCT
CTCCGAAATGCATTTAGGTGCAGCGTTGCGTGTTTCTTGCCGGAGGTAGAGCTACTGGAT
GGCCGATGGGCCCTACAAGGTTACTGACGTCAGCCAAACTCCGAATGCCGGTAAGTGAGA
GCGCAGCAGTGAGACTGTGGGGGATAAGCTTCATAGTCGAGAGGGAAACAACCCAGACCA
CCAACTAAGGTCCCAAAGCGCGTGCTAAGTGGGAAAGGATGTGGAGTTGCCTTGACAACC
AGGAGGTTGGCTTAGAAGCAGCCACCCTTGAAAGAGTGCGTAATAGCTCACTGGTCAAGT
GATTCCGCGCCGACAATGTAACGGGGCTCAAGCACGCCACCGAAGTTGTGGCATTGACAT
TATTGGTAGGCCTTCGTGGTCCAGCCGTGTTGATGGGTAGGAGAGCGTCGTGTGGCCAGC
GAAGCGGCGGTGTAAACCAGCCGTGGAGGCTACACGAGTGAGAATGCAGGCATGAGTAGC
GAATGACGTGTGAGAAACACGTCCTCCGAAAGACCAAGGGTTCCAGGGTCAAGCTAATCT
TCCCTGGGTAAGTCGGGACCTAAGGCGAGGCCGACAGGCGTAGTCGATGGACAACGGGTT
GATATTCCCGTACCGGCGAAGAACCGCCCAAGCTAATCCAGTAGTGCTAAGTGTCTGAAT
CCCAGTGACTGATCCCTTCGGGGTGACGCTCTGGGCCTAGCGCACGACCCCATTCTGGTG
CGGTTAGCGTATTAACAGGTGTGACGCAGGAAGGTAGCCCAAGCCAGGCGATGGTTGTCC
TGGTGCAAGTGCGTAGGCCGAGTCGTAGGCAAATCCGCGATTCACATAGGCTGAGACACG
ATGCGGATAAAAAGTGGGTGATCCTATGCTGCCAAGAAAAGCATCGACGCGAGGTTCTAG
CCGCCCGTACCCCAAACCGACTCAGGTGGTCAGGTAGAGAATACCAAGGAGATCGAGAGA
ATCGTGGTTAAGGAACTCGGCAAAATGCCCCCGTAACTTCGGGAGAAGGGGGGCCTTCGG
CGTATAGGGATTTACTCCCGAAAGCGTTTGGAGGCCGCAGAGACTAGTGGGTAGCGACTG
TTTACTAAAAACACAGGTCCGTGCCAAGTCGCAAGACGATGTATACGGACTGACGCCTGC
CCGGTGCTGGAAGGTTAAGAGGACCGGTTAGCCGCAAGGCGAAGCTGAGAATTTAAGCCC
CAGTAAACGGCGGTGGTAACTATAACCATCCTAAGGTAGCGAAATTCCTTGTCGGGTAAG
TTCCGACCTGCACGAATGGCGTAACGACTTCCCAACTGTCTCAACCGCGAACTCGGCGAA
ATTGCATTACGAGTAAAGATGCTCGTTACGCGCAGCAGGACGGAAAGACCCCGTGACCTT
TACTACAGCTTGGTATTGGTGTTCGGTGTGGCTTGTGTAGGATAGGTGGGAGACTTTGAA
GCATGGACGCTAGTTCGTGTGGAGTCATTGTTGAAATACCACTCTGGTCACTCTGGATAT
CTAACTTCGAACCGTAATCCGGTTCAGGGACAGTGCCTGGTGGGTAGTTTAACTGGGGCG
GTTGCCTCCCAAAAAGTAACGGAGGCGCCCAAAGGTTCCCTCAACCTGGTTGGCAATCAG
GTGTCGAGTGTAAGTGCACAAGGGAGCTTGACTGTGAGACTGACAGGTCGAGCAGGGACG
AAAGTCGGGACTAGTGATCCGGCAGTGGCTTGTGGAAGCGCTGTCGCTCAACGGATAAAA
GGTACCTCGGGGATAACAGGCTGATCTTGCCCAAGAGTCCATATCGACGGCATGGTTTGG
CACCTCGATGTCGGCTCGTCGCATCCTGGGGCTGGAGTAGGTCCCAAGGGTTGGGCTGTT
CGCCCATTAAAGCGGTACGCGAGCTGGGTTTAGAACGTCGTGAGACAGTTCGGTCCCTAT
CCGCTGCGCGCGTAGGAAATTTGAGAGGATCTGACCCTAGTACGAGAGGACCGGGTTGGA
CGAACCTCTGGTGTGTCAGTTGTTCCGCCAGGAGCACCGCTGATTAGCTACGTTCGGGAT
GGATAACCGCTGAAAGCATCTAAGCGGGAAGCCGGCCTCAAGATGAGATTTCCATACCTT
CGGGTGAGAGGCTCCCAGCCAGACTACTGGGTTGATAGGCCAGATGTGGAAGTGCAGTAA
TGCATGCAGCTGACTGGTACTAATAAGCCGATGACTTGAT
>Root1464 3102
TCAAGTTTTTAAGAGCAAACGGTGGATGCCTTGGCATCTGGAGCCGAAGAAGGACGTCGT
AATCTGCGATAAGCCTCGGGGAGCTGATAAACGAGCTGTGATCCGAGGATTTCCGAATGG
GGAAACCCCGCCAGGCCCTTTGGGTGACCTGGTGACTCCCGCCTGAATATATAGGGCGGG
TAGAGGGAACGTGGGGAAGTGAAACATCTCAGTACCCACAGGAAGAGAAAACAACCGTGA
TTCCGTAAGTAGTGGCGAGCGAACGCGGAACAGGCTAAACCGAGCCATGTGTGATACCCG
GCAGGGGTTGCATGGTCGGGGTTGTGGGACCTTTCGGACTGTACTGCCGTGCAGTCACGG
TGACGCGTCAGGTATAGACGAACCGGATTGAAAGCCGGACCGGAGTGGGTGTGAGTCCCG
TAGTCGAAATGCCTGGCGGCCCGGAGAGGTATCCCAAGTAGCGCGGGGCCCGAGAAATCC
CGCGTGAATCTGTCAGGACCACCTGATAAGCCTAAATACTCCCAGATGACCGATAGCGGA
CAAGTACCGTGAGGGAAAGGTGAAAAGTACCCCGGGAGGGGAGTGAAATAGTACCTGAAA
CCGTTTGCTTACAAACCGTTGGAGCCTCCTTGTAGGGGTGACAGCGTGCCTTTTGAAGAA
TGAGCCTGCGAGTTAGTGATATGTGGCGAGGTTAACCCGTGAGGGGCAGCCGTAGCGAAA
GCGAGTCTGAATAGGGCGATTCAGTCGCATGTCCTAGACCCGAAGCGAAGTGATCTATCC
ATGGCCAGGTTGAAGCGACGGTAAGACGTCGTGGAGGACCGAACCCACTTCAGTTGAAAA
TGGAGGGGATGAGCTGTGGATAGGGGTGAAAGGCCAATCAAACTTCGTGATAGCTGGTTC
TCTCCGAAATGCATTTAGGTGCAGCGTTGCGTGTTTCTTGCCGGAGGTAGAGCTACTGGA
TGGCCGATGGGCCCTAAAAGGTTACTGACGTCAGCCAAACTCCGAATGCCGGTAAGTGAG
AGCGCAGCAGTGAGACGGTGGGGGATAAGCTTCATCGTCGAGAGGGAAACAACCCAGACC
ACCAACTAAGGTCCCTAAGCGCGTGCTAAGTGGGAAAGGATGTGGAGTTGCACAGACAAC
CAGGAGGTTGGCTTAGAAGCAGCCACCCTTGAAAGAGTGCGTAATAGCTCACTGGTCAAG
TGATTCCGCGCCGACAATGTAACGGGGCTCAAGCACGCCACCGAAGTTGTGGCATTGACA
TTGATGGTAGGCCTTCGTGGTCCAGCCGTGTTGATGGGTAGGAGAGCGTCGTGTGGCCAG
CGAAGCGGCGGTGTGAACCAGCCGTGGAGGCCACACGAGTGAGAATGCAGGCATGAGTAG
CGAAAGACGGGTGAGAAACCCGTCCTCCGGAAGACCAAGGGTTCCAGGGTCAAGCTAATC
TGCCCTGGGTAAGTCGGGACCTAAGGCGAGGCCGACAGGCGTAGTCGATGGACAACGGGT
TGATATTCCCGTACCGGCGAAGAACCGCCCACATGAAATCAGGAGTGCTAAGCATCCCAA
GACGCGTGGATCCCTTCGGGGACGATCGTGAGGCGGCATGCGACCCCATCTGGTGGAGTG
AGCGTATTAACAGGTGTGACGCAGGAAGGTAGCCCAACCCGGGCGATGGTTGACCCGGGG
CAAGCGTGTAGGCCGAGCGATAGGCAAATCCGTCGCTCATCATGGCTGAGACGCGATGCG
GATAAAAAGTGGGTGATCCTATGCTGCCAAGAAAAGCATCGACGCGAGGTTCCAGCCGCC
CGTACCCCAAACCGACTCAGGTGGTCAGGTAGAGAATACTAAGGAGATCGAGAGAATCGT
GGTTAAGGAACTCGGCAAAATGCCCCCGTAACTTCGGGAGAAGGGGGGCCTAAGGCGTGA
ACCAACTTGCTTGGGGAAGCGCTGCAGGGCCGCAGAGACCAGTGGGAAGCGACTGTTTAC
TAAAAACACAGGTCCGTGCTAAGTCGCAAGACGATGTATACGGACTGACGCCTGCCCGGT
GCTGGAAGGTTAAGAGGACCGGTTAGCCGCAAGGCGAAGCTGAGAATTTAAGCCCCAGTA
AACGGCGGTGGTAACTATAACCATCCTAAGGTAGCGAAATTCCTTGTCGGGTAAGTTCCG
ACCTGCACGAATGGCGTAACGACTTCCCAGCTGTCTCAACCGCGAACTCGGCGAAATTGC
ATTACGAGTAAAGATGCTCGTTACGCGCAGCAGGACGGAAAGACCCCGTGACCTTTACTA
CAGCTTGGTATTGGTGTTCGGTGTGGCTTGTGTAGGATAGGTGGGAGACTTTGAAGCTGG
CACGCTAGTGTCGGTGGAGTCATTGTTGAAATACCACTCTGGTCACTCTGGATATCTAAC
TTCGAACCGTGATCCGGTTCAGGGACAGTGCCTGGTGGGTAGTTTAACTGGGGCGGTTGC
CTCCCAAAAAGTAACGGAGGCGCCCAAAGGTTCCCTCAACCTGGTTGGCAATCAGGTGGC
GAGTGTAAGTGCACAAGGGAGCTTGACTGTGAGACTGACAGGTCGAGCAGGGACGAAAGT
CGGGACTAGTGATCCGGCAGTGGCTTGTGGAAGCGCTGTCGCTCAACGGATAAAAGGTAC
CTCGGGGATAACAGGCTGATCTTGCCCAAGAGTCCATATCGACGGCATGGTTTGGCACCT
CGATGTCGGCTCGTCGCATCCTGGGGCTGGAGTAGGTCCCAAGGGTTGGGCTGTTCGCCC
ATTAAAGCGGTACGCGAGCTGGGTTTAGAACGTCGTGAGACAGTTCGGTCCCTATCCGCT
GCGCGCGTAGGAAATTTGAGAGGATCTGACCCTAGTACGAGAGGACCGGGTTGGACGAAC
CTCTGGTGTGCCAGTTGTTCCGCCAGGAGCACCGCTGGTTAGCTACGTTCGGGATGGATA
ACCGCTGAAAGCATCTAAGCGGGAAGCCGGCCTCGAGATGAGATTTCCATACCCTTCGGG
GTGAGAGGCTCCCAGCCAGACGACTGGGTTGATAGGCCGGATGTGGAAGACAGGACTAAC
GACTGTCGGAGCTGACCGGTACTAATAAGCCGATAACTTGAT
>Root147 2932
TTAAGTTAGAAAGGGCGCACGGTGAATGCCTTGGCACTAGGAGCCGATGAAGGACGGGAC
TAACACCGATATGCTTCGGGGAGCTGTAAGTGAGCTTTGATCCGGAGATTTCCGAATGGG
GAAACCCACTGTTCGTAATGGAACAGTATCTTTATCTGAATACATAGGATATTGAAGGCA
GACCCGGGGAACTGAAACATCTAAGTACCCGGAGGAAGAGAAAGCAAATGCGATTTCCTG
AGTAGCGGCGAGCGAAACGGAATTAGCCCAAACCAAGAGGCTTGCCTCTTGGGGTTGTAG
GACACTCTATACGGAGTTACAAAGGAACGAAGTAAATGAAGCGACCTGGAAAGGTCCGTC
GAAGAAGGTAACAACCCTGTAGTTGAAACTTCGTTCCCTCTTGAGTGGATCCTGAGTACG
GCGGAACACGTGAAATTCCGTCGGAAGCTGGGAGGACCATCTCCCAAGGCTAAATACTAC
CTAGTGACCGATAGTGAACCAGTACCGTGAGGGAAAGGTGAAAAGCACCCCGGAAGGGGA
GTGAAAGAGATCCTGAAACCGTGTGCCTACAAGTAGTCAGAGCCCGTTAACGGGTGATGG
CGTGCCTTTTGTAGAATGAACCGGCGAGTTACGATCCCATGCAAGGTTAAGCTGATAAGG
CGGAGCCGTAGCGAAAGCGAGTCTGAATAGGGCGTTTAGTATGTGGTTGTAGACCCGAAA
CCAGGTGATCTACCCATGTCCAGGGTGAAGTTCAGGTAACACTGAATGGAGGCCCGAACC
CACGCACGTTGAAAAGTGCGGGGATGAGGTGTGGGTAGCGGAGAAATTCCAATCGAACCT
GGAGATAGCTGGTTCTCTCCGAAATAGCTTTAGGGCTAGCCTCATGTTGTAAGAGTCTTG
GAGGTAGAGCACTGATTGGACTAGGGGCCCCCAACGGGTTACCGAATTCAGTCAAACTCC
GAATGCCAAAGACTTATCCATGGGAGTCAGACTGCGAGTGATAAGATCCGTAGTCAAAAG
GGAAACAGCCCAGACCACCAGCTAAGGTCCCCAAGTATACGTTAAGTGGAAAAGGATGTG
GAGTTGCTTAGACAACCAGGATGTTGGCTTAGAAGCAGCCACCATTTAAAGAGTGCGTAA
TAGCTCACTGGTCGAGTGACTCTGCGCCGAAAATGTACCGGGGCTAAACGTATCACCGAA
GCTGTGGATTGACATCTTNGATGTCAGTGGTAGGAGAGCGTTCTAAGTGCAGCGAAGTCA
GACCGTAAGGACTGGTGGAGCGCTTAGAAGTGAGAATGCCGGTATGAGTAGCGAAAGACA
AGTGAGAATCTTGTCCACCGAATGCCTAAGGTTTCCTGAGGAAGGCTCGTCCGCTCAGGG
TTAGTCGGGACCTAAGCCGAGGCTGAAAAGCGTAGGCGATGGCCAACAGGTTGATATTCC
TGTACCACCTCCCCGCCGTTTGAGTAATGGGGGGACGCAGTAGGATAGGGTAAGCGCGCT
GCTGGATATGCGCGTTCAAGCAGTTAGGCTGATGAGTAGGCAAATCCGCTCATCATAAAG
GCTGAGCTGTGATGACGAGGGAATTATAGTACCGAAGTTCCTGATTCCACACTGCCAAGA
AAAGCCTCTAGCGAGGCGGGAGGTGCCCGTACCGCAAACCGACACAGGTAGGCGAGGAGA
GAATCCTAAGGTGATCGAGAGAACTCTCGTTAAGGAACTCGGCAAAATGACCCCGTAACT
TCGGGAGAAGGGGTGCTCTGGTAGGGTGTATAGCCCGAGAGAGCCGCAGTGAATAGGCCC
AGGCGACTGTTTAGCAAAAACACAGGTCTCTGCGAAGCCGCAAGGCGAAGTATAGGGGCT
GACGCCTGCCCGGTGCTGGAAGGTTAAGAGGAGGGGTTATCCTTTGGGAGAAGCTCTGAA
TCGAAGCCCCAGTAAACGGCGGCCGTAACTATAACGGTCCTAAGGTAGCGAAATTCCTTG
TCGGGTAAGTTCCGACCCGCACGAAAGGCGTAACGATCTGGGCACTGTCTCAACGAGAGA
CTCGGTGAAATTATAGTACCTGTGAAGATGCAGGTTACCCGCGACAGGACGGAAAGACCC
CGTGGAGCTTTACTGTAGCCTGATATTGAATTTTGGTACAGCTTGTACAGGATAGGTAGG
AGCCTGAGAAGCCGGAGCGCTAGCTTCGGTGGAGGCGTCGGTGGGATACTACCCTGGCTG
TATTGAAATTCTAACCCGCGGCCCTGATCGGGCCGGGAGACAGTGTCAGGTGGGCAGTTT
GACTGGGGCGGTCGCCTCCTAAAATGTAACGGAGGCGCCCAAAGGTTCCCTCAGAATGGT
TGGAAATCATTCGTAGAGTGTAAAGGCACAAGGGAGCTTGACTGCGAGACCTACAAGTCG
AGCAGGGACGAAAGTCGGGCTTAGTGATCCGGTGGTTCCGCATGGAAGGGCCATCGCTCA
ACGGATAAAAGCTACCCCGGGGATAACAGGCTTATCTCCCCCAAGAGTCCACATCGACGG
GGAGGTTTGGCACCTCGATGTCGGCTCATCGCATCCTGGGGCTGTAGTCGGTCCCAAGGG
TTGGGCTGTTCGCCCATTAAAGCGGTACGCGAGCTGGGTTCAGAACGTCGTGAGACAGTT
CGGTCCCTATCCGTCGTGGGCGTAGGAAATTTGAGAGGAGCTGTCCTTAGTACGAGAGGA
CCGGGATGGACACACCGCTGGTGTACCAGTTGTCTTGCCAAAGGCATCGCTGGGTAGCTA
TGTGTGGACGGGATAAGTGCTGAAAGCATCTAAGCATGAAGCCCCCCTCAAGATGAGATT
TCCCATAGCGCAAGCTAGTAAGATCCCTGAAAGATGATCAGGTTGATAGGTCAGAGGTGG
AAGCGTGGCGACATGTGTAGCTGACTGATACTAATCGATCGAGGACTTAACC
>Root149 2794
TCGTAAGGGCATTTGGTGGATGCCTTGGCATGCACAGGCGAAGAAGGACGTGATACGCTG
CGAAAAGCCGTGGGGAGCTGCGAATGAGCTTTGATCCATGGATCTCCGAATGGGGCAACC
CACCTTAAATGCTTAGAAAATCCAAACTGTCAGCGATGACGGCTTGGGTTTCTAAGCATT
GTTTATAAGGTATCTTACCTTCGAATACATAGGGGTAAGAAGCGAACGCAGGGAACTGAA
ACATCTAAGTACCTGCAGGAAAGGACATCAACCGAGACTCCGCAAGTAGTGGCGAGCGAA
CGCGGACCAGGCCAGTGGCAATGAGGAATAAAGCTGAACAGGTTGGAAAGCCTGGCAAGA
ATGGGTGATAGCCCCGTAAGCGTAAGATGACTTATTGTCCTTGAGTAGGGCGGGACACGT
GAAATCCTGTCTGAACATGGGGAGACCACTCTCCAAGCCTAAGTACTCGTGCATGACCGA
TAGCGAACAAGTACCGTGAGGGAAAGGTGAAAAGCACCCCGACAAGGGGAGTGAAATAGA
ACCTGAAACCGGATGCCTACAAGCAGTCGGAGGCGGAAACGCTGACGGCGTACCTTTTGT
ATAATGGGTCAACGACTTAGTGTAACTAGCAAGCTTAAGCCGGTAGGTGTAGGCGCAGCG
AAAGCGAGTCTGAATAGGGCGATTTTAGTTAGTTGCATTAGACCCGAAACCGAGTGATCT
AGCCATGAGCAGGTTGAAGGTTGGGTAACACCAACTGGAGGACCGAACCCGCATCTGTTG
CAATAGATTGGGATGACTTGTGGCTAGGGGTGAAAGGCCAATCAAACTCGGAGATAGCTG
GTTCTCCGCGAAATCTATTTAGGTAGAGCGTCGACCGAATACCCTCGGGGGTAGAGCACT
GGATGGGCTATGGGGACTCACCGTCTTACTGATCCTAACCAAACTCCGAATACCGAGGAG
TACTAGTCGGCAGACACACGGCGGGTGCTAACGTCCGTCGTGAAGAGGGCAACAACCCTG
ACCTCCAGCTAAGGTCCCCAAGTCATGGCTAAGTGGGAAAGGATGTGAGGATCCCAAAAC
AACCAGGATGTTGGCTTAGAAGCAGCCATCATTTAAAGAAAGCGTAACAGCTCACTGGTC
TAAATAAGGGTCTTTGCGCCGAAAATGTAACGGGGCTAAAGCCATGCACCGAAGCTGAGG
ATACATCGTAAGATGTGTGGTAGCGGAGCGTTCCGTAAGCCAGTGAAGGAGGACCCGTGA
GGGCCTCTGGAGGTATCGGAAGTGCGAATGTTGACATGAGTAACGATAAAGGGGGTGAGA
GACCCCCTCGCCGAAAGACCAAGGGTTCCTGCTTAAAGTTAATCTGAGCAGGGTTAGCCG
GCCCCTAAGACGAGGCGGACACGCGTAGTCGATGGGAACCACGTTAATATTCGTGGGCCT
GGTGGTAGTGACGGATTGCGTAACTTGTTCATTCTTATTGGATTGGATGGGCAGGGAAGC
GGTTCCAGGAAATAGCTCCATCATTATAGACCGTACCCGAAACCGACACAGGTGGTCAGG
TAGAGTATACCAAGGCGCTTGAGAGAACTATGTTGAAGGAACTCGGCAAATTGCACGCGT
AACTTCGGAAGAAGCGTGACCCCATTATACGCAAGTGTATTGGGGTGGCACAGACCAGGG
GGTAGCGACTGTTTATCAAAAACACAGGGCTCTGCGAAGTCGATAAGACGACGTATAGGG
TCTGACGCCTGCCCGGTGCTGGAAGGTTAAGAGGAGAGGTGCAAGCTTTGAATCGAAGCC
CCAGTAAACGGCGGCCGTAACTATAACGGTCCTAAGGTAGCGAAATTCCTTGTCGGGTAA
GTTCCGACCTGCACGAATGGCGTAACGACTTCCCCGCTGTCTCCAACATAGACTCAGTGA
AATTGAATTCCCCGTGAAGATGCGGGGTTCCTGCGGTCAGACGGAAAGACCCCGTGCACC
TTTACTATAGCTTTACACTGGCATTCGTGTCGGCATGTGTAGGATAGGTGGTAGGCTTTG
AAGCGGGGACGCCAGTTCTCGTGGAGCCATCCTTGAAATACCACCCTTATCGTCATGGAT
GTCTAACCGCGGTCCGTTATCCGGATCCGGGACAGTGTATGGTGGGTAGTTTGACTGGGG
CGGTCGCCTCCGAAAGAGTAACGGAGGCGCGCGATGGTGGGCTCAGACCGGTCGGAAATC
GGTCGTCGAGTGCAATGGCATAAGCCCGCCTGACTGCGAGACTGACAAGTCGAGCAGAGA
CGAAAGTCGGTCATAGTGATCCGGTGGTCCCGCGTGGAAGGGCCATCGCTCAACGGATAA
AAGGTACGCCGGGGATAACAGGCTGATGACCCCCAAGAGTCCATATCGACGGGGTTGTTT
GGCACCTCGATGTCGGCTCATCGCATCCTGGGGCTGGAGCAGGTCCCAAGGGTTTGGCTG
TTCGCCAATTAAAGCGGTACGTGAGCTGGGTTCAGAACGTCGTGAGACAGTTCGGTCCCT
ATCTGCCGTGGGTGTAGGAATATTGACAGGATCTGTCCCTAGTACGAGAGGACCGGGATG
GACATATCTCTGGTGGACCTGTTGTCGTGCCAACGGCATAGCAGGGTAGCTATATATGGA
AGGGATAACCGCTGAAGGCATCTAAGCGGGAAACCCACCTGAAAACGAGTATTCCCTATC
AGGGCCGTGGAAGACGACCACGTTGATAGGAGGCGTGTGGACGTGCGGTAACGCATGAAG
CTTAGCCTTACTAATAGCCCGATTGGCTTGATCG
>Root1497 2776
GTAAGGGCGTTTGGTGAATGCCTTGGCATACAGAGGCGATGAAGGACGTGGCACGCTGCG
ATAAGCGTTGGGGAGCTGTGAGCAAGCTTTGATCCAACGATTTCCGAATGGGGAAACCCA
CCCTCACCATTTAATTTCGCTGCCGACTTGTCGACAACGAAGGTTAAATGGGAAGGGTAT
CACCGAAGTGAATACATAGCTTTGGTGAAGCGAACCCGGGGAACTGAAACATCTCAGTAC
CCGGAGGAAAGGACATCAACAGAGACTCCGTTAGTAGTGGCGAGCGAACGCGGACCAGGC
CAATGCCTTTGATTCAACTAGCAGAAGCTTCTGGAAAGGAGCGCCATAGTGGGTGACAGC
CCCGTATGCGAAAGTGATGTCAAAGGATTCGAGTAGGGCGGGGCACGTGAAACCCTGTCT
GAACGTAGGGGGACCACCCTCTAAGCCTAAGTACTCCTGTATGACCGATAGTGAACTAGT
ACCGTGAGGGAAAGGTGAAAAGCACCCCGATGAGGGGAGTGAAACAGTACCTGAAACCGA
ACGCCTACAAGCAGTTGGAGGGTCCTTGAGACCTGACAGCGTACCTCTTGCATAATGGGT
CAGTGACTTAGTGTAACAAGCAAGCTTAAGCCGTTAGGTGTAGGCGCAGCGAAAGCGAGT
CTGAATAGGGCGACTGAGTTTGTTGCATTAGACCCGAAACCCGGTGATCTAGGCATGACC
AGGCTGAAGGTGCGGTAACACGCACTGGAGGGCCGAACCGTTCAATGTTGAAAAATTGTC
GGATGAGTTGTGTTTAGGGGTGAAAGGCCAATCAAACCGGGAAATAGCTGGTTCTCCGCG
AAATCTATTGAGGTAGAGCGTCAGACGAATACCATGGGGGGTAGAGCACTGGATGGATGC
GGGGGTCGCGAGATCTACCAATTCTAACCAAACTCCGAATACCCATGAGTAATATCTGGC
AGACAGACGGCGGGTGCTAAGGTCCGTCGTCAAAAGGGAAACAGCCCTGACCTACAGCTA
AGGTCCCCAAGTCACGTCTAAGTGGTAAAGCATGTGGGAATCCCAAAACAACCAGGAGGT
TGGCTTAGAAGCAGCCATCCTTTAAAGAAAGCGTAACAGCTCACTGGTCTAAATAAGGGT
TCCTGCGGCGAAAATGTAACGGGGCTCAAGACGTGCACCGAAGCTTAGGGTGTGTAGTTT
ACTACACGCGGTAGCGGAGCGTTCCGTAGGCTGATGAAGCGATCTGGTAATGGGTCGTGG
AGGTATCGGAAGTGCGAATGCTGACATGAGTAGCGATAAAGAGGGTGAGATGCCCTCTCG
CCGAAATCCCAAGGGTTCCTGCTTAAAGCTAATCTGAGCAGGGTAAGCCGGCCCCTAAGA
CGAGCCCGAAGGGGGTAGTCGATGGGAACCACGTTAATATTCGTGGGCCTGGAGGTGTGT
GACGGATCTCGTAAATTGTCTGACCTTATTGGATTGGTCAGGCTTTGAAGAGGTTCCAGG
AAATAGCCCCTCCATTATAGACCGTACCCTAAACCGACACAGGTGGGATGGTAGAGTATA
CCAAGGCGCTTGAGAGAAGTCTCCTGAAGGAACTCGGCAAATTGCCTCCGTACCTTCGGA
AGAAGGAGGCCCCACATCTGGGCAACCAGTTGTGGGGGGCACAGGCCAGGGGGTAGCGAC
TGTTTAGCAAAAACACAGGGCTCTGCTAAGTCGGCTTCAAGACGACGTATAGGGCCTGAC
GCCTGCCCGGTGCCTGAAGGTTAAGTGGAGTGGTGCAAGCTGCGAAATGAAGCCCAGGTA
AACGGCGGCCGTAACTATAACGGTCCTAAGGTAGCGAAATTCCTTGTCGGGTAAGTTCCG
ACCTGCACGAATGGCGTAACGACTTCCCCACTGTCTCCAGGAGATGCTCAGCGAAATTGA
ATTCTCCGTGAAGATGCGGAGTACCCGCGGTTAGACGGAAAGACCCCGTGCACCTTTACT
GCAGCTTCAGAGTGGCATTAGGAAAGAACTGTGTAGAATAGGTGGGAGGCTTTGAAGCAT
TGGCGCCAGCCGATGTGGAGCCACAATGTGAAATACCACCCTGTTGTTTTCTGATGTCTA
ACCTCGATCCATGAAACTGGATCAGGGACCCTCTGTGGCGGGTAGTTTGACTGGGGCGGT
CGCCTCCTAAAGAGTAACGGAGGCGCGCGATGGTAGGCTCAGGACGGTTGGAAACCGTCT
GTTAGAGTGCAATGGCATAAGCCTGCCTGACTGCGAGACTGACGAGTCGAGCAGAGACGA
AAGTCGGTCATAGTGATCCGGTGGTCCCGAGTGGAAGGGCCATCGCTCAACGGATAAAAG
GTACGCCGGGGATAACAGGCTGATGATTCCCAAGAGCTCATATCGACGGAATCGTTTGGC
ACCTCGATGTCGGCTCATCACATCCTGGGGCTGGAGCAGGTCCCAAGGGTTTGGCTGTTC
GCCAATTAAAGTGGTACGTGAGCTGGGTTCAGAACGTCGTGAGACAGTTTGGTCCCTATC
TGCCGTGGGCGTCGAAATTTGAGAGGAGTTGACCCTAGTACGAGAGGACCGGGTTGAACA
TACCTCTGGTGTACCTGTCGTTCCGCCAGGAGCGCAGCAGGGTAGCTATGTATGGACGGG
ATAACCGCTGAAAGCATCTAAGCGGGAAGCCTCCCTCAAGATAAGATTTCATAGAGCCGT
GGAAGACCACCACGTTGATAGATCGGATGTAGAAGCGCGGTAACGTGTGGAGCTAACCGA
TACTAATTGCTCTATT
>Root151 3032
CAAGCTACTAAGGGCACATGGTGGATGCCTTGGCACCAAGAGCCGATGAAGGACGTAGGA
ACCTGCGATAAGCCCCGGGAAGTTGGTAACCAAGCTGTGATCCGGGGATTTCCGAATGGG
GAAACCCAGCTGGAGTCATGTCCAGTTACCTCTGTCTGAACACATAGGACAGTTGGAGGG
AACACCGGGAAGTGAAACATCTCAGTACCGGTAGGAAGAGAAAACAAAAGTGATTCCGAG
AGTAGTGGCGAGCGAAATCGGAAGAGGCCAAACTCGTGCAGTGTGATAGCCGGCAGGCGT
TGCTGTTCGAGGGTTGTGGGGCCGTCACGTCGGATCTGCCGATCCGACACAGAGTTAGAA
ACCATCGTTGAAGTCGAAATGGATTGGAAAGTCCTGGCGTAGAGGGTGATACCCCCGTAC
ACGTAAGACGATGGCTCTGAGACGTCACCCCAAGTAACACGGAACCCCTGAAATTCCGTG
TGAATCTGGCGGGACCACCCGTTAAGCCTAAATACTCCTTGGTGACCGATAGCGGACAAG
TACCGTGAGGGAAAGGTGAAAAGTACCCCTGGCGGGGAGTGAAATAGTACCTGAAACCAT
GTGCCTACAAACCGTTGGAGCGGGGATTCGTCCCTGTGACAGCGTGCCTTTTGAAGAATG
AGCCTGCGAGTTTGCGTTGTGTTGCGAGGTTAACCCGTGTGGGGAAGCCGTAGCGAAAGC
GAGTCCGAATAGGGCGTTTGAGTAGCACGATCAAGACCCGAAGCGAAGTGATCTATCCAT
GGGCAGGTTGAAGCGCGGGTAAGACCGCGTGGAGGACCGAACCCACTTAGGTTGAAAACT
GAGGGGATGACCTGTGGATAGGGGTGAAAGGCCAATCAAACTTCGTGATAGCTGGTTCTC
CCCGAAATGCATTTAGGTGCAGCGTCGCGTGTTTCTTGCTGGAGGTAGAGCACTGGATAG
CCGATGGGCCCTACAAGGTTACTGACGTTAACCAAACTCCGAATGCCAGTAAGTGAGAGC
GCGGCAGTGAGACTGCGGGGGATAAGCTCCGTAGTCGAGAGGGAAACAGCCCAGACCATC
AGCTAAGGTCCCTAAGCGATAACTAAGTGGAAAAGGATGTGGAGTCGCACAGACAACCAG
GAGGTTGGCTTGGAAGCAGCCACCCTTGAAAGAGTGCGTAATAGCTCACTGGTCAAGTGA
TTCCGCGCCGACAATGTAGCGGGGCTCAAGTTATCCACCGAAGCTATGGCATTCATGCGT
AAGACAGGCCTTTGTGGTCCAGTTGCATGGATGGGTAGGGGAGCGTCGTGTGGGCAGTGA
AGCGGCGGAGTGATCCAGCCGTGGAGGCCACACGAGTGAGAATGCAGGCATGAGTAGCGA
ATGACTGGCGAGAAACCAGTCCGCCGAATGATCAAGGGTTCCAGGGTCAAGCTAATCTGC
CCTGGGTAAGTCGGGACCTAAGGCGAGGCCGACAGGCGTAGTCGATGGACAACGGGTTGA
TATTCCCGTACCGGCAAAATAGCGCCCATGACGAACCTAGTGATGCTAAGTGCCCAAAAC
CACCGGGATCCTTCGGGACGATGGTGGCAGAGCGCACGACCCGAACTAGTAGTAGTCAAG
CGATGGGGTGACGCAGGAAGGTAGTCCAACCGTGGCGATGGTTGCCCACGGCTAAGGGTG
TAGGGCGAACGGTAGGCAAATCCGCCGTTCATGTGCCTGAGACCTGATGGGGAGTCCGTA
TGGACGAAGTGGATGATCCTATGCTGTCGAGAAAAACCTCTAGCGAGCTATGCGCCGCCC
GTACCCCAAACCGACTCAGGTGATCAGGTAGAGAATNAGGGGGGCCGGATTCGTGATGGG
ACTTGCTCCCGGAAGCGATGAAGGCCGCAGAGACCAGGCCCAAGCGACTGTTTACTAAAA
ACACAGGTCCGTGCGAAGTCGTAAGACGATGTATACGGACTGACTCCTGCCCGGTGCTGG
AAGGTTAAGGGGACCTGTTAGAACTTCGGTTCGAAGCGGAGAACTTAAGCCCCAGTAAAC
GGCGGTGGTAACTATAACCATCCTAAGGTAGCGAAATTCCTTGTCGGGTAAGTTCCGACC
TGCACGAATGGAGTAACGACTTGGGCGCTGTCTCAACCGTGGACTCGGCGAAATTGCAGT
ACGAGTAAAGATGCTCGTTACGCGCGGCAGGACGGAAAGACCCCGGGACCTTTACTATAG
TTTGGTATTGGTGTTTGGTTCGGCTTGTGTAGGATAGGTGGGAGACTGTGAAACGGCGAC
GCCAGTTGTCGTGGAGTCAACGTTGAAATACCACTCTGGTCGTACTAGATATCTAACCTA
GGTCCATTATCTGGATCAGGGACAGTGCCTGATGGGTAGTTTAACTGGGGCGGTTGCCTC
CTAAAATGTAACGGAGGCGCTCAAAGGTTCCCTCAGCCTGGTTGGCAATCAGGTTTCGAG
TGTAAGTGCACAAGGGAGCTTGACTGTGAGAGTGACAACTCGAGCAGGGACGAAAGTCGG
AACTAGTGATCCGGCGCTGGCATGTGGAAGCGGCGTCGCTCAACGGATAAAAGGTACCCC
GGGGATAACAGGCTGATCTTCCCCAAGAGTCCATATCGACGGGATGGTTTGGCACCTCGA
TGTCGGCTCGTCGCATCCTGGGGCTGGAGTAGGTCCCAAGGGTTGGGCTGTTCGCCCATT
AAAGCGGCACGCGAGCTGGGTTTAGAACGTCGTGAGACAGTTCGGTCCCTATCCGCCGCG
CGCGCAGGAAACTTGAGAAAGGCTGTCCCTAGTACGAGAGGACCGGGATGGACGAACCTC
TGGTGTGCCAGTTGTTCCGCCAGGAGCACGGCTGGTTAGCTACGTTCGGAAGTGATAACC
GCTGAATGCATCTAAGCGGGAAGCACGTTTCAAGATGAGGTTTCCCACCGGGTTAACCGG
GTAAGGTCCCCAGTAGACTACTGGGTTGATAGGCCGGAGGTGTACAGCAGCAATGCCTAG
CCGACCGGTACTAATAGACCGAGGGCTTGTCC
>Root166 3100
TCAAGTCTTTAAGAGCAAACGGTGAATGCCTTGGCATCTGGAGCCGAAGAAGGACGTAGC
AATCTGCGATAAGCCTCGGGGAGTGGATAAGCACACTTTGATCCGAGGGTGTCCGAATGG
GGAAACCCCGCTGGGCGGCGTGCCGACCTAGTGACTCCCGCCTGAATATATAGGGCGGGT
AGAGGGAACGTGGGGAAGTGAAACATCTCAGTACCCACAGGAAGAGAAAGCAACCGCGAT
TCCGTTAGTAGTGGCGAGCGAAACCGGAACAGGCTAAACCGAGTACGTGTGATATCCGGC
AGGAGTTGCGTATTCGGGGTTGTGGGACTTTTCAGGCTGCTCTGCCGAGCAGCCGGCGTT
ACAAGAAGGTATAGACGAATGGCTTTGAATGGCCAGTCAGAGAGGGTGCGAACCCCGTAG
TCGAAATGCCTCCCTTGGCGCGAAGAGTATCCCAAGTAGCACGGGGCCCGAGAAATCCCG
TGTGAATCTGTCAGGACCACCTGATAAGCCTAAATACTCCCAGATGACCGATAGCGGACA
AGTACCGTGAGGGAAAGGTGAAAAGTACCCCGGGAGGGGAGTGAAATAGTACCTGAAACC
GTTTGCTTACAAACCGTTGGAGCCTCCCTAGTAGGGGTGACAGCGTGCCTTTTGAAGAAT
GAGCCTGCGAGTTAGCGATATGTGGCGAGGTTAACCCGAGTGGGGTAGCCGTAGCGAAAG
CGAGTCTGAATAGGGCGATTCAGTCGCATGTCCTAGACCCGAAGCGAAGTGATCTATCCA
TGGCCAGGTTGAAGCGACGGTAAGACGTCGTGGAGGACCGAACCCACTTAGGTTGAAAAC
TGAGGGGATGAGCTGTGGATAGGGGTGAAAGGCCAATCAAACTTCGTGATAGCTGGTTCT
CTCCGAAATGCATTTAGGTGCAGCGTTGCGTGTTTCTTGCCGGAGGTAGAGCTACTGGAT
GGCCGATGGGCCCTACAAGGTTACTGACGTCAGCCAAACTCCGAATGCCGGTAAGTGAGA
GCGCAGCAGTGAGACTGTGGGGGATAAGCTTCATAGTCGAGAGGGAAACAACCCAGACCA
CCATCTAAGGTCCCTAAGCGCGTGCTAAGTGGGAAAGGATGTGGAGTTGCTTAGACAACC
AGGAGGTTGGCTTAGAAGCAGCCACCCTTGAAAGAGTGCGTAATAGCTCACTGGTCAAGT
GATTCCGCGCCGACAATGTAACGGGGCTCAAGCACGCCACCGAAGCTGTGGCATTGATAT
TATTGGTAGGCCTTCGTGGTCCAGCCGTATTGATGGGTAGGAGAGCGTCGTGTGGCCAGT
GAAGCGGCGGTGTGAACCAGCCGTGGAGGCCACACGAGTGAGAATGCAGGCATGAGTAGC
GAAAGACGTGTGAGAAACACGTCCTCCGAAAGACCAAGGGTTCCAGGGTCAAGCTAATCT
TCCCTGGGTAAGTCGGGACCTAAGGCGAGGCCGACAGGCGTAGTCGATGGACAACGGGTT
GATATTCCCGTACCGGCGAAGAACCGCCCAAACCAATCCAGTAATGCTAAGTGTCTGAAT
CCCAGTGACTGATCCCTTCGGGGTGACGCTCTGGGCCTAGCACACGACCCTATGCTGAGG
CGGTTAGCGTATTAACAGGTGTGACGCAGGAAGGTAGCCCAAGCCAGGCGATGGTAGTCC
TGGTGCAAGTGCGTAGGCCGAGCGGTAGGCAAATCCGCCGCTCATCAAGGCTGAGACACG
ATGCGGATAAAAAGTGGGTGATCCTATGCTGCCAAGAAAAGCATCGACGCGAGGTTCTAG
CTGCCCGTACCCCAAACCGACTCAGGTGGTCAGGTAGAGAATACTAAGGAGATCGAGAGA
ATCGTGGTTAAGGAACTCGGCAAAATGCCCCCGTAACTTCGGGAGAAGGGGGGCCTTCGG
CGTATAGGGATTTACTCCCGAAAGCGTTTGGAGGCCGCAGAGACTAGTGGGTAGCGACTG
TTTACTAAAAACACAGGTCCGTGCCAAGTCGCAAGACGATGTATACGGACTGACGCCTGC
CCGGTGCTGGAAGGTTAAGAGGACCGGTTAGCCGCAAGGCGAAGCTGAGAATTTAAGCCC
CAGTAAACGGCGGTGGTAACTATAACCATCCTAAGGTAGCGAAATTCCTTGTCGGGTAAG
TTCCGACCTGCACGAATGGCGTAACGACTTCCCAACTGTCTCAACCGCGAACTCGGCGAA
ATTGCATTACGAGTAAAGATGCTCGTTACGCGCAGCAGGACGGAAAGACCCCGTGACCTT
TACTATAGCTTTGTATTGGTGTTCGGTGTGGCTTGTGTAGGATAGGTGGGAGACTGTGAA
GCAGGGACGCTAGTTCTTGTGGAGTCATTGTTGAAATACCACTCTGGTCACTCTGGATAT
CTAACTTCGAACCGTAATCCGGTTCAGGGACAGTGCATGGTGGGTAGTTTAACTGGGGCG
GTTGCCTCCCAAAAAGTAACGGAGGCGCCCAAAGGTTCCCTCAACCTGGTTGGCAATCAG
GTGGCGAGTGTAAGTGCACAAGGGAGCTTGACTGTGAGACTGACAGGTCGAGCAGGGACG
AAAGTCGGGACTAGTGATCCGGCAGTGGCTTGTGGAAGCGCTGTCGCTCAACGGATAAAA
GGTACCTCGGGGATAACAGGCTGATCTTGCCCAAGAGTCCATATCGACGGCATGGTTTGG
CACCTCGATGTCGGCTCGTCGCATCCTGGGGCTGGAGTAGGTCCCAAGGGTTGGGCTGTT
CGCCCATTAAAGCGGTACGCGAGCTGGGTTTAGAACGTCGTGAGACAGTTCGGTCCCTAT
CCGCTGCGCGCGCAGGAAGTTTGAGAGGATCTGACCCTAGTACGAGAGGACCGGGTTGGA
CGAACCTCTGGTGTGTCAGTTGTTCCGCCAGGAGCACCGCTGATTAGCTACGTTCGGGAT
GGATAACCGCTGAAAGCATCTAAGCGGGAAGCCGGCCTCAAGATGAGACTTCCATGCCTT
CGGGCGAGAGGCTCCCAGCCAGACTACTGGGTTGATAGGCCAGATGTGGAAGCGCAGCAA
TGCGTGCAGCTGACTGGTACTAATAAGCCGATGACTTGAT
>Root170 2882
TCAAGCGACTAAGTGCATATGGTGGATGCCTTGGCGATCACAGGCGATGAAGGACGTAGT
AGCCTGCGAAAAGCTGCGGGGAGCTGGCAAACAAGCTTTGATCCGCAGATATCCGAATGG
GGAAACCCACTGCAGCAATGCAGTATCCCTAGCTGAATACATAGGCTAGTGGAAGCGAAC
CGGGTGAACTGAAACATCTCAGTAGCTCGAGGAAAAGAAATCAACCGAGATTCCGAAAGT
AGTGGCGAGCGAAATCGGATGAGCCTTTACGTTTTAGCNCGCAGGATAGTCGAACGGAAT
GGAAAGTCCGGCCGTAGCAGGTGATAGCCCTGTAGACGAAATTCTGTGTGTGGAACTAAG
CGTAAGACAAGTAGGGCGGGACACGTGAAATCCTGTTTGAAGATGGGGGGACCATCCTCC
AAGGCTAAATACTCGTGATCGACCGATAGTGAACCAGTACCGTGAGGGAAAGGCGAAAAG
AACCCCGGAAGGGGAGTGAAATAGATCCTGAAACCGTATGCATACAAACAGTAGGAGCCT
CCTTGTGGGGTGACTGCGTACCTTTTGTATAATGGGTCAGCGACTTACATTCAGTGGCAA
GGTTAACCGAATAGGGAAGCCGTAGCGAAAGCGAGTCCGAATAGGGCGATTTAGTCGCTG
GGTGTAGACCCGAAACCAGATGATCTATCCATGGCCAGGTTGAAGGCACGGTAACACGTG
CTGGAGGACCGAACCCACTAATGTTGAAAAATTAGGGGATGAGCTGTGGATAGGGGTGAA
AGGCTAAACAAATCTGGAAATAGCTGGTTCTCTCCGAAAACTATTTAGGTAGTGCCTCAA
GTATTACTGCGGGGGGTAGAGCACTGTTATAGCTAGGGGGTCATGGCGACTTACCAAACT
ATGGCAAACTCCGAATACCCGCAAGTACAGCTTGGGAGACAGAGCACCGGGTGCTAACGT
CCGGACTCAAGAGGGAAACAACCCAGACCGCCAGCTAAGGTCCCGAATTATCGCTAAGTG
GGAAACGAAGTGGGAAGGCATAGACAGTCAGGAGGTTGGCTTAGAAGCAGCCATCCTTTA
AAGAAAGCGTAATAGCTCACTGATCGAGTCGTCCTGCGCGGAAGATGTAACGGGGCTAAG
CGATAAACCGAAGCTGCGGGTGTGCACTTTTAGTGCACGCGGTAGGAGAGCGTTCTGTAA
GCCTGCGAAGGTGGCTTGTAAAGGCTGCTGGAGGTATCAGAAGTGCGAATGCTGACATGA
GTAGCGATAAAGGGGGTGAAAAGCCCCCTCGCCGTAAGTCCAAGGTTTCCTGCGCAACGT
TCATCGGCGCAGGGTGAGTCGGCCCCTAAGGCGAGGCAGAGATGCGTAGCTGATGGGAAG
CTGGTTAATATTCCAGCACCGTCGTACAGTGCGATGGGGGGACGGATCGCGGAAAATCAT
CAGGGTGTTGGATGTCCCTGTTGCTGCATCGAAGATGGCGCTTAGGCAAATCCGGGCGCG
TAAATCAAGGGTGTGGCACGAGCGAGCATTGCTTGCGAAGTGATCGGAAGTGGTTCCAAG
AAAAGCCTCTAAGCTTCAGCTGTACGAGACCGTACCGCAAACCGACACAGGTGGACGGGA
TGAATATTCCAAGGCGCTTGAGAGAACTCAGGAGAAGGAACTCGGCAAATTGATACCGTA
ACTTCGGGAGAAGGTATACCCCGGTAGTGTGAAGCGCCTGCGCGCTTAGCATGATGGGGT
CGCAGAGAATCGGTGGCTGCGACTGTTTATTAAAAACACAGCACTCTGCAAAGACGAAAG
TCGACGTATAGGGTGTGACGCCTGCCCGGTGCCGGAAGGTTAAGTGATGGGGTGCAAGCT
CTTGATCGAAGCCCCGGTAAACGGCGGCCGTAACTATAACGGTCCTAAGGTAGCGAAATT
CCTTGTCGGGTAAGTTCCGACCTGCACGAATGGCGTAACGATGGCCACACTGTCTCCTCC
TGAGACTCAGCGAAGTTGAAGTGTTTGTGATGATGCAATCTACCCGCGGCTAGACGGAAA
GACCCCATGAACCTTTACTGTAGCTTTGCATTGGACTGTGAACCGGCCTGTGTAGGATAG
GTGGGAGGCTTTGAAGCGTGGTCGCTAGATCACGTGGAGCCATCCTTGAAATACCACCCT
GGTTTGTTTGCGGTTCTAACCTTGGTCCGTTATCCGGATCGGGGACAGTGCATGGTGGGC
AGTTTGACTGGGGCGGTCTCCTCCCAAAGTGTAACGGAGGAGTTCGAAGGTACGCTAGGT
ACGGTCGGAAATCGTGCTGATAGTGCAATGGCATAAGCGTGCTTGACTGTGAGACTGACA
AGTCGAACAGGTGCGAAAGCAGGACATAGTGATCCGGTGGTTCTGAATGGAAGGGCCATC
GCTCAACGGATAAAAGGTACTCTGGGGATAACAGGCTGATACCGCCCAAGAGTTCATATC
GACGGCGGTGTTTGGCACCTCGATGTCGGCTCATCTCATCCTGGGGCTGTAGCCGGTCCC
AAGGGTATGGCTGTTCGCCATTTAAAGAGGTACGTGAGCTGGGTTTAAAACGTCGTGAGA
CAGTTTGGTCCCTATCTGCCGTGGGCGTTGGATACTTGACGGAGCCTGCTCCTAGTACGA
GAGGACCGGAGTGGACGTACCTCTGGTGTACCGGTTGTCATGCCAATGGCATTGCCGGGT
AGCTAAGTACGGAAGAGATAACCGCTGAAGGCATCTAAGCGGGAAACTCGTCTGAAGATT
AGGTATCCCGGGGACTTGATCCCCCTGAAGGGTCGTTCGAGACCAGGACGTTGATAGGTC
GGGTGTGGAAGCGCAGTAATGCGTTAAGCTAACCGATACTAATTGCCCGTGAGGCTTGAT
CC
>Root172 2790
TGTCTTAAGGGCAATTGGTGGATGCCTTGGCATGCACAGGCGATGAAGGACGTGATACGC
TGCGATAAGCTACGGGGAGGTGCGAATACCCTTTGATCCGTAGATTTCCGAATGGGGAAA
CCCACCTAAGGTGCTTGGAAAATCAGAGCAGCAGGGCAACTTGCTGCTGTGGTTTCCAAG
TATCTGTTATAGGTAACTTACCCTGAATACATAGGGGTAAAGTGGCGAACGCGGGGAACT
GAAACATCTAAGTACCCGTAGGAAAGGACATCAACCGAGACTCCGGAAGTAGTGGCGAGC
GAACCCGGACCAGGCCAGTGGCGATTGAGAGACAAGCGGAACCTTCTGGAAAGTAGGGCC
ATAGTGGGTGACAGCCCCGTACGCGTAATGCAATCAATCGTCCTCGAGTAAGGCGGGACA
CGTGAAATCCTGTCTGAAATTGGGGGGACCACCCTCCAAGCCTAAGTACTCGTGCATGAC
CGATAGCGAACTAGTACCGTGAGGGAAAGGTGAAAAGCACCCCGACAAGGGGAGTGAAAG
AGTACCTGAAACCGATTGCCTACAAACAGTGGGAGCCCGCAAGGGTGACCACGTACCTTT
TGTATAATGGGTCAGCGACTTAGTGTGACGAGCAAGCTTAAACCGCTAGGTGTAGGCGCA
GCGAAAGCGAGTCTGAACAGGGCGTTCAGTTCGTCGCATTAGACCCGAAACCGAGTGATC
TAGCCATGAGCAGGTTGAAGGTAAGGTAACACTTACTGGAGGACCGAACCCATAACTGTT
GCAATAGTTCGGGATGACTTGTGGCTAGGGGTGAAAGGCCAATCAAACTCGGAAATAGCT
GGTTCTCCGCGAAATCTATTTAGGTAGAGCGTCGACCGAATACCCCAGGGGGTAGAGCAC
TGGATGGGCTAGGGGTCCTCACCGGATTACCAAACCTAACCAAACTCCGAATACCTGGGA
GTACTAGTCGGCAGACACACGGCGGGTGCTAACGTCCGTCGTGAAAAGGGAAACAACCCT
GACCTACAGCTAAGGTCCCCAAGTTATGGCTAAGTGGGAAAGGATGTGAGGATCCCAAAA
CAACCAGGATGTTGGCTTAGAAGCAGCCATCATTTAAAGAAAGCGTAACAGCTCACTGGT
CTAAATAAGGGTCTTTGCGCCGAAAATGTAACGGGGCTAAAGCCATACACCGAAGCTTAG
GGTTCGTAGCAATACGAGCGGTAGCGGAGCGTTCTGTAAGCTGATGAAGCCATACCCGTG
AGGGGTGGTGGAGGTATCAGAAGTGCGAATGCTGACATGAGTAACGTAAGGGGAGTGAGA
GACTCCCCCGCCGAAAGACCAAGGGTTCCTGCTTAAAGCTAATCTGAGCAGGGTTAGCCG
GCCCCTAAGACGAGGCGGAAACGCGTAGTCGATGGGAACCACGTTAATATTCGTGGGCTT
GGAGGTAGTGACGGATCATTGAGGTAGTCCAATCTTATCGGATTGAACGGGCTGCTGCGT
GGTTCCAGGAAATAGCTCCTCCTTATAAACCGTACCCGAAACCGACACTGGTGGTCTGGT
AGAGTATACCAAGGCGCTTGAGAGAACTATGCTGAAGGAACTCGGCAAATTGCACGCGTA
ACTTCGGAAGAAGCGTGACCCTTTTCTGCGCAAGCAGAGGAGGGTGGCACAGACCAGGGG
GTAGCGACTGTTTATCAAAAACACAGGGCTCTGCGAAGTCGCAAGACGACGTATAGGGTC
TGACGCCTGCCCGGTGCTGGAAGGTTAAGAGGAGGGGTGCAAGCTCTGAATCGAAGCCCC
AGTAAACGGCGGCCGTAACTATAACGGTCCTAAGGTAGCGAAATTCCTTGTCGGGTAAGT
TCCGACCTGCACGAATGGCGTAACGACTTCCCCGCTGTCTCCAGCATAGACTCAGTGAAA
TTGAATTCCCCGTGAAGATGCGGGGTTCCTGCGGTTAGACGGAAAGACCCCGTGCACCTT
TACTATAGCTTTACATTGGCATTCGTAGTGGCATGTGTAGGATAGGTGGTAGGCTTTGAA
ACCTGGGCGCCAGCTCAGGTGGAGCCACCCTTGAAATACCACCCTTATTACTATGGATGT
CTAACCGCGGCCCGTTATCCGGGTCCGGGACAATGTATGGTGGGTAGTTTGACTGGGGCG
GTCGCCTCCTAAAGAGTAACGGAGGCGCGCGATGGTGGGCTCAGAACGGTCGGAAATCGT
TCGCTGAGTGCAATGGCATAAGCCTGCCTGACTGCGAGACTGACAAGTCGAGCAGAGACG
AAAGTCGGTCATAGTGATCCGGTGGTCCCGCGTGGAAGGGCCATCGCTCAACGGATAAAA
GGTACGCCGGGGATAACAGGCTGATGACCCCCAAGAGTCCATATCGACGGGGTTGTTTGG
CACCTCGATGTCGACTCATCGCATCCTGGGGCTGGAGCAGGTCCCAAGGGTATGGCTGTT
CGCCATTTAAAGCGGTACGTGAGTTGGGTTCAGAACGTCGTGAGACAGTTCGGTCCCTAT
CTGCCGTGGGTGTAGGAATATTGAAAGGATCTGTCCCTAGTACGAGAGGACCGGGATGGA
CGGATCTCTGGTGGACCTGTTGTGGCGCCAGCCGCATAGCAGGGTAGCTATATCCGGACG
GGATAACCGCTGAAGGCATCTAAGCGGGAAACCCACCTTAAAACGAGTATTCCCTGAGAA
CCGTGGAAGACGACCACGTTGATAGGCCGGGTGTGGAAGAGCGGCAACGCTTGAAGCTTA
CCGGTACTAATAGTTCGATCGGCTTGATCG
>Root186 2867
AAATAAGGGCGTATGGGGGATGCCTAGGCTCTCAGAGGCGATGAAAGGCGTGATAAGCTG
CGAAAAGCTGCGGGGACGGGCACACACCGATTGATCCGCAGATACCTGAATGGGGCAACC
CACTATGTTGAAGACATAGTACACCGATAGGTGGGCAAACCCGCTGAACTGAAACATCTA
AGTAGGCGGAGGAGAAGAAAACAAAAGTGATTCCGTAAGTAGTGGCGAGCGAACGCGGAT
TAGCCCAAACCAGTGTTGTTACGGCAATGCTGGGGTTGTAGGACCACGACATTTTATGCA
CAAGGAACCGGAAGTTACTGGAAAGTGACNCCATAGAGGGTGATAGNCCCGTATGGGTAA
CAAGTGTAATAGATAGTGGTATCCTGAGTAGGGCGGGGCACGTGAAACCCTGTCTGAATT
TGGCGGGACCATCCGCTAAGGCTAAATACTCCTGAGAGACCGATAGTGAACCAGTACCGT
GAGGGAAAGGTGAAAAGAACCGTGAATAACGGAGTGAAATAGATCCTGAAACCATACGCT
TACAAGCGGTCGGAGCCCTTTCGTGGGGTGACGGCGTGCCTTTTGCATAATGAGCCTACG
AGTTAACGCTGCTGGCGAGGTTAAGTGGTTAAGCCACGGATCCGCAGCGAAAGCGAGTCT
GAATAGGGCGCTTTAGTCAGTAGTGTTAGACGCGAAACCGTGTGATCTACCCATGGGCAG
GATGAAGCTGTGGTAACACACAGTGGAGGTCCGAACCGGTTGACGTTGAAAAGTCTTCGG
ATGACCTGTGGGTAGGGGTGAAAGGCCAATCAAACTCGGAAATAGCTCGTACTCCCCGAA
ATGCATTTAGGTGCAGCGCTGAATTAAGTTATATAGAGGTAGAGCTACTGATTGGATGCG
GGGGCTTCACCGCCTACCAATTCCTGACAAACTCCGAATGCTATATAATGTTTCTCAGCA
GTGAGGGCTTGGGTGCTAAGGTCCAAGTCCGAGAGGGAAAGAACCCAGACCATCAGCTAA
GGTCCCCAAATATACACTAAGTTGAAAGAACGAGGTTTGTCTGCCCAGACAGCTAGGATG
TTGGCTTGGAAGCAGCCATTCATTTAAAGAGTGCGTAACAGCTCACTAGTCGAGCGGACG
AGCATGGATAATAATCGGGCATAAGTGTATTACCGAAGCTATGGATTTACAGGTAACTGT
AAGTGGTAGGGGAGCATTCTAACAGGGTTGAAGGTGTATCGTAAGGTATGCTGGACTGGT
TAGAAAAGAAAATGTAGGCATAAGTAACGATAATGCGGGCGAGAAACCCGCACACCGAAA
AACTAAGGTTTCCACAGCTATGCTAATCAGCTGTGGGTTAGTCTGGTCCTAAGGCGAACC
CGAAAGGGACAGTCGATGGCTAACGGGTTAATATTCCCGTACTACTAATTACTGTGATGG
GGTGACGGAGTGATGAAAGCGCCGCGAACTGACGGAATAGTTCGTTAAAGTACCTAGCTA
TAGGCTCTCTAGGCAAATCCGGAGAGTTTGGTGAAATACGATAGTACTCGGAGTCTTCGG
ACAAAGAGATAGTGCGCCTAAGGGCTTCCAAGAAAAACCTCTAAACTTCAGGTAATTAGT
ACCAGTACCGTAAACCGACACAGGTAGTTGAGGAGAGAATCCTAAGGTGCTCGAGAGATT
CATGGCTAAGGAATTAGGCAAAATAGACCTGTAACTTCGGGAGAAAGGTCGCCCCCAGCA
ATGGGGGCCGCAGTGAAGAGGTCCAGGCGACTGTTTATCAAAAACACAGGGCTCTGCAAA
ATCGTAAGATGAAGTATAGGGCCTGACACCTGCCCGGTGCTGGAAGGTTAAGAGGAGATG
TTATCTTCGGAGAAGCATTGAATTGAAGCCCCAGTAAACGGCGGCCGTAACTATAACGGT
CCTAAGGTAGCGAAATTCCTTGTCGGGTAAGTTCCGACCTGCACGAATGGTGTAACGATC
TGGACACTGTCTCAGCCATGAGCTCGGTGAAATTGTAGTAACGGTGAAGATGCCGTTTAC
CCGCAGTGGGACGAAAAGACCCTGTGCACCTTTACTATAGCTTAGTATTGACCTTGGATA
AATGATGTGTAGGATAGGTTGGAGACTATGAAGCGGCGTCGCCAGGCGTTGTGGAGTCAT
TGTTGAAATACAACCCTTTGTTTATCTGAGGCCTAACCCCGCGCTGCGGGGGACATTGCT
TGGTGGGTAGTTTGACTGGGGTGGTCGCCTCCAAAAGAGTAACGGAGGCTTCTAAAGGTT
CCCTCAGTACGCTTGGTAACCGTGCGTAGAGTGCAATGGCATAAGGGAGCTTGACTGAGA
GACATACAGGTCGATCAGGTACGAAAGTAGAGCATAGTGATCCGGTGGTTCCGCATGGAA
GGGCCATCGCTCAAAGGATAAAAGGTACGCCGGGGATAACAGGCTGATCTCCCCCAAGAG
CTCATATCGACGGGGGGGTTTGGCACCTCGATGTCGGCTCGTCACATCCTGGGGCTGGAG
AAGGTCCCAAGGGTTGGGCTGTTCGCCCATTAAAGTGGCACGCGAGCTGGGTTCAGAACG
TCGTGAGACAGTTCGGTCTCTATCTACTGTGGGCGTTAGAAATTTGAGTGGATCTGATTC
TAGTACGAGAGGACCGAATTGGACAAACCTCTAGTGTATCTGTTGTCCCGCCAGGGGCAC
CGCAGAGTAGCTACGTTTGGAAGGGATAAGCGCTGAAAGCATATAAGCGCGAAACCCACC
ACAAGATGAGATTTCTTTTAAGGATCGTGGAAGATGACCACGTTGATAGGCTATAGATGT
AAAGGCAGTAATGTCATAGTCGAGTAGTACTAATAATCCGTAAGCTT
>Root190 3117
CAAGTTGTTAAGGGCACATGGTGGATGCCTTGGCATCGAGAGCCGATGAAGGACGTGGGA
GCCTGCGAAATGCCCTGGGGAGTTGGCAACCGAGCGTTGATCCGGGGATGTCCGAATGGG
GAAACCCAGCTGGAGTCATGTCCAGTTACCCGCACCTGAATAAAATAGGGTGTGTGGAGG
GAACGTGGGGAAGTGAAACATCTCAGTACCCACAGGAAGAGAAAACAAAAGTGATTCCGA
GAGTAGTGGCGAGCGAAATCGGAAGAGGCCAAACCCATCTCGTGTGATAGCCGGCAGGCG
TTGCGTGGTGGGGGTTGTGGGAGTGTTGTTGTTGCCTCTGCCGGGGTGGCGCACAGTCAG
AAACCTCATCTGAGGTCGAAATCCGTTGGAAAGCGGTGCCGTAGCGGGTGATAGCCCCGT
AGACGCCAAGTTGAGGCTGTGTTCAGCATTTCCCAAGTAACACGCTACTCCTGGAATGGT
GTGTGAATCCGGCGGGACCACCCGTTAAGCCTAAATACTACTCGATGACCGATAGCGGAC
AAGTACCGTGAGGGAAAGGTGAAAAGTACCCCTGGCGGGGAGTGAAATAGTACCTGAAAC
CATGTGCCTACAATCCGTCAAAGCCTCCTTGTGGGGTGATGGCGTGCCTTTTGAAGAATG
AGCCTGCGAGTTAGCGATACGTGGCAAGGTTAACCCGTGTGGGGAAGCCGTAGCGAAAGC
GAGTCTGAATAGGGCGTTTGAGTCGCGTGTTCTAGACCCGAAGCGGAGTGATCTATCCAT
GGGCAGGTTGAAGCGCCGGTAAGACGGCGTGGAGGACCGAACCCACTTAGGTTGAAAACT
GAGGGGATGACCTGTGGATAGGGGTGAAAGGCCAATCAAACTCCGTGATAGCTGGTTCTC
CCCGAAATGCATTTAGGTGCAGCGTTGCGTGTTTCTTGCCGGAGGTAGAGCACTGGATAG
CCGATGGGCCCTACAAGGTTACTGACGTTAGCCAAACTCCGAATGCCGGTAAGTGAGAGC
GTGGCAGTGAGACTGCGGGCGATAAGGTTCGTAGTCGAGAGGGAAACAGCCCAGACCATC
AGCTAAGGCCCCAAAGAGGCGGCTAAGTGGAAAAGGATGTGGAGTCGCAGTGACAACCAG
GAGGTTGGCTTGGAAGCAGCCACCCTTGAAAGAGTGCGTAATAGCTCACTGGTCAAGTGA
TTCCGCGCCGACAATGTAGCGGGGCTCAAGCCGCCCGCCGAAGCTATGGCAATCGTGTGT
AACCCAAGCCGCACTAGATGTTGGTTCAGGGGCACGGTTGGGTAGGGGAGCGTCGTGTCA
CGGGTGAAGGGCCGGAGTGATCCAGGCCTGGACGTGACACGAGTGAGAATGCAGGCATGA
GTAGCGAATCACGGGCGAGAAACCCGTGCGCCGAATGATCAAGGGTTCCAGGGTCAAGCT
AATCTGCCCTGGGTAAGTCGGGACCTAAGGCGAGGCCGACAGGCGTAGTCGATGGACAAC
GGGTTGATATTCCCGTACCGGCGAAATGGCGCCCATGCTGAACCCGGTGATGCTAACCAC
CCGAAACCCAGCTTATTGATGTCTTCGGACTGAGAGGGTTGGGCAGAGCGTGGGATCCGA
CCCGGTAGTAGGCAAGCGATGGGGTGACGCAGGAAGGTAGCCCAACCGCCGCGATGGTAG
ACGGCGGGTAAGCATGTAGGGGACGTGATAGGCAAATCCGTCACGTAGTCGTTTGATCGA
TGACCCTGAGATGTGATGCCGACCCCGTATGGGGGAAGTGGGTGATCCTATGCTGCCGAG
AAAAACCTCTAGCGAGCCATGAGCCGCCCGTACCCCAAACCGACTCAGGTGATCAGGTAG
AGAATACCAAGGCGATCGAGACAACCATGGTTAAGGAACTCGGCAAAATGCCCCCGTAAC
TTCGGGAGAAGGGGGGCCTGGATCGTGTACCCACTTGCTGGGGAAGCGTGAAGGGCCGCA
GAGACCAGGCCCAAGCGACTGTTTACTAAAAACACAGGTCCGTGCGAAGTTGTAAGACGA
TGTATACGGACTGACTCCTGCCCGGTGCTGGAAGGTTAAGAGGACGGGTTAGACGCAAGT
CGAAGCTCAGAATTTAAGCCCCAGTAAACGGCGGTGGTAACTATAACCATCCTAAGGTAG
CGAAATTCCTTGTCGGGTAAGTTCCGACCTGCACGAATGGAGTAACGACTTGGGCGCTGT
CTCAACCATGGACTCGGCGAAATTGCACTACGAGTAAAGATGCTCGTTACGCGCGGCAGG
ACGGAAAGACCCCGGGACCTTTACTATAGTTTGACATTGGTGTTTGGTTCGGCTTGTGTA
GGATAGGTGGGAGACTTTGAAGCGGCCACGCCAGTGGTTGTGGAGTCATCGTTGAAATAC
CACTCTGGTCGTACTAGATGTCTAACCTAGGGCCATGATCTGGTTCAGGGACAGTGTCTG
ATGGGTAGTTTAACTGGGGCGGTTGCCTCCCAAAATGTAACGGAGGCGCTCAAAGGTTCC
CTCAGCCTGGTTGGCAATCAGGTTTCGAGTGTAAGTGCACAAGGGAGCTTGACTGTGAGA
CAGACATGTCGAGCAGGGACGAAAGTCGGAACTAGTGATCCGGCAACTGCGAGTGGAAGC
GTTGTCGCTCAACGGATAAAAGGTACCCCGGGGATAACAGGCTGATCTTCCCCAAGAGTC
CATATCGACGGGATGGTTTGGCACCTCGATGTCGGCTCGTCGCATCCTGGGGCTGGAGTA
GGTCCCAAGGGTTGGGCTGTTCGCCCATTAAAGCGGCACGCGAGCTGGGTTTAGAACGTC
GTGAGACAGTTCGGTCCCTATCCGCCGCGCGCGTAGGAAACTTGAGAAAGGCTGTCCCTA
GTACGAGAGGACCGGGATGGACGAACCTCTGGTGTGCCAGTTGTACCGCCAGGTGCATGG
CTGGTTGGCTACGTTCGGAAGTGATAACCGCTGAACGCATCTAAGCGGGAAGCACGTTTC
AAGATGAGGTTTCCCACCCTTTATGGGTTAAGGCCCCCAACAGATTATTGGGTTGATAGG
CCGGAGGTGTACAGCAGCAATGCCCAGCCGACCGGTACTAATAGGCCGAAGACTTGC
>Root209 2876
TCAAGTGAATAAGAGCACGTGGTGGATGCCTTGGCGATGATAGGCGACGAAGGACGTGAT
AGCCTGCGATAAGCTTCGGGGAGCTGGCAAATAAGCTTTGATCCGGAGATTTCCGAATGG
GGAAACCCACCTAGCAGTAGGTATCGCATGATGAATACATAGTCATGCGAGGCGAACCGG
GTGAACTGAAACATCTCAGTAGCTCGAGGAAAAGACATCAACCGAGATTCCGAAAGTAGT
GGCGAGCGAAATCGGAAGAGCCTGTTAGTGATAGCACAAGACTTAACGGAACGCCTTGGA
AAGGGCGGCCATAGCGGGTGATAGCCCCGTACGTGAAAAGACCTGTGTGGTACTGAGCTA
ACGACAAGTAGGGCGGGACACGAGAAATCCTGTCTGAATATGGGGGGACCATCCTCCAAG
GCTAAATACTCATCATCGACCGATAGTGAACAAGTACCGTGAGGGAAAGGCGAAAAGAAC
CCCGGGAGGGGAGTGAAATAGATCCTGAAACCGCGTGCTTACAAAAAGTAGGAGCCTCGA
AAGGGGTGACTGCGTACCTTTTGTATAATGGGTCAGCGACTTACATTCAGTGGCAAGGTT
AACCGAATAGGGAAGCCGTAGAGAAATCGAGTCCGAATAGGGCGATTCAGTCGCTGGGTG
TAGACCCGAAACCAAGTGATCTATCCATGGCCAGGATGAAGGTGCCGTAACAGGTACTGG
AGGTCCGAACCGACTAGTGTTGCAAAACTAGCGGATGAGCTGTGGATAGGGGTGAAAGGC
TAAACAAACTTGGAAATAGCTGGTTCTCTCCGAAAACTATTTAGGTAGTGCCTCAAGTAT
TACCGTCGGGGGTAGAGCACTGTTTTGGCTAGGGGGTCATGGCGACTTACCAAACCAAGG
CAAACTCCGAATACCGACGAGTACAGCTTGGGAGACAGAGCACCGGGTGCTAACGTCCGG
ACTCAAGAGGGAAACAACCCAGACCGCCAGCTAAGGTCCCTAAAACGGGCTAAGTGGGAA
ACGAAGTGGGAAGGCTAAAACAGTCAGGATGTTGGCTTAGAAGCAGCCATCATTTAAAGA
AAGCGTAATAGCTCACTGATCGAGTCGTCCTGCGCGGAAGATGTAACGGGGCTAAGCCAG
TTACCGAAGCTGCGGATTTGCAATTTATTGCAAGTGGTAGGAGAGCGTTCTGTAAGCCTG
TGAAGGTGTCTTGTAAAGGATGCTGGAGGTATCAGAAGTGCGAATGCTGACATGAGTAGC
GTTAAAGGGGGTGAAAAGCCCCCTCGCCGTAAGCGCAAGGTTTCCTACGCAACGTTCATC
GGCGTAGGGTGAGTCGGCCCCTAAGGCGAGGCAGAGATGCGTAGCTGATGGGAAACAGGT
CAATATTCCTGTACCGATTACAAGTGCGATGTGGGGACGGATCTTAATAGGTTATCCGGC
TGTTGGATGTGCCGGTTTAGACAGATGTAGGCGACACGTAGGCAAATCCGCGTGTCATAT
ACCGAGGCTGTTGATCGAGCGAGCTTGCTCGCGAAGTAACTGAACGAGGTCCCAGGAAAA
GCCACTAAGCTTCAGCTTGTAATTGACCGTACCGCAAACCGACACTGGTGCGCGAGATGA
GTATTCTAAGGCGCTTGAGAGAACTCAGGAGAAGGAACTCGGCAAATTGACACCGTAACT
TCGGAAGAAGGTGTGCCCTAGTAGTGTGATGAGAACATCTGAGCACGAATGGGTTGCAAA
AAATTGGTGGCTGCGACTGTTTATTAAAAACACAGCACTCTGCAAACACGAAAGTGGACG
TATAGGGTGTGACGCCTGCCCGGTGCTGGAAGATTAATTGATGGGGTGCAAGCTCTTGAT
CGAAGTCCCAGTAAACGGCGGCCGTAACTATAACGGTCCTAAGGTAGCGAAATTCCTTGT
CGGGTAAGTTCCGACCTGCACGAATGGCGTAACGATGGCCACACTGTCTCCTCCTGAGAC
TCAGCGAAGTTGAAATGTTTGTGATGATGCAATCTCCCCGCGGAAAGACGGAAAGACCCC
ATGAACCTTTACTGTAGCTTTGTATTGGACTTTGAACAGATCTGTGTAGGATAGGTGGGA
GGCTTTGAAGCAGGGTCGCTAGATCTTGTGGAGCCAACGTTGAAATACCACCCTGGTGTG
TTTGAGGTTCTAACCTAGGTCCATTATCTGGATCGGGGACAGTGCATGGTAGGCAGTTTG
ACTGGGGCGGTCTCCTCCCAAAGTGTAACGGAGGAGTTCGAAGGTACGCTAGGTACGGTC
GGACATCGTGCTAATAGTGCAATGGCATAAGCGTGCTTAACTGCGAGACTGACAAGTCGA
GCAGATGCGAAAGCAGGACATAGTGATCCGGTGGTTCTGTATGGAAGGGCCATCGCTCAA
CGGATAAAAGGTACTCTGGGGATAACAGGCTGATACCGCCCAAGAGTTCATATCGACGGC
GGTGTTTGGCACCTCGATGTCGGCTCATCTCATCCTGGGGCTGTAGCCGGTCCCAAGGGT
ATGGCTGTTCGCCATTTAAAGAGGTACGTGAGCTGGGTTTAAAACGTCGTGAGACAGTTT
GGTCCCTATCTTCCGTGGGCGCTGCAGATTTGAGGAAGCCTGCTCCTAGTACGAGAGGAC
CGGAGTGGACGCACCTCTGGTGTACCGGTTGTCACGCCAGTGGCATTGCCGGGTAGCTAA
GTGCGGAAGAGATAACCGCTGAAAGCATCTAAGCGGGAAACTCGTTCCAAGATGAGATCT
GCCGGGGCCTTGAGCCCCCTAAAGAGTCGTTCAAGACCAGGACGTTGATAGGTCAGGTGT
GGAAGCGCAGCAATGCGTTAAGCTAACTGATACTAATTGCTCGTGAGGCTTGACCC
>Root217 2876
TCAAGTGACTAAGAGCATGTGGTGGATGCCTTGGCGATTACAGGCGACGAAAGACGTGAT
AGCCTGCGATAAGCTTCGGGGAGCTGGCAAATAAGCTTTGATCCGGAGATTTCTGAATGG
GGAAACCCACCTCGCAAGAGGTATCGCATGATGAATACATAGTCATGCGAGGCGAACCGG
GTGAACTGAAACATCTCAGTAGCTCGAGGAAAAGACATCAACCGAGATTCCGAAAGTAGT
GGCGAGCGAAATCGGAAGAGCCTTCTATTGATAGCACGACTGTTAGCAAAACGGAATGGA
AAGTCCGGCCATAGCAGGTGATAGCCCTGTATGCGAAAACAGACGTGTGGTACTAAGGTA
GAGACAAGTAGGGCGGGACACGAGAAATCCTGTCTGAATATGGGGGGACCATCCTCCAAG
GCTAAATACTCGTAATCGACCGATAGTGAACCAGTACCGTGAGGGAAAGGCGAAAAGAAC
CCCGGGAGGGGAGTGAAATAGATCCTGAAACCGCATGCTTACAAAAAGTAGGAGCCCGCA
AGGGTGACTGCGTACCTTTTGTATAATGGGTCAGCGACTTACATTCAGTGGCAAGGTTAA
CCGAATAGGGAAGCCGTAGAGAAATCGAGTCCGAATAGGGCGAATCAGTCGCTGGGTGTA
GACCCGAAACCAAGTGATCTATCCATGGCCAGGATGAAGGTGCCGTAACAGGTACTGGAG
GTCCGAACCGACTAGTGTTGCAAAACTAGCGGATGAGCTGTGGATAGGGGTGAAAGGCTA
AACAAACTTGGAAATAGCTGGTTCTCTCCGAAAACTATTTAGGTAGTGCCTCAAGTATTA
CCGTCGGGGGTAGAGCACTGTTTAGGCTAGGGGGTCATGGCGACTTACCAAACCTATGCA
AACTCCGAATACCGACGAGTACAGCTTGGGAGACAGAGCACCGGGTGCTAACGTCCGGAC
TCAAGAGGGAAACAACCCAGACCGCCAGCTAAGGTCCCTAAAATTGGCTAAGTGGGAAAC
GAAGTGGGAAGGCTAAAACAGTCAGGATGTTGGCTTAGAAGCAGCCATCATTTAAAGAAA
GCGTAATAGCTCACTGATCGAGTCGTCCTGCGCGGAAGATGTAACGGGGCTAAGCCAGTT
ACCGAAGCTGCGGATGTGCAATTTATTGCACGTGGTAGGAGAGCGTTCTGTAGGCCTGTG
AAGGTGTCTGGTAACGGATGCTGGAGGTATCAGAAGTGCGAATGCTGACATGAGTAGCGT
TAAAGGGGGTGAAAAGCCCCCTCGCCGTAAGCGCAAGGTTTTCTACGCAACGTTCATCGG
CGTAGAGTGAGTCGGCCCCTAAGGCGAGGCAGAGATGCGTAGCTGATGGGAAACAGGTCA
ATATTCCTGTACCGATGTGTAGTGCGATGTGGGGACGGAGAAGGTTAGCTCAGCCAACTG
TTGGATATGTTGGTTCAAGCCTGTAGTCGTGCCTGGTAGGCAAATCCGCCGGGCTTAGAT
GAGGGGTGATAACGAGTCTGCTTGCAGACGAAGTGAGTGATACCCTGCTTCCAGGAAAAG
CCACTAAGCTTCAGCTACACACGACCGTACCGCAAACCGACACTGGTGCGCGAGATGAGT
ATTCTAAGGCGCTTGAGAGAACTCAGGAGAAGGAACTCGGCAAATTGATACCGTAACTTC
GGGAGAAGGTATGCCCCAAGTAGGTGAACTCGAACAGAGGGAGCCCAACGGGGTTGCAAA
AAATCGGTGGCTGCGACTGTTTAATAAAAACACAGCACTCTGCAAACACGAAAGTGGACG
TATAGGGTGTGACGCCTGCCCGGTGCTGGAAGATTAAATGATGGGGTGCAAGCTCTTGAT
TGAAGTCCCAGTAAACGGCGGCCGTAACTATAACGGTCCTAAGGTAGCGAAATTCCTTGT
CGGGTAAGTTCCGACCTGCACGAATGGCGTAACGATGGCCACACTGTCTCCTCCTGAGAC
TCAGCGAAGTTGAAATGTTTGTGATGATGCAATCTCCCCGCGGAAAGACGGAAAGACCCC
ATGAACCTTTACTGTAGCTTTGTATTGGACTTTGAACAGATCTGTGTAGGATAGGTGGGA
GGCTTTGAAGTGATGTCGCTAGATGTCATGGAGCCAACGTTGAAATACCACCCTGGTGTG
TTTGAGGTTCTAACCTAGGTCCATTATCTGGATCGGGGACAGTGCATGGTAGGCAGTTTG
ACTGGGGCGGTCTCCTCCCAAAGCGTAACGGAGGAGTTCGAAGGTACGCTAGTTACGGTC
GGACATCGTGACGATAGTGCAATGGCATAAGCGTGCTTAACTGCGAGACTGACAAGTCGA
GCAGATGCGAAAGCAGGACATAGTGATCCGGTGGTTCTGTATGGAAGGGCCATCGCTCAA
CGGATAAAAGGTACTCTGGGGATAACAGGCTGATACCGCCCAAGAGTTCATATCGACGGC
GGTGTTTGGCACCTCGATGTCGGCTCATCTCATCCTGGGGCTGTAGCCGGTCCCAAGGGT
ATGGCTGTTCGCCATTTAAAGAGGTACGTGAGCTGGGTTTAAAACGTCGTGAGACAGTTT
GGTCCCTATCTTCCGTGGGCGCTGCAGATTTGAGGAAGCCTGCTCCTAGTACGAGAGGAC
CGGAGTGGACACACCTCTGGTGTATCGGTTGTCACGCCAGTGGCATTGCCGAGTAGCTAA
GTGTGGAAGAGATAACCGCTGAAAGCATCTAAGCGGGAAACTCGTTTCAAGATGAGATCT
GCCGGGGCCTTGAGCCCCCTGAAGAGTCGTTCAAGACCAGGACGTTGATAGGTCAGGTGT
GGAAGCGCAGTAATGCGTTAAGCTAACTGATACTAATTGCTCGTGAGGCTTGACCC
>Root22 3103
TCAAGTTTTTAAGGGCACAGGGTGGATGCCTTGGCACTAGGAGCCGATGAAGGACGTTGT
AGCCTGCGATAAGCCTCGGGGAGTTGGCAAACGAACCGTGATCCGAGGATCTCCGAATGG
GGAAACCCCGCTGGAGTCATGTCCAGNGACCCGCACCTGAATATATAGGGTGTGTGGAGG
GAACGTCGGGAAGTGAAACATCTCAGTACCGACAGGAAGAGATATTCCGTGAGTAGTGGC
GAGCGAAAGCGGAACAGGCCAAACCGTTCATGTGTGATAGCTACCAGGCGTTGCATGGGC
GGGGTTGTGGGACCTTTCAGACCGGGCTGGTACCCGGTCAGGGAGTCAGAAAGTCGCGTT
ATAGTCGAAGGGCATTGAAAGGCCCGGCACAGAGGGTGCGACCCCCGTAGACGAAATGAC
GTGGCCTCCCGAAGGGGATCCCAAGTAGCACGGGGCCCGAGAAATCCCGTGTGAATCCGG
CAAGACCACTTGCTAAGCCTAAATACTACCTAGTGACCGATAGCGGACCAGTACCGTGAG
GGAAAGGTGAAAAGTACCCCGGGAGGGGAGTGAAATAGTACCTGAAACCGTGTGCCTACA
ATCCGTTGGAGCCTCCCTAGCAGGGGTGACAGCGTGCCTTTTGAAGAATGAGCCTGCGAG
TTAGTGCTCAGTGGCAAGGTTAACCCGTGTGGGGAAGCCGTAGCGAAAGCGAGTCTGAAT
AGGGCGAATGAGTCGCTGGGTCTAGACCCGAAGCGAAGTGATCTAGCCATGGGCAGGTTG
AAGCGTGGGTAAGACTACGTGGAGGACCGAACCCACCAGGGTTGAAAACCTGGGGGATGA
CCTGTGGTTAGGGGTGAAAGGCCAATCAAACTTCGTGATAGCTGGTTCTCCCCGAAATGC
ATTTAGGTGCAGCCTCGCGTGTTTCTTGCCGGAGGTAGAGCTACTGGATGGCCGATGGGC
CCTACAAGGTTACTGACGTCAGCCAAACTCCGAATGCCGGTAAGTGAGAGCGCGGGAGTG
AGACTGTGGGGGATAAGCTCCATAGTCGAGAGGGAAACAGCCCAGACCACCAGCTAAGGC
CCCTAAGCGTGTGCTAAGTGGGAAAGGATGTGGAGTTGCACAGACAACCAGGAGGTTGGC
TTAGAAGCAGCCACCCTTGAAAGAGTGCGTAATAGCTCACTGGTCAAGTGATTCCGCGCC
GACAATGTAGCGGGGCTCAAGTACACCGCCGAAGCTGTGGCATTCACACAAACGCTAGGC
CTTCGTGGTCCAGGCGTGTGGATGGGTAGGGGAGCGTCGTGTGGGCAGTGAAGTCGCGGG
GTAACCCAGCGGTGGAGCCTACACGAGTGAGAATGCAGGCATGAGTAGCGAAAGACGGGT
GAGAAACCCGTCCGCCGAATGACCAAGGGTTCCAGGGCCAGGCTAATCCGCCCTGGGTAA
GTCGGGACCTAAGGCGAGGCCGACAGGCGTAGTCGATGGACAAGGAGTTGATATTCTCCT
ACCGGCGAAGAACCGCCCATACCGAACCCGGTGATGCTAAGCGCCCTTAACTCGCACCGT
CTCCTTCGGGAGACATCGCGAGAGCGGCGCGCGACCCGAACCGGTACTAGGTAAGCGTAT
TAACAGGGGTGACGCAGGAAGGTAGCCCAGCACGGCGATGGTTGACCGTGTCCAAGGTTG
TAGGGCGAACAGTAGGCAAATCCGCTGTTCACATAGCCTGAGAACTGATAGATAGCGCGT
ATGCGCGAATTGGGTGATCCTATGCTGTCAAGAAAAGCCTCGGCGCGAGGTTCTAGCCGC
CCGTACCCTAAACCGACTCAGGTGGTCAGGTAGAGAATACTAAGGCGATCGAGAGAATCG
TGGTTAAGGAACTCGGCAAAATGCCCCCGTAACTTCGGGAGAAGGGGGGCCCGATGCGTG
ACGGAACTTGCTTCCCGAGCGTTGACGGCCGCAGAGACCAGGGAGAAGCGACTGTTTACT
AAAAACACAGGTCCGTGCGAAGTCGCAAGACGATGTATACGGACTGACGCCTGCCCGGTG
CTGGAAGGTTAAGAGGACGGGTCAGCTCTTCGGAGCGAAGCTCAGAATTTAAGCCCCAGT
AAACGGCGGTGGTAACTATAACCATCCTAAGGTAGCGAAATTCCTTGTCGGGTAAGTTCC
GACCTGCACGAATGGCGTAACGACTTCTCCGCTGTCTCAACCGCGAACTCGGCGAAATTG
CACTACGAGTAAAGATGCTCGTTACGCGCAGCAGGACGGAAAGACCCCGGGACCTTTACT
ATAGCTTGGTATTGGTGTTCGGTGCGGCTTGTGTAGGATAGGTGGGAGACTGTGAAGCAT
GCACGCCAGTGTGTGTGGAGTCAACGTTGAAATACCACTCTGGTCGCTCTGGATATCTAA
CCTCGGTCCGTAATCCGGATCAGGGACAGTGCCTGGTGGGTAGTTTAACTGGGGCGGTTG
CCTCCTAAAATGTAACGGAGGCGCTCAAAGGTTCCCTCAGCCTGGTTGGCAATCAGGTGT
CGAGTGCAAGTGCACAAGGGAGCTTGACTGTGAGACTGACAGGTCGAGCAGGGACGAAAG
TCGGAACTAGTGATCCGGCGGTGGCTTGTGGAAGCGCCGTCGCTCAACGGATAAAAGGTA
CCCCGGGGATAACAGGCTGATCTTGCCCAAGAGTCCATATCGACGGCATGGTTTGGCACC
TCGATGTCGGCTCGTCGCATCCTGGGGCTGGAGTAGGTCCCAAGGGTTGGGCTGTTCGCC
CATTAAAGCGGTACGCGAGCTGGGTTTAGAACGTCGTGAGACAGTTCGGTCCCTATCCGC
TGCGCGCGCAGGAAACTTGAGAAGGGCTGTCCCTAGTACGAGAGGACCGGGACGGACGAA
CCTCTGGTGTGCCAGTTGTTCCGCCAGGAGCACGGCTGGTTAGCTACGTTCGGAAGGGAT
AACCGCTGAAAGCATCTAAGCGGGAAGCCTGCTTCAAGATGAGGTTTCCATCCCCGCAAG
GGGGAGAGGCTCCCAGCTAGACCACTGGGTAGATAGGCCGGATGTGGAAGGCAGGACTAA
AGACTGCCGAAGCTGACCGGTACTAATAAGCCGACAACTTGAT
>Root224 3138
CAAGCTATGAAGGGCACATGGTGGATGCCTTGGCATCAAGAGCCGATGAAGGACGTAGGA
GCCTGCGATAAGCCCTGGGGAGTTGGCAACCGAGCTGTGATCCGGGGGTGTCCGAATGGG
GGAACCCAGCACGAGTCATGTCGTGTTACCCGCGCCTGAATATATAGGGCGTGTGGAGGG
AACGCGGGGAAGTGAAACATCTCAGTACCCGTAGGAAGAGAAAACAACAGTGATTCCGAG
AGTAGTGGCGAGCGAAATCGGAAGAGGCTAAACCTTATCTGTGTGATACCCGGCAGGGGT
TGCAGGTAGGGGGTTGTGGGACCACTCGTCTGGGTCTGCCGGCCTGGAGAACAGTAAGAA
AAGCTGGTTGAAGTTGAAGTCCATTGGAAAGTGGCGCCGTAGAGGGTGATAGCCCCGTAA
GTGTAAGGCCAGCTCTGTTGAGTGGTATCCCAAGTAACACGGAACCCCTGAAATTCCGTG
TGAATCTGGCGGGACCACCCGTTAAGCCTAAATACTCCTTGATGACCGATAGCGGACAAG
TACCGTGAGGGAAAGGTGAAAAGTACCCCTGGCGGGGAGTGAAATAGTACCTGAAACCGT
GTGCCTACAATCCGTCAGAGCCCGGCTGCCTCCCTCTTTGCAATGGGGGTGTTGGGGTGA
TGGCGTGCCTTTTGAAGAATGAGCCTGCGAGTTTGCGGTGTGTTGCGAGGTTAACCCGTG
TGGGGAAGCCGTAGCGAAAGCGAGTCCTAATAGGGCGTTTGAGTAGCACGCTCAAGACCC
GAAGCGAAGTGATCTATCCATGGGCAGGTTGAAGCGCGGGTAAGACCGCGTGGAGGACCG
AACCCACTTAGGTTGAAAACTGAGGGGATGACCTGTGGATAGGGGTGAAAGGCCAATCAA
ACTTCGTGATAGCTGGTTCTCCCCGAAATGCATTTAGGTGCAGCGTTGCGTGTTTCTTGC
CGGAGGTAGAGCACTGGATAGCCGATGGGCCCTACCAGGTTACTGACGTTAGCCAAACTC
CGAATGCCGGTAAGTGAGAGCGCAGCAGTGAGACAGTGGGGGATAAGCTCCATTGTCGAG
AGGGAAACAGCCCAGACCATCAGCTAAGGCCCCTAAGCGGTGACTAAGTGGAAAAGGATG
TGGAGTCGCAGTGACAACCAGGAGGTTGGCTTGGAAGCAGCCACCCTTGAAAGAGTGCGT
AATAGCTCACTGGTCAAGTGATTCCGCGCCGACAATGTAGCGGGGCTCAAGTCATCCGCC
GAAGCTATGGCATTCATGCGTTAACTCGGCCACGAATGTGGTCCAGGTGTGTGGATGGGT
AGGGGAGCGTCGTGTCGCGAGTGAAGCCTCGGAGTGATCCAGGGGTGGACGCGACACGAG
TGAGAATGCAGGCATGAGTAGCGAATCACGGGTGAGAAACCCGTGCGCCGAATGATCAAG
GGTTCCAGGGTCAAGCTAATCTGCCCTGGGTAAGTCGGGACCTAAGGCGAGGCCGACAGG
CGTAGTCGATGGACAACGGGTTGATATTCCCGTACCGGCAAAGTAGCGCCCATGACGAAC
CCGGTGATGCTAACCACCCGAAACTCAGCTGACCGATCCCTTCGGGGTGAGGCGGTTGAG
CGGAGCGTGGGACCCGATCCGGTAGTAGTCAAGCGATGGGGTGACGCAGGAAGGTAGCCC
AACCGTAGCGATGGTTGTCTACGGGTAAGCAGGTAGGGGACGGTCTAGGCAAATCCGGAC
CGTTGTGTTTGATCACGACCCTGAGATGTGATGCCGAGCCCTGATGGGTGAAGTGGGTGA
TCCTATGCTGTCGAGAAAAACCTCTAGCGAGCTACGCGCCGCCCGTACCCCAAACCGACT
CAGGTGATCAGGTAGAGAATACTAAGGCGATCGAGAGAACCATGGTTAAGGAACTCGGCA
AAATGCCCCCGTAACTTCGGGAGAAGGGGGGCCGGATACGTGAACCCACTTGCTGGGGGA
AGCGTTGAAGGCCGCAGAGACCAGGCCCAAGCGACTGTTTACTAAAAACACAGGTCCGTG
CGAAGTTGTAAGACGATGTATACGGACTGACTCCTGCCCGGTGCTGGAAGGTTAAGGGGA
CCGGTAAGACACTTTGGTGTCGAAGCTGAGAACTTAAGCCCCAGTAAACGGCGGTGGTAA
CTATAACCATCCTAAGGTAGCGAAATTCCTTGTCGGGTAAGTTCCGACCTGCACGAATGG
AGTAACGACTTGGGCGCTGTCTCAACCATGGACTCGGCGAAATTGCACTACGAGTAAAGA
TGCTCGTTACGCGCGGCAGGACGGAAAGACCCCGGGACCTTTACTATAGTTTGGTATTGG
TGTTTGGTTCGGCTTGTGTAGGATAGGTGGGAGACTGTGAAACCTCGACGCCAGTTGGGG
TGGAGTCAACGTTGAAATACCACTCTGGTCGTACTAGATGTCTAACCTAGGACCATTATC
TGGTTCAGGGACAGTGCCTGATGGGTAGTTTAACTGGGGCGGTTGCCTCCTAAAATGTAA
CGGAGGCGCTCAAAGGTTCCCTCAGCCTGGTTGGCAATCAGGTTTCGAGTGTAAGTGCAC
AAGGGAGCTTGACTGTGAGACAGACATGTCGAGCAGGGACGAAAGTCGGAACTAGTGATC
CGGCGTCGGCATGTGGAAGCGACGTCGCTCAACGGATAAAAGGTACCCCGGGGATAACAG
GCTGATCTTCCCCAAGAGTCCATATCGACGGGATGGTTTGGCACCTCGATGTCGGCTCGT
CGCATCCTGGGGCTGGAGTAGGTCCCAAGGGTTGGGCTGTTCGCCCATTAAAGCGGCACG
CGAGCTGGGTTTAGAACGTCGTGAGACAGTTCGGTCCCTATCCGCCGCGCGCGCAGGAAA
CTTGAGAAAGGCTGTCCCTAGTACGAGAGGACCGGGATGGACGAACCTCTGGTGTGCCAG
TTGTCCCGCCAGGGGCACGGCTGGTTGGCTACGTTCGGAAGTGATAACCGCTGAATGCAT
CTAAGCGGGAAGCACGTTTCAAGATGAGGTTTCCCACCGGGTAACCGGGTAAGGCCCCCA
GCAGAACACTGGGTTGATAGGCCGGAGGTGTACAGCAGCAATGCCCAGCCGACCGGTACT
AATAGGCCGAGGGCTTGT
>Root227 3111
TCAAGTTTCTAAGAGCAAACGGTGGATGCCTTGGCATCTGGAGCCGAAGAAGGACGTAGT
AATCTGCGATAAGCCTCGGGGAGTTGATAAACGAACTTTGATCCGAGGATTTCCGAATGG
GGAAACCCCGCTGGGCCCGTTAGGTGACCCAGTGACTCCCGCCTGAATATATAGGGCGGG
TAGAGGGAACGTGGGGAAGTGAAACATCTCAGTACCCACAGGAAGAGAAAGCAAAAGCGA
TTCCGTTAGTAGTGGCGAGCGAAACCGGATCAGGCTAAACCGATCATGTGTGATAGCCGG
CAGGCGTTGCATGGTCGGGGTTGTGGGACTTTTCTGCTGCTTCTGCCGAACAGCGAACGT
TACAGAGGAATATAGGCGAATGGTTTTGAAAGGCCAGTCATAGAGGGTGCCAACCCCGTA
GCCGAAATGTTCTGATGGCGTGAAGAGTATCCCAAGTAGCACGGGGCCCGAGAAATCCCG
TGTGAATCTGTCAGGACCACCTGATAAGCCTAAATACTCCCAGATGACCGATAGCGGACA
AGTACCGTGAGGGAAAGGTGAAAAGTACCCCGGGAGGGGAGTGAAATAGTACCTGAAACC
GTTTGCTTACAAACCGTTGGAGCCTCCTTGTAGGGGTGACAGCGTGCCTTTTGAAGAATG
AGCCTGCGAGTTAGCGATATGTGGCGAGGTTAACCCGTGAGGGGTAGCCGTAGCGAAAGC
GAGTCTGAATAGGGCGATTCAGTCGCATGTCCTAGACCCGAAGCGAAGTGATCTATCCAT
GGCCAGGTTGAAGCGACGGTAAGACGTCGTGGAGGACCGAACCCACTTAGGTTGAAAACT
GAGGGGATGAGCTGTGGATAGGGGTGAAAGGCCAATCAAACTTCGTGATAGCTGGTTCTC
TCCGAAATGCATTTAGGTGCAGCGTTGCGTGTTTCTTGCCGGAGGTAGAGCTACTGGATG
GCCGATGGGCCCCAAAAGGTTACTGACGTCAGCCAAACTCCGAATGCCGGTAAGTGAGAG
CGCAGCAGTGAGACGGTGGGGGATAAGCTTCATCGTCGAGAGGGAAACAACCCAGACCAC
CAACTAAGGTCCCTAAGCGCGTGCTAAGTGGGAAAGGATGTGGAGTTGCACAGACAACCA
GGAGGTTGGCTTAGAAGCAGCCACCCTTGAAAGAGTGCGTAATAGCTCACTGGTCAAGTG
ATTCCGCGCCGACAATGTAACGGGGCTCAAGCACGCCACCGAAGTTGTGGCATTGACATT
AGTGGTAGGCCTTCGTGGTCCAGCCGTGTTGATGGGTAGGAGAGCGTCGTGTGGCGAGTG
AAGCGGCGGTGTGAACCAGCCGTGGACGCTACACGAGTGAGAATGCAGGCATGAGTAGCG
AAAGACGGGTGAGAAACCCGTCCTCCGAAAGACCAAGGGTTCCAGGGCCAGGCTAATCCG
CCCTGGGTAAGTCGGGACCTAAGGCGAGGCCGACAGGCGTAGTCGATGGACAACGGGTTG
ATATTCCCGTACCGGCGAAGAACCGCCCAAGCTAATCCAGTAATGCTAAGTGTCTGAATC
CCCGTGATCGAGGCCTTCGGGCTGAGACGTGTGGGCCTAGCACACGACCCTATGCTGGTG
CGGCTAGCGTATTAACAGGTGTGACGCAGGAAGGTAGCCGAGCCGGGCGATGGTTGTCCC
GGTCTAAGTGTGTAACCCGAGAGATAGGCAAATCCGTCTCTCATGAAGGGCCAGGCACGA
TGGGTAGTCTTAAGTGACGAAATCGGTGATCCTATGCTGCCAAGAAAAGCATCGACGCGA
GGTTCCAGCCGCCCGTACCCCAAACCGACTCAGGTGGTCAGGTAGAGAATACCAAGGAGA
TCGAGAGAATCGTGGTTAAGGAACTCGGCAAAATGCCCCCGTAACTTCGGGAGAAGGGGG
GCCTGAGGCGTGAACGGACTTGCTCCGGGAGCGTTTGACGGCCGCAGAGACCAGTGGGAA
GCGACTGTTTACTAAAAACACAGGTCCGTGCTAAGTCGCAAGACGATGTATACGGACTGA
CGCCTGCCCGGTGCTGGAAGGTTAAGAGGAACGGTTAGCCGCAAGGCGAAGCTGAGAATT
TAAGCCCCAGTAAACGGCGGTGGTAACTATAACCATCCTAAGGTAGCGAAATTCCTTGTC
GGGTAAGTTCCGACCTGCACGAATGGCGTAACGACTTCCCAGCTGTCTCAACCGCGAACT
CGGCGAAATTGCACTACGAGTAAAGATGCTCGTTACGCGCAGCAGGACGGAAAGACCCCG
TGACCTTTACTACAGCTTGGTATTGGTGTTCGGTGTGGCTTGTGTAGGATAGGTGGGAGA
CTGTGAAGCTTGGACGCTAGTTCAGGTGGAGTCATTGTTGAAATACCACTCTGGTCACTC
TGGATATCTAACTTCGAACCGTAATCCGGTTCAGGGACAGTGCCTGGTGGGTAGTTTAAC
TGGGGCGGTTGCCTCCCAAAAAGTAACGGAGGCGCCCAAAGGTTCCCTCAACCTGGTTGG
CAATCAGGTGTCGAGTGTAAGTGCACAAGGGAGCTTGACTGTGAGACTGACAAGTCGAGC
AGGGACGAAAGTCGGGACTAGTGATCCGGCAGTGGCTTGTGGAAGCGCTGTCGCTCAACG
GATAAAAGGTACCTCGGGGATAACAGGCTGATCTTGCCCAAGAGTCCATATCGACGGCAT
GGTTTGGCACCTCGATGTCGGCTCGTCGCATCCTGGGGCTGGAGTAGGTCCCAAGGGTTG
GGCTGTTCGCCCATTAAAGCGGTACGCGAGCTGGGTTTAGAACGTCGTGAGACAGTTCGG
TCCCTATCCGCTGCGCGCGTAGGAAATTTGAAAGGATCTGACCCTAGTACGAGAGGACCG
GGTTGGACGAACCTCTGGTGTGTCAGTTGTTCCGCCAGGAGCACCGCTGATTAGCTACGT
TCGGGATGGATAACCGCTGAAAGCATCTAAGCGGGAAGCCGGCCTTGAGATGAGATTTCC
ATGCCTTCGGGCGAGAGGCTCCCAGCTAGACTACTGGGTTGATAGGCCGGATGTGGAAGT
GGGGACTAAAGACCCATGGAGCTGACCGGTACTAATAAGCCGATAACTTGA
>Root231 2790
AGTGAAAGAAGGGCATTTGGTGGATGCCTTGGCATGCACAGGCGATGAAGGACGTGATAC
GCTGCGATAAGCCGTGGGGAGCTGCGAATAAGCTTTGATCCATGGATCTCCGAATGGGGA
AACCCACCTTAAATACTTGGAAAATTTAAGTCGTGCTTAGGTACGGCTTAGGTTTCCAAG
TATTGTTTAAAGGTATCTTATNCTGAATACATAGGGGTAAGAAGCGAACGCAGGGAACTG
AAACATCTAAGTACCTGCAGGAAAGGACATCAACCGAGACTCCGCAAGTAGTGGCGAGCG
AACGCGGACCAGGCCAGTGGCACTGAGGAATAAAGTGGAACGACATGGAAAGGTCGGCCG
TAGAGGGTGATAGCCCCTTACACGTAGAACACTCAGTGTCCTTGAGTAAGGCGGGACACG
TGAAATCCTGTCTGAACATGGGGAGACCACTCTCCAAGCCTAAGTACTCGTGCATGACCG
ATAGCGAACAAGTACCGTGAGGGAAAGGTGAAAAGCACCCCGACAAGGGGAGTGAAATAG
AACCTGAAACCGGATGCCTACAAACAGTCGGAGCCCGCAAGGGTGACGGCGTACCTTTTG
TATAATGGGTCAACGACTTAGTGTGACGAGCAAGCTTAAGCCGATAGGTGAAGGCGCAGC
GAAAGCGAGTCTGAANAGGGCGTTCAGTTCGTCGCATTAGACCCGAAACCGAGTGATCTA
GCCATGAGCAGGTTGAAGGTTGGGTAACACCAACTGGAGGACCGAACCCGCATCTGTTGC
AATAGATTGGGATGACTTGTGGCTAGGGGTGAAAGGCCAATCAAACTCGGAAATAGCTGG
TTCTCCGCGAAAACTATTTAGGTAGTGCGTCGACCGAATACCCTCGGGGGTAGAGCACTG
GATGGGCTATGGGGACTCACCGTCTTACTGATCCTAACCAAACTCCGAATACCGAGGAGT
ACTAGTCGGCAGACACACGGCGGGTGCTAACGTCCGTCGTGAAGAGGGCAACAACCCTGA
CCTCCAGCTAAGGTCCCCAAGTCATGGCTAAGTGGGAAAGGATGTGAGGATCCCAAAACA
ACCAGGATGTTGGCTTAGAAGCAGCCATCATTTAAAGAAAGCGTAACAGCTCACTGGTCT
AATTAAGGGTCTTTGCGCCGAAAATGTAACGGGGCTAAAGCCATGCACCGAAGCTGAGGA
TACGTCGCAAGACGTGTGGTAGCGGAGCGTTCCGTAAGCCTGTGAAGGGATACCTGTGAG
GGGTCCTGGAGGTATCGGAAGTGCGAATGTTGACATGAGTAACGATAAAGAGGGTGAGAG
ACCCTCTCGCCGAAAGACCAAGGGTTCCTGCTTAAAGTTAATCTGAGCAGGGTTAGCCGG
CCCCTAAGACGAGGCGGACACGCGTAGTCGATGGGAACCACGTTAATATTCGTGGGCCTG
GTGGTAGTGACGGATTGCTTAACTTGTACNNTCTTATTGGATTGGGTGTGCAGGGACGCG
GTTCCAGGAAATAGCTCCACCGTATAGACCGTACCCGAAACCGACACAGGTGGTCAGGTA
GAGTATACCAAGGCGCTTGAGAGAACTATGCTGAAGGAACTCGGCAAATTGCACGCGTAA
CTTCGGAAGAAGCGTGACCCTTTTTGACGCAAGTCAGAAAGGGTGGCACAGACCAGGGGG
TAGCGACTGTTTATCAAAAACACAGGGCTCTGCGAAGTCGCAAGACGACGTATAGGGTCT
GACGCCTGCCCGGTGCTGGAAGGTTAAGAGGAGGGGTGCAAGCTCTGAATCGAAGCCCCA
GTAAACGGCGGCCGTAACTATAACGGTCCTAAGGTAGCGAAATTCCTTGTCGGGTAAGTT
CCGACCTGCACGAATGGCGTAACGACTTCCCCGCTGTCTCCAGCATAGACTCAGTGAAAT
TGAATTCCCCGTGAAGATGCGGGGTTCCTGCGGTCAGACGGAAAGACCCCGTGCACCTTT
ACTATAGCTTTACACTGGCATTCGTGTCGGCATGTGTAGGATAGGTGGTAGGCTTTGAAG
CAGGGACGCCAGTTCTTGTGGAGCCATCCTTGAAATACCACCCTTATCGTCATGGATGTC
TAACCGCGGTCCGTTATCCGGATCCGGGACAGTGTATGGTGGGTAGTTTGACTGGGGCGG
TCGCCTCCGAAAGAGTAACGGAGGCGCGCGATGGTGGGCTCAGACCGGTCGGAAATCGGT
CGTCGAGTGCAATGGCATAAGCCCGCCTGACTGCGAGACTGACAAGTCGAGCAGAGACGA
AAGTCGGTCATAGTGATCCGGTGGTCCCGCGTGGAAGGGCCATCGCTCAACGGATAAAAG
GTACGCCGGGGATAACAGGCTGATGACCCCCAAGAGTCCATATCGACGGGGTTGTTTGGC
ACCTCGATGTCGGCTCATCGCATCCTGGGGCTGGAGCAGGTCCCAAGGGTTTGGCTGTTC
GCCAATTAAAGCGGTACGTGAGCTGGGTTCAGAACGTCGTGAGACAGTTCGGTCCCTATC
TGCCGTGGGTGTAGGAATATTGACAGGATCTGTCCCTAGTACGAGAGGACCGGGATGGAC
ATATCTCTGGTGGACCTGTTGTCCTGCCAAGGGCATAGCAGGGTAGCTATATATGGAATG
GATAACCGCTGAAGGCATCTAAGCGGGAAACCAACCTGAAAACGAGTATTCCCTTGAGAA
CCGTGGAAGACTACCACGTTGATAGGCTGGGTGTGGAAGTGCGGCAACGCATGAAGCTTA
CCAGTACTAATCGTTCGATTGGCTTGATCG
>Root236 3097
CAAGCTACTAAGTGCACATGGTGGATGCCTTGGCATCGAGAGCCGATGAAGGACGTTGGA
GTCTGCGAAAAGCCCCGGGAAGGTGACAACCGACCTGTGATCCGGGGATGTCCGAATGGG
GAAACCCACCTGGAGTAAAGTCCAGGTACCTCTGTCTGAACACATAGGGCAGCAGGAGGG
AACGTGGGGAAGTGAAACATCTCAGTACCCACAGGAAGAGAAAACAAAAGTGATTCCGGT
AGTAGTGGCGAGCGAAACCGGATCAGGCTAAACCTCAGTGATGTGATAGCCGGCAGGCGT
TGTCACTGGGGTGTTGTGGGACCACATGGTCTGTTCTGCCGAGCAGACAAAGAGTCATAA
ACCATGAGTGAAGTGAAAGCCAACTGGAAAGTTGCGCCATAGAGGGTGATAGCCCCGTAC
ACGTAAGCTCATGGCTCTTTTGTGTCATCCCAAGTAACACCGAACCCCTGAAATTCGGTG
TGAATCTAGCGGGACCACCCGTTAAGCCTAAATACTCCTCGATGACCGATAGCGGACTAG
TACCGTGAGGGAAAGGTGAAAAGTACCCCGGGAGGGGAGTGAAATAGTACCTGAAACCAT
GTGCATACAATCCGTTGGAGCTCTTCCTTGTGAAGGGTGACAGCGTGCCTTTTGAAGAAT
GAGCCTGCGAGTTAGCGTTCTGTAGCGAGGTTAAGGCGTCGAGCCGTAGCCGTAGCGAAA
GCGAGTCCGAATAGGGCGACCATAGTTGCAGGATCTAGACCCGAAGCGGAGTGATCTATC
CATGGGCAGGTTGAAGCGCGGGTAAGACCGCGTGGAGGACCGAACCCACCTAGGTTAAAA
ACTGGGGGGATGACCTGTGGATAGGGGTGAAAGGCCAATCAAACTCCGTGATAGCTGGTT
CTCCCCGAAATGCATTTAGGTGCAGCGTTGCGTGTTTCTTGCCGGAGGTAGAGCACTGGA
TGGGCTAGGGGGCCTACAAGCTTACTGAACTCAGCCAAACTCCGAATGCCGGTAAGTGAG
AGCGCAGCAGTGAGACAGTGGGGGATAAGCTCCATTGTCGAGAGGGAAACAGCCCAGACC
ATCAGCTAAGGTCCCAAAGCGATAACTAAGTGGAAAAGGATGTGGAGTCGCAGAGACAAC
CAGGAGGTTGGCTTAGAAGCAGCCACCCTTGAAAGAGTGCGTAATAGCTCACTGGTCAAG
TAATTCCGCGCCGACAATTTAGCGGGGCTCAAGTTATCCACCGAAGCTATGGGATTCATG
CAATAGCCAGGCCTTCGTGGTCCAGGCGCATGGATCGGTAGGGGAGCGTCGTGTGGCCAG
CGAAGCGGCGGAGTGATCCAGCCGTGGAGGCTACACGAGTGAGAATGCAGGCATGAGTAG
CGAATGAGGAGTGAGAAACTCCTCCACCGAATGACCAAGGGTTCCAGGGTCAAGCTAATC
TTCCCTGGGTAAGTCGGGACCTAAGGCGAGGCCGACAGGCGTAGTCGATGGACAACGGGC
TGATATTCCCGTACCGGCATTAGATCGCCCATGCCGAACCCAGAAATGCTAAGTGCCCAA
AACTGGCGGGACTCTTCGGAGCGAAGCCGGCGCTGCGCACGACCCGATCTGGTAGTAGGC
AAGCAATGGTGTGACGCAGGAAGGTAGCTCATCCCGGGCGATGGTTGTCCCGGGCTAAGG
ACGTAGGGCGAATGGTAGGCAAATCCGCCATTCACATGCCTGAGATCTGATGGGGAGACG
TTTTAGTCGAAGTGAGTGATCCTATGCTGCCGAGAAAAGCATCTAGCGAGATCTAGAGCC
GCCCGTACCCCAAACCGACTCAGGTGGTCAGGTAGAGAATACTAAGGTGATCGAGTGAAC
CATGGTTAAGGAACTCGGCAAAATGCCCCCGTAACTTCGGGAGAAGGGGGGCCGGATGCG
TTATCGGACTTGCTCCGAGAAGCGTTGAAGGCCGCAGAGACCAGGCCCAAGCGACTGTTT
ACTAAAAACACAGGTCCGTGCTAAGTCGAAAGACGCCGTATACGGACTGACTCCTGCCCG
GTGCTGGAAGGTTAAGGGGACGTGTCAGCGCAAGCGAAGCACAGAACTTAAGCCCCAGTA
AACGGCGGTGGTAACTATAACCATCCTAAGGTAGCGAAATTCCTTGTCGGGTAAGTTCCG
ACCTGCACGAATGGAGTAACGACTTGGGCGCTGTCTCAACCATGGACTCGGCGAAATTGC
ACTACGAGTAAAGATGCTCGTTACGCGCGGCAGGACGGAAAGACCCCGGGACCTTTACTA
TAGTTTGGTATTGGTGTTTGGTTCAGTTTGTGTAGGATAGGTGGGAGACTGTGAAGCTTG
GACGCCAGTTCAGGTGGAGTCATCGTTGAAATACCACTCTGGCTGTACTAGACATCTAAC
CTAGGTCCATTATCTGGATCAGGGACAGTGCCTGATGGGTAGTTTAACTGGGGCGGTTGC
CTCCTAAAATGTAACGGAGGCGCTCAAAGGTTCCCTCAGCCTGGTTGGCAATCAGGTTTC
GAGTGTAAGTGCACAAGGGAGCTTGACTGTGAGAGTGACAGCTCGAGCAGGGACGAAAGT
CGGAACTAGTGATCCGGCGCTGGCAAGTGGAAGCGGCGTCGCTCAACGGATAAAAGGTAC
CCCGGGGATAACAGGCTGATCTTCCCCAAGAGTCCATATCGACGGGATGGTTTGGCACCT
CGATGTCGGCTCGTCGCATCCTGGGGCCGTAGCAGGTCCCAAGGGTTGGGCTGTTCGCCC
ATTAAAGCGGCACGCGAGCTGGGTTTAGAACGTCGTGAGACAGTTCGGTCCCTATCCGCC
GCGCGCGTAGGAAACTTGAGAAAATCTGTCCCTAGTACGAGAGGACCGGGATGGACGAAC
CTCTGGTGTGCCAGTTGTTCCGCCAGGAGCACTGCTGGTTAGCTACGTTCGGAAGCGATA
ACCGCTGAAAGCATCTAAGCGGGAAGCGTGTTTCAAGATGAGGTTTCCCACTGGTTTACC
AGGTAAGGCCCCCAGCAGACCACTGGGTTGATAGGCCGGAGGTGGAAGTGCAGCAATGCA
TGGAGCCGACCGGTACTAATAGGCCGAGGGCTTGTTT
>Root239 2932
TTAAGTTAGAAAGGGCGCACGGTGAATGCCTTGGCACTAGGAGCCGATGAAGGACGGGAC
TAACACCGATATGCTTCGGGGAGCTGTAAGTGAGCTTTGATCCGGAGATTTCCGAATGGG
GAAACCCACTGTTCGTAATGGAACAGTATCTTTATCTGAATACATAGGATATTGAAGGCA
GACCCGGGGAACTGAAACATCTAAGTACCCGGAGGAAGAGAAAGCAAATGCGATTTCCTG
AGTAGCGGCGAGCGAAACGGAATTAGCCCAAACCAAGAGGCTTGCCTCTTGGGGTTGTAG
GACACTCTATACGGAGTTACAAAGGAACGAAGTAAATGAAGCGACCTGGAAAGGTCCGTC
NAAGAAGGTAACAACCCTGTAGTTGAAACTTCGTTCNCTCTTGAGTGGATCCTGAGTACG
GCGGAACACGTGAAATTCCGTCGGAAGCTGGGAGGACCATCTCCCAAGGCTAAATACTAC
CTAGTGACCGATAGTGAACCAGTACCGTGAGGGAAAGGTGAAAAGCACCCCGGAAGGGGA
GTGAAAGAGATCCTGAAACCGTGTGCCTACAAGTAGTCAGAGCCCGTTAANGGGTGATGG
CGTGCCTTTTGTAGAATGAACCGGCGAGTTACGATCCCATGCAAGGTTAAGCTGATAAGG
CGGAGCCGTAGCGAAAGCGAGTCTGAATAGGGCGTTTAGTATGTGGTTGTAGACCCGAAA
CCAGGTGATCTACCCATGTCCAGGGTGAAGTTCAGGTAACACTGAATGGAGGCCCGAACC
CACGCACGTTGAAAAGTGCGGGGATGAGGTGTGGGTAGCGGAGAAATTCCAATCGAACCT
GGAGATAGCTGGTTCTCTCCGAAATAGCTTTAGGGCTAGCCTCATGTTGTNAGAGTCTTG
GAGGTAGAGCACTGATTGGACTAGGGGCCCCCAACGGGTTACCGAATTCAGTCAAACTCC
GAATGCCAAAGACTTATCCATGGGAGTCAGACTGCGAGTGATAAGATCCGTAGTCAAAAG
GGAAACAGCCCAGACCACCAGCTAAGGTCCCCAAGTATACGTTAAGTGGAAAAGGATGTG
GAGTTGCTTAGACAACCAGGATGTTGGCTTAGAAGCAGCCACCATTTAAAGAGTGCGTAA
TAGCTCACTGGTCGAGTGACTCTGCGCCGAAAATGTACCGGGGCTAAACGTATCACCGAA
GCTGTGGATTGACATCTTTGATGTCAGTGGTAGGAGAGCGTTCTAAGTGCNGNGAAGTCA
GACCGTAAGGACTGGTGGAGCGCTTAGAAGTGAGAATGCCGGTATGAGTAGCGAAAGACA
AGTGAGAATCTTGTCCACCGAATGCCTAAGGTTTCCTGAGGAAGGCTCGTCCGCTCAGGG
TTAGTCGGGACCTAAGCCGAGGCTGAAAAGCGTAGGCGATGGCCAACAGGTTGATATTCC
TGTACCACCTCCCCGCCGTTTGAGTAATGGGGGGACGCAGTAGGATAGGGTAAGCGCGCT
GCTGGATATGCGCGTTCAAGCAGTTAGGCTGATGAGTAGGCAAATCCGCTCATCATAAAG
GCTGAGCTGTGATGACGAGGGAATTATAGTACCGAAGTTCCTGATTCCACACTGCCAAGA
AAAGCCTCTAGCGAGGCGGGAGGTGCCCGTACCGCAAACCGACACAGGTAGGCGAGGAGA
GAATCCTAAGGTGATCGAGAGAACTCTCGTTAAGGAACTCGGCAAAATGACCCCGTAACT
TCGGGAGAAGGGGTGCTCTGGTAGGGTGTATAGCCCGAGAGAGCCGCAGTGAATAGGCCC
AGGCGACTGTTTAGCAAAAACACAGGTCTCTGCGAAGCCGCAAGGCGAAGTATAGGGGCT
GACGCCTGCCCGGTGCTGGAAGGTTAAGAGGAGGGGTTATCCTTTGGGAGAAGCTCTGAA
TCGAAGCCCCAGTAAACGGCGGCCGTAACTATAACGGTCCTAAGGTAGCGAAATTCCTTG
TCGGGTAAGTTCCGACCCGCACGAAAGGCGTAACGATCTGGGCACTGTCTCAACGAGAGA
CTCGGTGAAATTATAGTACCTGTGAAGATGCAGGTTACCCGCGACAGGACGGAAAGACCC
CGTGGAGCTTTACTGTAGCCTGATATTGAATTTTGGTACAGCTTGTACAGGATAGGTAGG
AGCCTGAGAAGCCGGAGCGCTAGCTTCGGTGGAGGCGTCGGTGGGATACTACCCTGGCTG
TATTGAAATTCTAACCCGCGGCCCTGATCGGGCCGGGAGACAGTGTCAGGTGGGCAGTTT
GACTGGGGCGGTCGCCTCCTAAAATGTAACGGAGGCGCCCAAAGGTTCCCTCAGAATGGT
TGGAAATCATTCGTAGAGTGTAAAGGCACAAGGGAGCTTGACTGCGAGACCTACAAGTCG
AGCAGGGACGAAAGTCGGGCTTAGTGATCCGGTGGTTCCGCATGGAAGGGCCATCGCTCA
ACGGATAAAAGCTACCCCGGGGATAACAGGCTTATCTCCCCCAAGAGTCCACATCGACGG
GGAGGTTTGGCACCTCGATGTCGGCTCATCGCATCCTGGGGCTGTAGTCGGTCCCAAGGG
TTGGGCTGTTCGCCCATTAAAGCGGTACGCGAGCTGGGTTCAGAACGTCGTGAGACAGTT
CGGTCCCTATCCGTCGTGGGCGTAGGAAATTTGAGAGGAGCTGTCCTTAGTACGAGAGGA
CCGGGATGGACACACCGCTGGTGTACCAGTTGTCTTGCCAAAGGCATCGCTGGGTAGCTA
TGTGTGGACGGGATAAGTGCTGAAAGCATCTAAGCATGAAGCCCCCCTCAAGATGAGATT
TCCCATAGCGCAAGCTAGTAAGATCCCTGAAAGATGATCAGGTTGATAGGTCAGAGGTGG
AAGCGTGGCGACATGTGTAGCTGACTGATACTAATCGATCGAGGACTTAACC
>Root241 2775
GTAAGGGCAATTCGTGGATGCCTTGGCATGTACAGGCGATGAAGGACGTGGCACGCTGCG
ATAAGCGTCGGGGAGCTGTGAGCAAGCANTGATCCGACGATTTCCGAATGGGGAAACCCA
CCTTATCCGATTACTTCGAGTGTGAGTGATCACANTCGGAGTAATGGGAGAAAGGTATCA
CTTAGCTGAATAAAATAGGCTTCGTGAAGCGAACCCGGCGAACTGAAACATCTCAGTACC
CGGAGGAAAAGACATCAACCGAGATTCCGTTAGTAGTGGCGAGCGAACGCGGACCAGGCC
AGTGCCCTCAATTCAACTAGCAGAAGCTTCTGGAAAGGAGCGCCATAGCGGGTGACAGCC
CCGTATGCGAAAGTGATGTTGAGGGACTCGAGTAGGGCGGGACACGTGTAATCCTGTCTG
AACATAGGGGGACCACCCTCTAAGCCTAAATACTCGTACATGACCGATAGCGAACTAGTA
CCGTGAGGGAAAGGTGAAAAGCACCCCGATGAGGGGAGTGAAACAGTACCTGAAACGGAT
TGCCTACAAGCAGTTGGAGCCTCTTTAAGGGGTGACAGCGTACCTCTTGCATAATGGGTC
TGTGACTTAATGTACCAAGCAAGCTTAAGCCGATAGGTGTAGGCGCAGCGAAAGCGAGTC
TGAATAGGGCGACTTAGTTTGGTGTATTAGACCCGAAACCCGGCGATCTAGGCATGACCA
GGATGAAGGTGAGGTAACACTCACTGGAGGTCCGAACCGATTAACGTTGAAAAGTTACCG
GATGAGTTGTGTTTAGGGGTGAAAGGCCAATCAAGCCGGGAAATAGCTGGTTCTCCGCGA
AAACTATTGAGGTAGTGCCTCGCACGAATACCATAGGGGGTAGAGCACTGGATGGGCTAG
GGGGTCGCGAGATCTACCAAACCTAACCAAACTCCGAATACCTATGAGTACTATGCGGGA
GACAGACGGCGGGTGCTAAGGTCCGTCGTCAAAAGGGAAACAGCCCTGACCTACAGCTAA
GGTCCCCAAGTCGTGTCTAAGTGGGAAAGCATGTGGGAATCCCAAAACAACCAGGAGGTT
GGCTTAGAAGCAGCCATCCTTTAAAGAAAGCGTAACAGCTCACTGGTCTAAACAAGGGTT
CCTGCGGCGAAGATGTAACGGGGCTCAAGACACGCACCGAAGCTTAGGGTGTGATCGTTT
ACGATCACGCGGTAGCGGAGCGTTCCGTAAGCCGTTGAAGCGATCTGGTAATGGGTCGTG
GAGGTATCGGAAGTGCGAATGCAGACATGAGTAGCGATAAAGAGGGTGAGATGCCCTCTC
GCCGAAAGACCAAGGGTTCCTGCGCAAGGCTAATCCGCGCAGGGTGAGCCGGCCCCTAAG
ACGAGCCCGAAGGGGGTAGTCGATGGGAACCACGTTAATATTCGTGGGCCTGGTGGTGTG
TGACGGATCCCGTATATTGTACGTCCTTATCGGATTGGACGTGCTTTGAAGGGGTCCCGG
GAAATAGCCCCACCGTATAGACCGTACCCGAAACCGACACAGGTGGTCAGGTAGAGTATA
CCAAGGCGCTTGAGAGAAGTGTCCTGAAGGAACTCGGCAAATTGCCTCCGTACCTTCGGA
AGAAGGAGGCCCTCACTGAGCGCAAGCTTTTTGAGGGGGCACAGGCCAGGGGGTAGCGAC
TGTTTAGCAAAAACACAGGGCTCTGCTAAGTCGGCTTCAAGACGACGTATAGGGTCTGAC
GCCTGCCCGGTGCCTGAAGGTTAAGTGGAGGGGTGCAAGCTCCGAAATGAAGCCCAGGTA
AACGGCGGCCGTAACTATAACGGTCCTAAGGTAGCGAAATTCCTTGTCGGGTAAGTTCCG
ACCTGCACGAATGGCGTAACGACTTCCCCACTGTCTCCAGGACATGCTCAGCGAAATTGA
ATTCTCCGTGAAGATGCGGAGTACCCGCGGTTAGACGGAAAGACCCCGTGCACCTTTACT
GCAGCTTCAGAGTGGCATTAGGAAAGAACTGTGTAGAATAGGTGGGAGGCTTTGAAGCAT
GGGCGCCAGCCCGTGTGGAGCCACAATGTGAAATACCACCCTGTTGTTTTCTGATGTCTA
ACCACGCACCGTCATCCGGTGCTGGGACCCTCTGTGGCGGGTAGTTTGACTGGGGCGGTC
GCCTCCTAAAGAGTAACGGAGGCGCGCGAAGGTTGGCTCAGGACGGTTGGAAACCGTCTG
TTAGAGTGCAATGGCATAAGCCAGCCTGACTGCGAGACTGACAAGTCGAGCAGAGACGAA
AGTCGGTCATAGTGATCCGGTGGTCCCTCGTGGAAGGGCCATCGCTCAACGGATAAAAGG
TACGCCGGGGATAACAGGCTGATAACCCCCAAGAGCTCATATCGACGGGGTTGTTTGGCA
CCTCGATGTCGGCTCATCACATCCTGGGGCTGGAGCAGGTCCCAAGGGTTTGGCTGTTCG
CCAATTAAAGTGGTACGTGAGCTGGGTTCAGAACGTCGCGAGACAGTTTGGTCCCTATCT
GCCGTGGGCGTCGAAATTTGAGAGGAGTTGACCCTAGTACGAGAGGACCGGGTTGAACAT
ACCTCTGGTGTACCAGTCGTTCTGCCAAGAGCGCAGCTGGGTAGCTATGTATGGACGGGA
TAACCGCTGAAAGCATCTAAGCGGGAAGCCTCCCTCGAGATAAGATTTCTTAGGACGGTC
GGAGACCACGACCTTGATAGACTGGATGTGGAAGTGCGGTAACGCATGGAGCTAACCAGT
ACTAATTGTCCTATT
>Root258 2790
AGTGAAAGAAGGGCATTTGGTGGATGCCTTGGCATGCACAGGCGATGAAGGACGTGATAC
GCTGCGATAAGCCGTGGGGAGCTGCGAATAAGCTTTGATCCATGGATCTCCGAATGGGGA
AACCCACCTTAAATACTTGGAAAATTTAAGTCGTGCTTAGGTACGGCTTAGGTTTCCAAG
TATTGTTTAAAGGTATCTTATNCTGAATACATAGGGGTAAGAAGCGAACGCAGGGAACTG
AAACATCTAAGTACCTGCAGGAAAGGACATCAACCGAGACTCCGCAAGTAGTGGCGAGCG
AACGCGGACCAGGCCAGTGGCACTGAGGAATAAAGTGGAACGACATGGAAAGGTCGGCCG
TAGAGGGTGATAGCCCCTTACACGTAGAACACTCAGTGTCCTTGAGTAAGGCGGGACACG
TGAAATCCTGTCTGAACATGGGGAGACCACTCTCCAAGCCTAAGTACTCGTGCATGACCG
ATAGCGAACAAGTACCGTGAGGGAAAGGTGAAAAGCACCCCGACAAGGGGAGTGAAATAG
AACCTGAAACCGGATGCCTACAAACAGTCGGAGCCCGCAAGGGTGACGGCGTACCTTTTG
TATAATGGGTCAACGACTTAGTGTGACGAGCAAGCTTAAGCCGATAGGTGAAGGCGCAGC
GAAAGCGAGTCTGAANAGGGCGTTCAGTTCGTCGCATTAGACCCGAAACCGAGTGATCTA
GCCATGAGCAGGTTGAAGGTTGGGTAACACCAACTGGAGGACCGAACCCGCATCTGTTGC
AATAGATTGGGATGACTTGTGGCTAGGGGTGAAAGGCCAATCAAACTCGGAAATAGCTGG
TTCTCCGCGAAAACTATTTAGGTAGTGCGTCGACCGAATACCCTCGGGGGTAGAGCACTG
GATGGGCTATGGGGACTCACCGTCTTACTGATCCTAACCAAACTCCGAATACCGAGGAGT
ACTAGTCGGCAGACACACGGCGGGTGCTAACGTCCGTCGTGAAGAGGGCAACAACCCTGA
CCTCCAGCTAAGGTCCCCAAGTCATGGCTAAGTGGGAAAGGATGTGAGGATCCCAAAACA
ACCAGGATGTTGGCTTAGAAGCAGCCATCATTTAAAGAAAGCGTAACAGCTCACTGGTCT
AATTAAGGGTCTTTGCGCCGAAAATGTAACGGGGCTAAAGCCATGCACCGAAGCTGAGGA
TACGTCGCAAGACGTGTGGTAGCGGAGCGTTCCGTAAGCCTGTGAAGGGATACCTGTGAG
GGGTCCTGGAGGTATCGGAAGTGCGAATGTTGACATGAGTAACGATAAAGAGGGTGAGAG
ACCCTCTCGCCGAAAGACCAAGGGTTCCTGCTTAAAGTTAATCTGAGCAGGGTTAGCCGG
CCCCTAAGACGAGGCGGACACGCGTAGTCGATGGGAACCACGTTAATATTCGTGGGCCTG
GTGGTAGTGACGGATTGCTTAACTTGTACNNTCTTATTGGATTGGGTGTGCAGGGACGCG
GTTCCAGGAAATAGCTCCACCGTATAGACCGTACCCGAAACCGACACAGGTGGTCAGGTA
GAGTATACCAAGGCGCTTGAGAGAACTATGCTGAAGGAACTCGGCAAATTGCACGCGTAA
CTTCGGAAGAAGCGTGACCCTTTTTGACGCAAGTCAGAAAGGGTGGCACAGACCAGGGGG
TAGCGACTGTTTATCAAAAACACAGGGCTCTGCGAAGTCGCAAGACGACGTATAGGGTCT
GACGCCTGCCCGGTGCTGGAAGGTTAAGAGGAGGGGTGCAAGCTCTGAATCGAAGCCCCA
GTAAACGGCGGCCGTAACTATAACGGTCCTAAGGTAGCGAAATTCCTTGTCGGGTAAGTT
CCGACCTGCACGAATGGCGTAACGACTTCCCCGCTGTCTCCAGCATAGACTCAGTGAAAT
TGAATTCCCCGTGAAGATGCGGGGTTCCTGCGGTCAGACGGAAAGACCCCGTGCACCTTT
ACTATAGCTTTACACTGGCATTCGTGTCGGCATGTGTAGGATAGGTGGTAGGCTTTGAAG
CAGGGACGCCAGTTCTTGTGGAGCCATCCTTGAAATACCACCCTTATCGTCATGGATGTC
TAACCGCGGTCCGTTATCCGGATCCGGGACAGTGTATGGTGGGTAGTTTGACTGGGGCGG
TCGCCTCCGAAAGAGTAACGGAGGCGCGCGATGGTGGGCTCAGACCGGTCGGAAATCGGT
CGTCGAGTGCAATGGCATAAGCCCGCCTGACTGCGAGACTGACAAGTCGAGCAGAGACGA
AAGTCGGTCATAGTGATCCGGTGGTCCCGCGTGGAAGGGCCATCGCTCAACGGATAAAAG
GTACGCCGGGGATAACAGGCTGATGACCCCCAAGAGTCCATATCGACGGGGTTGTTTGGC
ACCTCGATGTCGGCTCATCGCATCCTGGGGCTGGAGCAGGTCCCAAGGGTTTGGCTGTTC
GCCAATTAAAGCGGTACGTGAGCTGGGTTCAGAACGTCGTGAGACAGTTCGGTCCCTATC
TGCCGTGGGTGTAGGAATATTGACAGGATCTGTCCCTAGTACGAGAGGACCGGGATGGAC
ATATCTCTGGTGGACCTGTTGTCCTGCCAAGGGCATAGCAGGGTAGCTATATATGGAATG
GATAACCGCTGAAGGCATCTAAGCGGGAAACCAACCTGAAAACGAGTATTCCCTTGAGAA
CCGTGGAAGACTACCACGTTGATAGGCTGGGTGTGGAAGTGCGGCAACGCATGAAGCTTA
CCAGTACTAATCGTTCGATTGGCTTGATCG
>Root265 3114
TAAGTGTTTAAGGGCGCATGGTGGATGCCTTGGCATTGGGAGCCGATGAAGGACGTGGGA
GGCTGCGATATGCCTCGGGGAGCTGCCAACCGAGCGTGGATCCGAGGATGTCCGAATGGG
GAAACCCAGCACGAGTGATGTCGTGTTACCCAGCGGTGAATATATAGCCGTTGGGAGGGA
ACGCGGGGAAGTGAAACATCTCAGTACCCGTAGGAAGAGAAAACAAAAGTGATTCCGTGA
GTAGTGGCGAGCGAAAGCGGAGGATGGCTAAACCGTATGCATGTGATACCCGGCGGGGGT
TGTGTGTGCGGGGTTGTGGGGCGTTTCTTCTCCAGTCCGCCGACTGGGGCAACAGTAAAA
AAAGTGTGTGTTAGCGGAAGTGGTCTTGGGATGGCCTGCCGTAGACGGTGAGAGCCCGGT
ACGCGAAAACATATGCTCTGTTGTGGAACTGTCCCCGAGTAGCAGCGGGCCCGTGAAATC
TGCTGTGAATCTGCCGGGACCACCCGGTAAGCCTGAATACTTCCCAATGACCGATAGCGG
ATTAGTACCGTGAGGGAATGGTGAAAAGTACCCCGGGAGGGGAGTGAAATAGTACCTGAA
ACCGTGTGCCTACAATCCGTCAGAGCCCTCGTTTTACGTGGGGTGATGGCGTGCCTTTTG
AAGAATGAGCCTGCGAGTCAGGGACATGTCGCGAGGTTAACCCGTGTGGGGTAGCCGCAG
CGAAAGCGAGTCTGAATAGGGCGTATCCAATCCAGAGGGGTTGGTGTAGTGGTGTGTTCT
GGACCCGAAGCGGAGTGATCTACCCATGGCCAGGTTGAAGCAGCAGTAAGATGTTGTGGA
GGACCGAACCCACTTAGGTTGAAGACTGAGGGGATGAGTTGTGGGTAGGGGTGAAAGGCC
AATCAAACTCCGTGATAGCTGGTTCTCCCCGAAATGCATTTAGGTGCAGCGTTGCGTGTT
TCTTACCGGAGGTAGAGCTACTGGATGGCCGATGGGCCTCACAAGGTTACTGACGTCAGC
CAAACTCCGAATGCCGGTAAGTGAAAGCGTGGCAGTGAGACGGCGGGGGATAAGCTCCGT
GCGTCGAGAGGGAAACAGCCCAGATCGCCGGCTAAGGCCCCTAAGCGTGTGCTAAGTGGA
AAAGGATGTGCAGTCGCGAAGACAACCAGGAGGTTGGCTTAGAAGCAGCCACCCTTGAAA
GAGTGCGTAATAGCTCACTGGTCAAGTGATTGTGCGCCGATAATGTAGCGGGGCTCAAGC
ACACCGCCGAAGCCGCGGCAGCACACTTTGTGTGCTGGGTAGGGGAGCGTCCTGCATCCA
GTGAAGCAGCGGAGTGATCCAGTTGTGGAGGGTGTGGGAGTGAGAATGCAGGCATGAGTA
GCGATAAGGCAAGTGAGAACCTTGCCCGCCGAAAGACCAAGGGTTCCTGGGGCAGGCCAG
TCCGCCCAGGGTGAGTCGGGACCTAAGGCGAGGCCGACAGGCGTAGTCGATGGACAACGG
GTTGATATTCCCGTACCCGTGTGTGCGCGCCCATGATGAATCAGAGGTACTAACCGCCCA
AAACTGCCGTTACCGATCACCTTCGGGTGTGAGGATTGGCAGGGCTGCGCGGGACCTTCT
CTGGTAGTAGTCAAGCGATGGGGTGACGCAGGAAGGTAGCCGTACCAGTCAGTGGTAATA
CTGGGGCAAGCCTGTAGGGAGAGATCCAGGTAAATCCGGGTCTCACATATCCTGAGAGGT
GATGCATAGCCGATTGAGGCGAATTCGGTGATCCTATGCTGCCGAGAAAAGCCTCTAGCG
AGCTCACACACGGCCCGTACCCCAAACCAACACAGGTGGTCAGGTAGAGAATACTAAGGC
GTACGAGTGAACTATGGTTAAGGAACTCGGCAAAATGCCCCCGTAACTTCGGGAGAAGGG
GGACCTCCTACTGTCATGGCTCTTGCAGCCGGCAGCGGTGGGGGGTGGCACAAACCAGTG
AGAAGCGACTGTTTACTAAAAACACAGGTCCGTGCGAAGTCGCAAGACGATGTATACGGA
CTGACGCCTGCCCGGTGCTGGAAGGTTAAGAGGACCCGTTAATCCTTCGGGGTGAAGCGG
AGAATTTAAGCCCCAGTAAACGGCGGTGGTAACTATAACCATCCTAAGGTAGCGAAATTC
CTTGTCGGGTAAGTTCCGACCTGCACGAATGGCGTAACGACTTCTCAACTGTCTCAACCA
TAGACTCGGCGAAATTGCACTACGAGTAAAGATGCTCGTTACGCGCGGCAGGACGAAAAG
ACCCCGGGACCTTCACTACAACTTGGTATTGGTGCTCGATACGGTTTGTGTAGGATAGGT
GGGAGACTGTGAAGCATGCACGCCAGTGTGTGTGGAGTCATTGTTGAAATACCACTCTGA
TCGTATTGGGCCTCTAACTTCGAACCGTATATCCGGTTCAGGGACAGTGCCTGGTGGGTA
GTTTAACTGGGGCGGTTGCCTCCTAAAATGTAACGGAGGCGCCCAAAGGTTCCCTCAACC
TGGACGGCAATCAGGTGTTGAGTGTAAGTGCACAAGGGAGCTTGACTGCGAGACTTACAA
GTCGAGCAGGGACGAAAGTCGGGACTAGTGATCCGGCACCTCTGAGTGGAAGGGGTGTCG
CTCAACGGATAAAAGGTACCCCGGGGATAACAGGCTGATCTTCCCCAAGAGTCCATATCG
ACGGGATGGTTTGGCACCTCGATGTCGGCTCGTCGCATCCTGGGGCTGGAGCAGGTCCCA
AGGGTTGGGCTGTTCGCCCATTAAAGCGGCACGCGAGCTGGGTTTAGAACGTCGTGAGAC
AGTTCGGTCTCTATCCGCCGCGCGCGTCAGAAGCTTGAGGAAACCTGTCCCTAGTACGAG
AGGACCGGGACGGACGAACCTCTGGTCCACCAGTTGTCCCACCAGGGGCACGGCTGGATA
GCCACGTTCGGACAGGATAACCGCTGAAAGCATCTAAGCGGGAAACCTTCTCCAAGACCA
GGCTTCTCACCCATTAAGTGGGATAAGGCCCCCCGCAGACCACGGGATCGATAGACCAGA
CCTGCACACCTAGCAATAGGTTTAGGGAACTGGCACTAACCGGCCGAAAACTTA
>Root267 2876
TCAAGTGACTAAGAGCATGTGGTGGATGCCTTGGCGATTACAGGCGACGAAAGACGTGAT
AGCCTGCGATAAGCTTCGGGGAGCTGGCAAATAAGCTTTGATCCGGAGATTTCTGAATGG
GGAAACCCACCTCGCAAGAGGTATCGCATGATGAATACATAGTCATGCGAGGCGAACCGG
GTGAACTGAAACATCTCAGTAGCTCGAGGAAAAGACATCAACCGAGATTCCGAAAGTAGT
GGCGAGCGAAATCGGAAGAGCCTTCTATTGATAGCACGACTGTTAGCAAAACGGAATGGA
AAGTCCGGCCATAGCAGGTGATAGCCCTGTATGCGAAAACAGACGTGTGGTACTAAGGTA
GAGACAAGTAGGGCGGGACACGAGAAATCCTGTCTGAATATGGGGGGACCATCCTCCAAG
GCTAAATACTCGTAATCGACCGATAGTGAACCAGTACCGTGAGGGAAAGGCGAAAAGAAC
CCCGGGAGGGGAGTGAAATAGATCCTGAAACCGCATGCTTACAAAAAGTAGGAGCCCGCA
AGGGTGACTGCGTACCTTTTGTATAATGGGTCAGCGACTTACATTCAGTGGCAAGGTTAA
CCGAATAGGGAAGCCGTAGAGAAATCGAGTCCGAATAGGGCGAATCAGTCGCTGGGTGTA
GACCCGAAACCAAGTGATCTATCCATGGCCAGGATGAAGGTGCCGTAACAGGTACTGGAG
GTCCGAACCGACTAGTGTTGCAAAACTAGCGGATGAGCTGTGGATAGGGGTGAAAGGCTA
AACAAACTTGGAAATAGCTGGTTCTCTCCGAAAACTATTTAGGTAGTGCCTCAAGTATTA
CCGTCGGGGGTAGAGCACTGTTTAGGCTAGGGGGTCATGGCGACTTACCAAACCTATGCA
AACTCCGAATACCGACGAGTACAGCTTGGGAGACAGAGCACCGGGTGCTAACGTCCGGAC
TCAAGAGGGAAACAACCCAGACCGCCAGCTAAGGTCCCTAAAATTGGCTAAGTGGGAAAC
GAAGTGGGAAGGCTAAAACAGTCAGGATGTTGGCTTAGAAGCAGCCATCATTTAAAGAAA
GCGTAATAGCTCACTGATCGAGTCGTCCTGCGCGGAAGATGTAACGGGGCTAAGCCAGTT
ACCGAAGCTGCGGATTTGCAATTTATTGCAAGTGGTAGGAGAGCGTTCTGTAGGCCTGTG
AAGGTGTCTGGTAACGGATGCTGGAGGTATCAGAAGTGCGAATGCTGACATGAGTAGCGT
TAAAGGGGGTGAAAAGCCCCCTCGCCGTAAGCGCAAGGTTTTCTACGCAACGTTCATCGG
CGTAGAGTGAGTCGGCCCCTAAGGCGAGGCAGAGATGCGTAGCTGATGGGAAACAGGTCA
ATATTCCTGTACCGATCAATAGTGCGATGTGGGGACGGAGAAGGTTAGCTCAGCCAACTG
TTGGATATGTTGGTTCAAGCCTGTAGTCGTGCCTGGTAGGNAAATCCGCCGGGCTTAGAT
GAGGGGTGATAACGAGTCTGCTTGCAGACGAAGTGAGTGATACCCTGCTTCCAGGAAAAG
CCACTAAGCTTCAGCTATTGACGACCGTACCGCAAACCGACACTGGTGCGCGAGATGAGT
ATTCTAAGGCGCTTGAGAGAACTCAGGAGAAGGAACTCGGCAAATTGATACCGTAACTTC
GGGAGAAGGTATGCCCCAAGTAGGTGAACCTGTACAAGGCGAGCCCAACGGGGTTGCAAA
AAATCGGTGGCTGCGACTGTTTAATAAAAACACAGCACTCTGCAAACACGAAAGTGGACG
TATAGGGTGTGACGCCTGCCCGGTGCTGGAAGATTAAATGATGGGGTGCAAGCTCTTGAT
TGAAGTCCCAGTAAACGGCGGCCGTAACTATAACGGTCCTAAGGTAGCGAAATTCCTTGT
CGGGTAAGTTCCGACCTGCACGAATGGCGTAACGATGGCCACACTGTCTCCTCCTGAGAC
TCAGCGAAGTTGAAATGTTTGTGATGATGCAATCTCCCCGCGGAAAGACGGAAAGACCCC
ATGAACCTTTACTGTAGCTTTGTATTGGACTTTGAACAGATCTGTGTAGGATAGGTGGGA
GGCTTTGAAGTGAGGTCGCTAGATCTCATGGAGCCAACGTTGAAATACCACCCTGGTGTG
TTTGAGGTTCTAACCTAGGTCCATTATCTGGATCGGGGACAGTGCATGGTAGGCAGTTTG
ACTGGGGCGGTCTCCTCCCAAAGCGTAACGGAGGAGTTCGAAGGTACGCTAGTTACGGTC
GGACATCGTGACGATAGTGCAATGGCATAAGCGTGCTTAACTGCGAGACTGACAAGTCGA
GCAGATGCGAAAGCAGGACATAGTGATCCGGTGGTTCTGTATGGAAGGGCCATCGCTCAA
CGGATAAAAGGTACTCTGGGGATAACAGGCTGATACCGCCCAAGAGTTCATATCGACGGC
GGTGTTTGGCACCTCGATGTCGGCTCATCTCATCCTGGGGCTGTAGCCGGTCCCAAGGGT
ATGGCTGTTCGCCATTTAAAGAGGTACGTGAGCTGGGTTTAAAACGTCGTGAGACAGTTT
GGTCCCTATCTTCCGTGGGCGCTGCAGATTTGAGGAAGCCTGCTCCTAGTACGAGAGGAC
CGGAGTGGACACACCTCTGGTGTATCGGTTGTCACGCCAGTGGCATTGCCGAGTAGCTAA
GTGTGGAAGAGATAACCGCTGAAAGCATCTAAGCGGGAAACTCGTTTCAAGATGAGATCT
GCCGGGGCCTTGAGCCCCCTAAAGAGTCGTTCAAGACCAGGACGTTGATAGGTCAGGTGT
GGAAGCGCAGTAATGCGTTAAGCTAACTGATACTAATTGCTCGTGCGGCTTGACCC
>Root274 2788
TCGTAAGGGCATTTGGTGGATGCCTTGGCATGCACAGGCGATGAAGGACGTGATACGCTG
CGAAAAGCCGTGGGGAGCTGCGAATGAGCTTTGATCCATGGATATCCGAATGGGGAAACC
CACCTTAAATGCTTAGAAAATCCAAACTGTCAGCGATGACGGCTTGGGTTTCTAAGCATT
GTGATAAGGTATCTAACTTTCGAATACATAGGGGTTAGAAGCGAACTCGGGGAACTGAAA
CATCTAAGTACCCGAAGGAAAGGACATCAACCGAGACTCCGCAAGTAGTGGCGAGCGAAC
GCGGACCAGGCCAGTGGCAATGTGGAATAAAGTGGAACGCTCTGGAAAGTGCGACCGTAG
TGGGTGACAGTCCCGTACGCGTAGAACACACATTGTCCTTGAGTAAGGCGGGACACGTGA
AATCCTGTCTGAACATGGGGAGACCACTCTCCAAGCCTAAGTACTCGTGCATGACCGATA
GCGAACAAGTACCGTGAGGGAAAGGTGAAAAGCACCCCGACAAGGGGAGTGAAATAGAAC
CTGAAACCGGATGCCTACAAGCAGTCGGAGGGCGCAAGCCTGACGGCGTACCTTTTGTAT
AATGGGTCAACGACTTAGTGTAACTAGCAAGCTTAAGCCGGTAGGTGTAGGCGCAGCGAA
AGCGAGTGTTAATAGCGCGTTCAGTTAGTTGCATTAGACCCGAAACCGAGTGATCTAGCC
ATGAGCAGGTTGAAGGTTGGGTAACACCAACTGGAGGACCGAACCCGCATCTGTTGCAAT
AGATTGGGATGACTTGTGGCTAGGGGTGAAAGGCCAATCAAACTCGGAAATAGCTGGTTC
TCCGCGAAAACTATTTAGGTAGTGCGTCGATCGAATACCTCAGGGGGTAGAGCACTGGAT
GGGCTATGGGGACTCACCGTCTTACTGATCCTAACCAAACTCCGAATACCTGAGAGTACT
AATCGGCAGACACACGGCGGGTGCTAACGTCCGTCGTGAAAAGGGCAACAACCCTGACCT
CCAGCTAAGGTCCCCAAGTCATGGCTAAGTGGGAAAGGATGTGAGGATCCCAAAACAACC
AGGATGTTGGCTTAGAAGCAGCCATCATTTAAAGAAAGCGTAACAGCTCACTGGTCTAAA
TAAGGGTCTTTGCGCCGAAAATGTAACGGGGCTAAAGCCATGCACCGAAGCTGAGGATGT
GCAGCAATGCACGTGGTAGCGGAGCGTTCCGTAAGCCTGTGAAGGGGTACCTGTGAGGGG
CCCTGGAGGTATCGGAAGTGCGAATGTTGACATGAGTAACGATAAAGGGGGTGAGAGACC
CCCTCGCCGAAAGACCAAGGGTTCCTGCTTAAAGTTAATCTGAGCAGGGTTAGCCGGCCC
CTAAGGCGAGGCAGAAATGCGTAGTCGATGGGAACCACGTTAATATTCGTGGGCCTGGTG
GTAGTGACGGATCACACAAATCGTACGACCTTATTGGATTGGTTGTGCGGTGGAGTGGTT
CCAGGAAATAGCTCCACCCTATAGACCGTACCCGAAACCGACACAGGTGGTCAGGTAGAG
TATACCAAGGCGCTTGAGAGAACTATGTTGAAGGAACTCGGCAAATTGCACGCGTAACTT
CGGAAGAAGCGTGACCCCTTTATACGCAAGTATGATGGGGTGGCACAGACCAGGGGGTAG
CGACTGTTTATCAAAAACACAGGGCTCTGCGAAGTCGCAAGACGACGTATAGGGTCTGAC
GCCTGCCCGGTGCTGGAAGGTTAAGAGGAGAGGTGCAAGCTTTGAATCGAAGCCCCAGTA
AACGGCGGCCGTAACTATAACGGTCCTAAGGTAGCGAAATTCCTTGTCGGGTAAGTTCCG
ACCTGCACGAATGGCGTAACGACTTCCCCGCTGTCTCCAACATAGACTCAGTGAAATTGA
ATTCCCCGTGAAGATGCGGGGTTCCTGCGGTCAGACGGAAAGACCCCGTGCACCTTTACT
ATAGCTTTACACTGGCATTCGTGTCGGCATGTGTAGGATAGGTGGTAGGCTTTGAAGCGG
GGACGCCAGTCTTCGTGGAGCCATCCTTGAAATACCACCCTTATCGTCATGGATGTCTAA
CCGCGGTCCGTTATCCGGATCCGGGACAGTGTATGGTGGGTAGTTTGACTGGGGCGGTCG
CCTCCGAAAGAGTAACGGAGGCGCGCGATGGTGGGCTCAGACCGGTCGGAAATCGGTCGT
CGAGTGCAATGGCATAAGCCCGCCTGACTGCGAGACTGACAAGTCGAGCAGAGACGAAAG
TCGGTCATAGTGATCCGGTGGTCCCGCGTGGAAGGGCCATCGCTCAACGGATAAAAGGTA
CGCCGGGGATAACAGGCTGATGACCCCCAAGAGTCCATATCGACGGGGTTGTTTGGCACC
TCGATGTCGGCTCATCGCATCCTGGGGCTGGAGCAGGTCCCAAGGGTTTGGCTGTTCGCC
AATTAAAGCGGTACGTGAGCTGGGTTCAGAACGTCGTGAGACAGTTCGGTCCCTATCTGC
CGTGGGTGTAGGAATATTGACAGGATCTGTCCCTAGTACGAGAGGACCGGGATGGACATA
TCTCTGGTGGACCTGTTGTCGTGCCAACGGCATAGCAGGGTAGCTATATATGGAAGGGAT
AACCGCTGAAGGCATCTAAGCGGGAAACCCACCTGAAAACGAGTATTCCCTATCAGGGCC
GTGGAAGACGACCACGTTGATAGGACGGGTGTGGAAGTGCAGTAATGCATGAAGCTTACC
GTTACTAATAGCCCGATTGGCTTGATCG
>Root275 2876
TCAAGTGACTAAGAGCATGTGGTGGATGCCTTGGCGATTACAGGCGACGAAAGACGTGAT
AGCCTGCGATAAGCTTCGGGGAGCTGGCAAATAAGCTTTGATCCGGAGATTTCTGAATGG
GGAAACCCACCTCGTAAGAGGTATCGCATGATGAATACATAGTCATGCGAGGCGAACCGG
GTGAACTGAAACATCTCAGTAGCTCGAGGAAAAGACATCAACCGAGATTCCGAAAGTAGT
GGCGAGCGAAATCGGAAGAGCCTTCTATTGATAGCACGACTGTTAGCAAAACGGAATGGA
AAGTCCGGCCATAGCAGGTGATAGCCCTGTATGCGAAAACAGACGTGTGGTACTAAGGTA
GAGACAAGTAGGGCGGGACACGAGAAATCCTGTCTGAATATGGGGGGACCATCCTCCAAG
GCTAAATACTCGTAATCGACCGATAGTGAACCAGTACCGTGAGGGAAAGGCGAAAAGAAC
CCCGGGAGGGGAGTGAAATAGATCCTGAAACCGCATGCTTACAAAAAGTAGGAGCCCGCA
AGGGTGACTGCGTACCTTTTGTATAATGGGTCAGCGACTTACATTCAGTGGCAAGGTTAA
CCGAATAGGGAAGCCGTAGAGAAATCGAGTCCGAATAGGGCGAATCAGTCGCTGGGTGTA
GACCCGAAACCAAGTGATCTATCCATGGCCAGGATGAAGGTGCCGTAACAGGTACTGGAG
GTCCGAACCGACTAGTGTTGCAAAACTAGCGGATGAGCTGTGGATAGGGGTGAAAGGCTA
AACAAACTTGGAAATAGCTGGTTCTCTCCGAAAACTATTTAGGTAGTGCCTCAAGTATTA
CCGTCGGGGGTAGAGCACTGTTTAGGCTAGGGGGTCATGGCGACTTACCAAACCTATGCA
AACTCCGAATACCGACGAGTACAGCTTGGGAGACAGAGCACCGGGTGCTAACGTCCGGAC
TCAAGAGGGAAACAACCCAGACCGCCAGCTAAGGTCCCTAAAATTGGCTAAGTGGGAAAC
GAAGTGGGAAGGCTAAAACAGTCAGGATGTTGGCTTAGAAGCAGCCATCATTTAAAGAAA
GCGTAATAGCTCACTGATCGAGTCGTCCTGCGCGGAAGATGTAACGGGGCTAAGCCAGTT
ACCGAAGCTGCGGATTTGCAATTTATTGCAAGTGGTAGGAGAGCGTTCTGTAGGCCTGTG
AAGGTGTCTGGTAACGGATGCTGGAGGTATCAGAAGTGCGAATGCTGACATGAGTAGCGT
TAAAGGGGGTGAAAAGCCCCCTCGCCGTAAGCGCAAGGTTTTCTACGCAACGTTCATCGG
CGTAGAGTGAGTCGGCCCCTAAGGCGAGGCAGAGATGCGTAGCTGATGGGAAACAGGTCA
ATATTCCTGTACCGATCAATAGTGCGATGTGGGGACGGAGAAGGTTAGCTCAGCCAACTG
TTGGATATGTTGGTTCAAGCCTGTAGTCGTGCCTGGTAGGCAAATCCGCCGGGCTTAGAT
GAGGGGTGATAACGAGTCTGCTTGCAGACGAAGTGAGTGATACCCTGCTTCCAGGAAAAG
CCACTAAGCTTCAGCTATTGACGACCGTACCGCAAACCGACACTGGTGCGCGAGATGAGT
ATTCTAAGGCGCTTGAGAGAACTCAGGAGAAGGAACTCGGCAAATTGATACCGTAACTTC
GGGAGAAGGTATGCCCCAAGTAGGTGAACCTGTACAAGGCGAGCCCAACGGGGTTGCAAA
AAATCGGTGGCTGCGACTGTTTAATAAAAACACAGCACTCTGCAAACACGAAAGTGGACG
TATAGGGTGTGACGCCTGCCCGGTGCTGGAAGATTAAATGATGGGGTGCAAGCTCTTGAT
TGAAGTCCCAGTAAACGGCGGCCGTAACTATAACGGTCCTAAGGTAGCGAAATTCCTTGT
CGGGTAAGTTCCGACCTGCACGAATGGCGTAACGATGGCCACACTGTCTCCTCCTGAGAC
TCAGCGAAGTTGAAATGTTTGTGATGATGCAATCTCCCCGCGGAAAGACGGAAAGACCCC
ATGAACCTTTACTGTAGCTTTGTATTGGACTTTGAACAGATCTGTGTAGGATAGGTGGGA
GGCTTTGAAGTGAGGTCGCTAGATCTCATGGAGCCAACGTTGAAATACCACCCTGGTGTG
TTTGAGGTTCTAACCTAGGTCCATTATCTGGATCGGGGACAGTGCATGGTAGGCAGTTTG
ACTGGGGCGGTCTCCTCCCAAAGCGTAACGGAGGAGTTCGAAGGTACGCTAGTTACGGTC
GGACATCGTGACGATAGTGCAATGGCATAAGCGTGCTTAACTGCGAGACTGACAAGTCGA
GCAGATGCGAAAGCAGGACATAGTGATCCGGTGGTTCTGTATGGAAGGGCCATCGCTCAA
CGGATAAAAGGTACTCTGGGGATAACAGGCTGATACCGCCCAAGAGTTCATATCGACGGC
GGTGTTTGGCACCTCGATGTCGGCTCATCTCATCCTGGGGCTGTAGCCGGTCCCAAGGGT
ATGGCTGTTCGCCATTTAAAGAGGTACGTGAGCTGGGTTTAAAACGTCGTGAGACAGTTT
GGTCCCTATCTTCCGTGGGCGCTGCAGATTTGAGGAAGCCTGCTCCTAGTACGAGAGGAC
CGGAGTGGACACACCTCTGGTGTATCGGTTGTCACGCCAGTGGCATTGCCGAGTAGCTAA
GTGTGGAAGAGATAACCGCTGAAAGCATCTAAGCGGGAAACTCGTTTCAAGATGAGATCT
GCCGGGGCCTTGAGCCCCCTAAAGAGTCGTTCAAGACCAGGACGTTGATAGGTCAGGTGT
GGAAGCGCAGTAATGCGTTAAGCTAACTGATACTAATTGCTCGTGCGGCTTGACCC
>Root278 2791
AGTGAAAGAAGGGCATTTGGTGGATGCCTTGGCATGCACAGGCGATGAAGGACGTGATAC
GCTGCGATAAGCCGTGGGGAGCTGCGAATGAGCTTTGATCCATGGATCTCCGAATGGGGG
AACCCACCTTAAATGCTTGGAAAATTTAAGTCGTACGCAAGTACGGCTTAGGTTTCCAAG
TATTGTTTAAAGGTATCTTACTCTGAATACATAGGGGTAAGAAGCGAACGCAGGGAACTG
AAACATCTAAGTACCTGCAGGAAAGGACATCAACCGAGACTCCGCAAGTAGTGGCGAGCG
AACGCGGACCAGGCCAGTGGCACTGAGGAATAAAGTGGAACGACATGGAAAGGTCGGCCG
TAGAGGGTGATAGCCCCTTACACGTAGAACACTCAGTGTCCTTGAGTAAGGCGGGACACG
TGAAATCCTGTCTGAACATGGGGAGACCACTCTCCAAGCCTAAGTACTCGTGCATGACCG
ATAGCGAACAAGTACCGTGAGGGAAAGGTGAAAAGCACCCCGACAAGGGGAGTGAAATAG
AACCTGAAACCGGATGCCTACAAACAGTTGGAGCCCGCAAGGGTGACAGCGTACCTTTTG
TATAATGGGTCAACGACTTAGTGTGACGAGCAAGCTTAAGCCGATAGGTGAAGGCGCAGC
GAAAGCGAGTCTGAACAGGGCGTTCAGTTCGTCGCATTAGACCCGAAACCGAGTGATCTA
GCCATGAGCAGGTTGAAGGTTGGGTAACACCAACTGGAGGACCGAACCCGCATCTGTTGC
AATAGATTGGGATGACTTGTGGTTAGGGGTGAAAGGCCAATCAAACTCGGAAATAGCTGG
TTCTCCGCGAAAACTATTTAGGTAGTGCGTCGACCGAATACCCTCGGGGGTAGAGCACTG
GATGGGCTATGGGGACTCACCGTCTTACTGATCCTAACCAAACTCCGAATACCGAGGAGT
ACTAGTCGGCAGACACACGGCGGGTGCTAACGTCCGTCGTGAAAAGGGCAACAACCCTGA
CCTCCAGCTAAGGTCCCCAAGTCATGGCTAAGTGGGAAAGGATGTGAGGATCCCAAAACA
ACCAGGATGTTGGCTTAGAAGCAGCCATCATTTAAAGAAAGCGTAACAGCTCACTGGTCT
AATTAAGGGTCTTTGCGCCGAAAATGTAACGGGGCTAAAGCCATGCACCGAAGCTGAGGA
TGTATCGCAAGATACGTGGTAGCGGAGCGTTCCGTAAGCCTGTGAAGGGATACCCGTGAG
GGGTCCTGGAGGTATCGGAAGTGCGAATGTTGACATGAGTAACGATAAAGAGGGTGAGAG
ACCCTCTCGCCGAAAGACCAAGGGTTCCTGCTTAAAGTTAATCTGAGCAGGGTTAGCCGG
CCCCTAAGACGAGGCGGACACGCGTAGTCGATGGGAACCACGTTAATATTCGTGGGCCTG
GTGGTAGTGACGGATCGCTTAACTTGTTTGGACTTATTGGATTGTCCAGGCGGGGACGCG
GTTCCAGGAAATAGCTCCACCATTATAGACCGTACCCGAAACCGACACAGGTGGTCAGGT
AGAGTATACCAAGGCGCTTGAGAGAACTATGCTGAAGGAACTCGGCAAATTGCACGCGTA
ACTTCGGAAGAAGCGTGACCCTTTTTGACGCAAGTCAGATGGGGTGGCACAGACCAGGGG
GTAGCGACTGTTTATCAAAAACACAGGGCTCTGCGAAGTCGCAAGACGACGTATAGGGTC
TGACGCCTGCCCGGTGCTGGAAGGTTAAGAGGAGGGGTGCAAGCTCTGAATCGAAGCCCC
AGTAAACGGCGGCCGTAACTATAACGGTCCTAAGGTAGCGAAATTCCTTGTCGGGTAAGT
TCCGACCTGCACGAATGGCGTAACGACTTCCCCGCTGTCTCCAGCATAGACTCAGTGAAA
TTGAATTCCCCGTGAAGATGCGGGGTTCCTGCGGTCAGACGGAAAGACCCCGTGCACCTT
TACTATAGCTTTACACTGGCATTCGTGTCGGCATGTGTAGGATAGGTGGTAGGCTTTGAA
GCAGGGACGCCAGTTCTTGTGGAGCCATCCTTGAAATACCACCCTTATCGTCATGGATGT
CTAACCGCGGTCCGTTATCCGGATCCGGGACAGTGTATGGTGGGTAGTTTGACTGGGGCG
GTCGCCTCCGAAAGAGTAACGGAGGCGCGCGATGGTGGGCTCAGACCGGTCGGAAATCGG
TCGTCGAGTGCAATGGCATAAGCCCGCCTGACTGCGAGACTGACAAGTCGAGCAGAGACG
AAAGTCGGTCATAGTGATCCGGTGGTCCCGCGTGGAAGGGCCATCGCTCAACGGATAAAA
GGTACGCCGGGGATAACAGGCTGATGACCCCCAAGAGTCCATATCGACGGGGTTGTTTGG
CACCTCGATGTCGGCTCATCGCATCCTGGGGCTGGAGCAGGTCCCAAGGGTTTGGCTGTT
CGCCAATTAAAGCGGTACGTGAGCTGGGTTCAGAACGTCGTGAGACAGTTCGGTCCCTAT
CTGCCGTGGGTGTAGGAATATTGACAGGATCTGTCCCTAGTACGAGAGGACCGGGATGGA
CATATCTCTGGTGGACCTGTTGTCCTGCCAAGGGCATAGCAGGGTAGCTATATATGGAAT
GGATAACCGCTGAAGGCATCTAAGCGGGAAACCAACCTGAAAACGAGTATTCCCTTGAGA
ACCGTGGAAGACGACCACGTTGATAGGCTGGGTGTGGAAGTGCGGCAACGCATGAAGCTT
ACCAGTACTAATCGTTCGATTGGCTTGATCG
>Root280D1 3100
TCAAGTCTTTAAGAGCAAACGGTGGATGCCTTGGCATCTGGAGCCGAAGAAGGACGTAGC
AATCTGCGATAAGCCTCGGGGAACTGATAAGCAAGTTTTGATCCGAGGGTGTCCGAATGG
GGAAACCCCGCTGGGCGGCGTGCCGACCTAGTGACTCCCGCCTGAATATATAGGGCGGGT
AGAGGGAACGTGGGGAAGTGAAACATCTCAGTACCCACAGGAAGAGAAAGCAACCGCGAT
TCCGTTAGTAGTGGCGAGCGAAACCGGAACAGGCTAAACCTAGCGTGTGTGATAGCCGGC
AGGCGTTGCACGTTGGGGGTTGTGGGACTTTTCAGTCATCTCTGCCGAGATGGCGGCGTT
ACACGATGGTATAGACGAACGGTCTTGAAAGGCCGGTCATAGAGGGTGCCAACCCCGTAG
TCGAAATGCCAACCGTGGCGCGAAGAGTATCCCAAGTAGCACGGGGCCCGTGAAATCCCG
TGTGAATCTGTCAGGACCACCTGATAAGCCTAAATACTCCCAGATGACCGATAGCGGACA
AGTACCGTGAGGGAAAGGTGAAAAGTACCCCGGGAGGGGAGTGAAATAGTACCTGAAACC
GTTTGCTTACAAACCGTTGGAGCAGCCTTAGTAGCTGTGACAGCGTGCCTTTTGAAGAAT
GAGCCTGCGAGTTAGCGATATGTGGCGAGGTTAACCCGTTGAGGGGTAGCCGTAGCGAAA
GCGAGTCTGAATAGGGCGATTCAGTCGCATGTCCTAGACCCGAAGCGAAGTGATCTATCC
ATGGCCAGGTTGAAGCGACGGTAAGACGTCGTGGAGGACCGAACCCACTTAGGTTGAAAA
CTGAGGGGATGAGCTGTGGATAGGGGTGAAAGGCCAATCAAACTTCGTGATAGCTGGTTC
TCTCCGAAATGCATTTAGGTGCAGCGTTGCGTGTTTCTTGCCGGAGGTAGAGCTACTGGA
TGGCCGATGGGCCCTACAAGGTTACTGACGTCAGCCAAACTCCGAATGCCGGTAAGTGAG
AGCGCAGCAGTGAGACTGTGGGGGATAAGCTTCATAGTCGAGAGGGAAACAACCCAGACC
ACCAACTAAGGTCCCAAAGCGCGTGCTAAGTGGGAAAGGATGTGGAGTTGCCTTGACAAC
CAGGAGGTTGGCTTAGAAGCAGCCACCCTTGAAAGAGTGCGTAATAGCTCACTGGTCAAG
TGATTCCGCGCCGACAATGTAACGGGGCTCAAGCACGCCACCGAAGTTGTGGCATTGACA
TTATTGGTAGGCCTTCGTGGTCCAGCCGTGTNGATGGGTAGGAGAGCGTCGTGTGGCCAG
CGAAGCGGCGGTGTAAACCAGCCGTGGAGGCTACACGAGTGAGAATGCAGGCATGAGTAG
CGAAAGACGTGTGAGAAACACGTCCTCCGAAAGACCAAGGGTTCCAGGGTCAAGCTAATC
TTCCCTGGGTAAGTCGGGACCTAAGGCGAGGCCGACAGGCGTAGTCGATGGACAACGGGT
TGATATTCCCGTACCGGCGAAGAACCGCCCAAGCTAATCCAGTAGTGCTAAGTGTCTGAA
TCCCAGTGACTGATCCCTTCGGGGTGACGCGTTGGGCCTAGCGCACGACCCCATTCTGGT
GCGGTTAGCGTATTAACAGGTGTGACGCAGGAAGGTAGTCCAAGCCAGGCGATGGTTGTC
CTGGTGCAAGTGCGTAGGCCGAGAGATAGGCAAATCCGTCTCTCACATAGGCTGAGACAC
GATGCGGATAAAAAGTGGATGATCCTATGCTGCCAAGAAAAGCATCGACGCGAGGTTCTA
GCCGCCCGTACCCCAAACCGACTCAGGTGGTCAGGTAGAGAATACCAAGGAGATCGAGAG
AATCGTGGTTAAGGAACTCGGCAAAATGCCCCCGTAACTTCGGGAGAAGGGGGGCCTTCG
ACGTATTAGGACTTGCTCCGAAAGCGTTTGGAGGCCGCAGAGACTAGTGGGTAGCGACTG
TTTACTAAAAACACAGGTCCGTGCCAAGTCGCAAGACGATGTATACGGACTGACGCCTGC
CCGGTGCTGGAAGGTTAAGAGGACCGGTTAGCCGCAAGGCGAAGCTGAGAATTTAAGCCC
CAGTAAACGGCGGTGGTAACTATAACCATCCTAAGGTAGCGAAATTCCTTGTCGGGTAAG
TTCCGACCTGCACGAATGGCGTAACGACTTCCCAACTGTCTCAACCGCGAACTCGGCGAA
ATTGCATTACGAGTAAAGATGCTCGTTACGCGCAGCAGGACGGAAAGACCCCGTGACCTT
TACTACAGCTTGGTATTGGTGTTCGGTGTGGCTTGTGTAGGATAGGTGGGAGACTGTGAA
GCATGGACGCCAGTTCATGTGGAGTCATTGTTGAAATACCACTCTGGTCACTCTGGATAT
CTAACTTCGAACCGTAATCCGGTTCAGGGACAGTGCCTGGTGGGTAGTTTAACTGGGGCG
GTTGCCTCCCAAAAAGTAACGGAGGCGCCCAAAGGTTCCCTCAACCTGGTTGGCAATCAG
GTGTCGAGTGTAAGTGCACAAGGGAGCTTGACTGTGAGACTGACAGGTCGAGCAGGGACG
AAAGTCGGGACTAGTGATCCGGCAGTGGCTTGTGGAAGCGCTGTCGCTCAACGGATAAAA
GGTACCTCGGGGATAACAGGCTGATCTTGCCCAAGAGTCCATATCGACGGCATGGTTTGG
CACCTCGATGTCGGCTCGTCGCATCCTGGGGCTGGAGTAGGTCCCAAGGGTTGGGCTGTT
CGCCCATTAAAGCGGTACGCGAGCTGGGTTTAGAACGTCGTGAGACAGTTCGGTCCCTAT
CCGCTGCGCGCGTAGGAAATTTGAGAGGATCTGACCCTAGTACGAGAGGACCGGGTTGGA
CGAACCTCTGGTGTGTCAGTTGTTCCGCCAGGAGCACCGCTGATTAGCTACGTTCGGGAT
GGATAACCGCTGAAAGCATCTAAGCGGGAAGCCGGCCTCAAGATGAGATTTCCATACCTT
CGGGTGAGAGGCTCCCAGCCAGACTACTGGGTTGATAGGCCAGATGTGGAAGTGCAGTAA
TGCATGCAGCTGACTGGTACTAATAAGCCGATGACTTGAT
>Root318D1 2871
TCAAGTGAATAAGAGCACGTGGTGGATGCCTTGGCGATGATAGGCGACGAAGGACGTGAT
AGCCTGCGATAAGCTTCGGGGAGCTGGCAAATTAGCTTTGATCCGGAGATTTCCGAATGG
GGAAACCCACCGAAAGGTATCGCATGATGAATACATAGTCATGCGAGGCGAACCGGGTGA
ACTGAAACATCTCAGTAGCTCGAGGAAAAGACATCAACCGAGATTCCGAAAGTAGTGGCG
AGCGAAATCGGAGAAGCCTGTTAGTGATAGCACAAGACATAACGGAACAGTTTGGAAAGA
CTGGCCATAGCGGGTGATAGCCCCGTACGTGAAATGACCTGTGTGGTACTGAGCTAACGA
CAAGTAGGGCGGGACACGAGAAATCCTGTCTGAATATGGGGGGACCATCCTCCAAGGCTA
AATACTCATCATCGACCGATAGTGAACTAGTACCGTGAGGGAAAGGCGAAAAGAACCCCG
GGAGGGGAGTGAAATAGATCCTGAAACCGCGTGCTTACAAAAAGTAGGAGCCTCGTAAGG
GGTGACTGCGTACCTTTTGTATAATGGGTCAGCGACTTACATTCAGTGGCAAGGTTAACC
GAATAGGGAAGCCGTAGAGAAATCGAGTCCGAATAGGGCGATCAGTCGCTGGGTGTAGAC
CCGAAACCAAGTGATCTATCCATGGCCAGGATGAAGGTGCCGTAACAGGTACTGGAGGTC
CGAACCGACTAGTGTTGCAAAACTAGCGGATGAGCTGTGGATAGGGGTGAAAGGCTAAAC
AAACTTGGAAATAGCTGGTTCTCTCCGAAAACTATTTAGGTAGTGCCTCAAGTATTACCA
TCGGGGGTAGAGCACTGTTTTGGCTAGGGGGTCATGGCGACTTACCAAACCAAGGCAAAC
TCCGAATACCGATGAGTACAGCTTGGGAGACAGAGCACCGGGTGCTAACGTCCGGACTCA
AGAGGGAAACAACCCAGACCGCCAGCTAAGGTCCCTAAAATTGGCTAAGTGGGAAACGAA
GTGGGAAGGCTAAAACAGTCAGGATGTTGGCTTAGAAGCAGCCATCATTTAAAGAAAGCG
TAATAGCTCACTGATCGAGTCGTCCTGCGCGGAAGATGTAACGGGGCTAAGCCAGTTACC
GAAGCTGCGGATTTGCAATTTATTGCAAGTGGTAGGAGAGCGTTCTGTAAGCCTGTGAAG
GTGCGTTGTAAAGCGTGCTGGAGGTATCAGAAGTGCGAATGCTGACATGAGTAGCGTTAA
AGGGGGTGAAAAGCCCCCTCGCCGTAAGCGCAAGGTTTTCTACGCAACGTTCATCGGCGT
AGAGTGAGTCGGCCCCTAAGGCGAGGCAGAGATGCGTAGCTGATGGGAAACAGGTCAATA
TTCCTGTACCGATATATAGTGCGATGTGGGGACGGATCTTAATAGGTCATCCAGTTATTG
GATTATTCTGGTTTAGTTGGATGTAGGCGTGCATTAGGCAAATCCGGTGCACATATACCG
AGGCCAACGATCGAGCGGACTTGTCCGTGAAGTGACTGAACGAGGTTCCAGGAAAAGCCA
CTAAGCTTCAGCTATATACGACCGTACCGCAAACCGACACTGGTGCGCGAGATGAGTATT
CTAAGGCGCTTGAGAGAACTCAGGAGAAGGAACTCGGCAAATTGACACCGTAACTTCGGA
AGAAGGTGTGCCCTATTAGTGTGTAGTGAACAACGAAGCATGAATGGGTTGCAAAAAATC
GGTGGCTGCGACTGTTTATTAAAAACACAGCACTCTGCAAACACGAAAGTGGACGTATAG
GGTGTGACGCCTGCCCGGTGCTGGAAGATTAAATGATGGGGTGCAAGCTCTTGATTGAAG
TCCCAGTAAACGGCGGCCGTAACTATAACGGTCCTAAGGTAGCGAAATTCCTTGTCGGGT
AAGTTCCGACCTGCACGAATGGCGTAACGATGGCCACACTGTCTCCTCCTGAGACTCAGC
GAAGTTGAAATGTTTGTGATGATGCAATCTCCCCGCGGAAAGACGGAAAGACCCCATGAA
CCTTTACTGTAGCTTTGTATTGGACTTTGAACAGATCTGTGTAGGATAGGTGGGAGGCTT
TGAAGCAGGGTCGCTAGATCTTGTGGAGCCAACGTTGAAATACCACCCTGGTGTGTTTGA
GGTTCTAACCTAGGTCCATTATCTGGATCGGGGACAGTGCATGGTAGGCAGTTTGACTGG
GGCGGTCTCCTCCCAAAGCGTAACGGAGGAGTTCGAAGGTACGCTAGTTACGGTCGGACA
TCGTGACGATAGTGCAATGGCATAAGCGTGCTTAACTGCGAGACTGACAAGTCGAGCAGA
TGCGAAAGCAGGACATAGTGATCCGGTGGTTCTGTATGGAAGGGCCATCGCTCAACGGAT
AAAAGGTACTCTGGGGATAACAGGCTGATACCGCCCAAGAGTTCATATCGACGGCGGTGT
TTGGCACCTCGATGTCGGCTCATCTCATCCTGGGGCTGTAGCCGGTCCCAAGGGTATGGC
TGTTCGCCATTTAAAGAGGTACGTGAGCTGGGTTTAAAACGTCGTGAGACAGTTTGGTCC
CTATCTTCCGTGGGCGCTGCAGATTTGAGGAAGCCTGCTCCTAGTACGAGAGGACCGGAG
TGGACACACCTCTGGTGTATCGGTTGTCACGCCAGTGGCATTGCCGAGTAGCTAAGTGTG
GAAGAGATAACCGCTGAAAGCATCTAAGCGGGAAACTCGTTTCAAGATGAGATCTGCCGG
GGCCTTGAGCCCCCTAAAGAGTCGTTCAAGACCAGGACGTTGATAGGTCAGGTGTGGAAG
CGCAGTAATGCGTTAAGCTAACTGATACTAATTGCTCGTGCGGCTTGACCC
>Root369 3119
CAAGTTTTTAAGGGCGCACGGTGGATGCCTTGGCACCAGGAACCGATGAAGGACGTGGGA
GGCCACGATAGTCCCCGGGGAGTCGTCAACCAGGCTTTGATCCGGGGGTTTCCGAATGGG
GAAACCCGGCAGTCGTCATGGGCTGTCACCCATACCTGAACACATAGGGTATGTGGAGGG
AACGCGGGGAAGTGAAACATCTCAGTACCCGCAGGAAGAGAAAACAACCGTGATTCCGGG
AGTAGTGGCGAGCGAAACCGGATGAGGCCAAACCTANGACGTGTGAGACCCGGCAGGGGT
TGCGNNNNNGGGGTTGTGGGATCTCTCTTTCACAGTCTGCCGGCTGTGAGACGAGTCAGA
AACCGTTGATGTAGGCGAAGGACATGCGAAAGGTCCGGCGTAGAGGGTAAGACCCCCGTA
GTCGAAACATCAGCGGCTCGTTTGAGAGACACCCAAGTAGCACGGGGCCCGAGAAATCCC
GTGTGAATCTGGCGGGACCACCCGCTAAGCCTAAATATTCCCTGGTGACCGATAGCGGAT
AGTACCGTGAGGGAATGGTGAAAAGTACCGCGGGAGCGGAGTGAAATAGTACCTGAAACC
GTGTGCCTACAAGCCGTGGGAGCGTCGCGCATTGAGTTTACTCAATGCGTCGTGACTGCG
TGCCTTTTGAAGAATGAGCCTGCGAGTTTGCGGTGTGTTGCGAGGTTAACCCGAGTGGGG
TAGCCGTAGCGAAAGCGAGTCCTAATAGGGCGTTTGAGTAGCACGCTCAAGACCCGAAGC
GGAGTGATCTAGCCATGGGCAGGTTGAAGCGGAGGTAAGACTTCGTGGAGGACCGAACCC
ACCAGGGTTGAAAACCTGGGGGATGACCTGTGGTTAGGGGTGAAAGGCCAATCAAACTCC
GTGATAGCTGGTTCTCCCCGAAATGCATTTAGGTGCAGCGTCGTGTGTTTCTTGCCGGAG
GTAGAGCACTGGATAGGCGATGGGCCCTACCGGGTTACTGACCTTAGCCAAACTCCGAAT
GCCGGTAAGTGAGAGCGCGGCAGTGAGACTGTGGGGGATAAGCTCCATGGTCGAGAGGGA
AACAGCCCAGAGCATCGACTAAGGCCCCTAAGCGTACGCTAAGTGGGAAAGGATGTGGAG
TCGCAGAGACAACCAGGAGGTTGGCTTAGAAGCAGCCACCCTTGAAAGAGTGCGTAATAG
CTCACTGGTCTAGTGATTCCGCGCCGACAATGTAGCGGGGCTCAAGCGTACCGCCGAAGT
CGTGTCATTCATACAACAGGGCCAACGCCCGTATGGATGGGTAGGGGAGCGTCGTGTGCC
GGGTGAAGCCGCGCCGGAAGGCAGTGGTGGACGGTTCACGAGTGAGAATGCAGGCATGAG
TAGCGATACACACGTGGGAAACGTGTGCGCCGATTGACTAAGGGTTCCTGGGTCAAGCTG
ATCTGCCCAGGGTAAGTCGGGACCTAAGGCGAGGCCGACAGGCGTAGTCGATGGATAACC
GGTTGATATTCCGGTACCCGCTGTGAAGCGTCAAACACNGAACCNNNNGATGCTAAGNCC
GTGAAGCCGNNCCGGANCCTTCGGGNAAAGGNNAGTGGTGGAGCCGNCGAACCANNNTNG
NAGTAGGTGAGTGATGGGGTGACGCAGGAAGGTAGTCCAGCCCGGGCGGTGGTTGTCCCG
GGGTAAGGGTGTAGGCCGTGTGATAGGTAAATCCGTCGCACATAAGGCTGAGACCTGATG
CCGAGCCGATTGTGGTGAAGTGGATGATCCTATGCTGTCGAGAAAAGCCTCTAGCGAGTT
TCATGGCGGCCCGTACCCTAAACCGACTCAGGTGGTCAGGTAGAGAATACCGAGGCGTTC
GGGTGAACTATGGTTAAGGAACTCGGCAAAATGCCCCCGTAACTTCGGGAGAAGGGGGGC
CATCACTGGTGAGAGGACTTGCTCCTCGAGCTGGGGGTGGCCGCAGAGACCAGCGAGAAG
CGACTGTTTACTAAAAACACAGGTCCGTGCGAAGCCGTAAGGCGATGTATACGGACTGAC
GCCTGCCCGGTGCTGGAACGTTAAGGGGACCGGTTAGTCCGACTTCGGTCGGGCGAAGCT
GAGAACTTAAGCGCCAGTAAACGGCGGTGGTAACTATAACCATCCTAAGGTAGCGAAATT
CCTTGTCGGGTAAGTTCCGACCTGCACGAATGGCGTAACGACTTCTCGACTGTCTCAACC
ATAGGCCCGGTGAAATTGCACTACGAGTAAAGATGCTCGTTTCGCGCAGCAGGACGGAAA
GACCCCGGGACCTTTACTACAGTTTGATATTGGTGTTCGGTTCGGCTTGTGTAGGATAGC
TGGGAGACTTTGAAGCGGCCACGCCAGTGGTTGTGGAGTCGTCGTTGAAATACCAGTCTG
GTCGTGCTGGATGTCTAACCTGGGTCCGTGATCCGGATCAGGGACAGTGTCTGATGGGTA
GTTTAACTGGGGCGGTTGCCTCCTAAAGAGTAACGGAGGCGCCCAAAGGTTCCCTCAGCC
TGGTTGGTAATCAGGTGTTGAGTGTAAGTGCACAAGGGAGCTTGACTGTGAGACCGACGG
GTCGAGCAGGGACGAAAGTCGGGACTAGTGATCCGGCGGTGGCTTGTGGAAGCGCCGTCG
CTCAACGGATAAAAGGTACCCCGGGGATAACAGGCTGATCTTCCCCAAGAGTCCATATCG
ACGGGATGGTTTGGCACCTCGATGTCGGCTCGTCGCATCCTGGGGCTGGAGTCGGTCCCA
AGGGTTGGGCTGTTCGCCCATTAAAGCGGTACGCGAGCTGGGTTTAGAACGTCGTGAGAC
AGTTCGGTCCCTATCCGCTGCGCGCGCAGGAATATTGAGAAGGGCTGTCCCTAGTACGAG
AGGACCGGGACGGACGAACCTCTGGTGTGCCAGTTGTTCTGCCAAGGGCATGGCTGGTTG
GCTACGTTCGGGAGGGATAACCGCTGAAAGCATCTAAGCGGGAAGCCTGCTTCGAGATGA
GTATTCCCACCCCCTTTGAGGGGTTAAGGCTCCCAGTAGACGACTGGGTTGATAGGCCGG
ATCTGGAAGCCCAGTAATGGGTGGAGGTGACCGGTACTAATAGGCCGAGGGCTTGTCCA
>Root381 2799
TGCCTTAAGAGCATTCGGTGGATGCCTTGGCGCTGAGAGGCGATGAAGGACGTGATACGC
TGCGATAAGCCGTGGGGAGCTGCGAATGAGCTTTGATCCGCGGATTTCCGAATGGGGAAA
CCCACCTTCGACAATTCGTATTGTGACCTCTGCCTGCAAGGGTAGATGTTGCACTACGAA
TTGTCAGATGAAGGTATTGAGCCCTGAATACATAGGGGTTCAAAGCTAACCCAGGGAACT
GAAACATCTAAGTACCTGGAGGAAAGGACATCAACGAGACTCCGTTAGTAGTGGCGAGCG
AACGCGGACCAGGCCAGTGCCTGACTGTAAGTTACCGGAAGTGGTTGGGAAACCACGCAA
TAATGGGTGATAGCCCCGTACGGATCTGCGAACAGTTGGGACATGAGTAAGGCGGGACAC
GTGAAATCCTGTCTGAACGTGGGGGGACCACCCTCCAAGCCTAAGTACTCCTCAGCGACC
GATAGTGAACAAGTACCGTGAGGGAAAGGTGAAAAGCACCCCGACGAGGGGAGTGAAATA
GCACCTGAAACCGAATGCTTACAAACAGTGGGAGCTCAAGGTTCGTCCTGGGTGACCGCG
TACCTTTTGTATAATGGGTCAGCGACTTAATCTGACGAGCAAGCTTAAGCCGATAGGCGT
AGGCGCAGCGAAAGCGAGTCTGAACAGGGCGTTCAGTTCGTCGGATTAGACCCGAAACCG
GGTGATCTAGCCATGAGCAGGTTGAAGGTAAGGTAACACTTACTGGAGGACCGAACCGGT
GCCTGTTGAAAAAGTCTCGGATGACTTGTGGCTAGGGGTGAAAGGCCAATCAAACTCGGA
AATAGCTGGTTCTCCGCGAAAGCTATTTAGGTAGCGCCTCGCGTGAATACTCTCGGGGGT
AGAGCACTGGATGGGTGAGGGGTGCTTACCGCATTACCAATCCTAACCAAACTCCGAATA
CCGAGAAGTACTGCGCGGGAGACACACGGCGGGTGCTAACGTCCGTCGTGGAGAGGGAAA
CAACCCTGACTTACAGCTAAGGCCCCCAATTCGTGGCTAAGTGTGAAAGGATGTGGGAAT
CCCAAAACAACCAGGAGGTTGGCTTAGAAGCAGCCATCCTTTAAAGAAAGCGTAACAGCT
CACTGGTCTAAACAAGGGTTCCTGCGCCGAAAATGTATCGGGGCTCAAGCCACGAGCCGA
AGCTTAAGGTTTGCACTTTGTGCAAGCGGTAGCGGAGCGTTCCATAAGCCGACGAAGGCG
GACCCGTGAGGGCTGCTGGAGGTATTGGAAGTGCGAATGCTGACATGAGTAACGACAAAC
AGTGTGAAAGACACTGTCGCCGAAAGTCCAAGGGTTCCTGCGTAAAGTTAATCTCCGCAG
GGTTAGCCGGCCCCTAAGGCGAGGCCGAAAGGCGTAGTCGATGGGAATGAGGTGAATATT
CCTCAGCCAGTTGGTAGTGACGGATCGCGTACGCTGTCAGATCTTATTGGATTGATCTGG
CTTCCAAGCGGTTCCAGGAAATAGCTCCAACATTAGACCGTACCCTAAACCGACACAGGT
GGACTGGTAGAGTATACCAAGGCGCTTGAGAGAACTATGCTGAAGGAACTCGGCAATTTA
CCTCCGTAACTTCGGGATAAGGAGGCCCAGTGCTTAGGCAACTAGGCATTGGGGGCACAG
ACCAGGGGGTAGCGACTGTTTAACTAAAACACAGGGCTCTGCGAAATCGTAAGATGACGT
ATAGGGTCTGACGCCTGCCCGGTGCCGGAAGGTTAAAAGGAGGTGTGCAAGCACCGAATT
GAAGCCCCGGTAAACGGCGGCCGTAACTATAACGGTCCTAAGGTAGCGAAATTCCTTGTC
GGGTAAGTTCCGACCTGCACGAATGGCGTAACGACTTCCCCGCTGTCTCCAGCATAGACT
CAGTGAAATTGAATTCCCCGTGAAGATGCGGGGTTCCTGCGGTCAGACGGAAAGACCCCG
TGCACCTTTACTGTAGCTTTGCGCTGGCATTCGTGTCGGCATGTGTAGGATAGGTGGTAG
ACTTTGAAGCCGGGGCGCCAGCTCTGGTGGAGTCATCCTTGAAATACCACCCTTATCGTC
ATGGATGTCTAACCGCGACCCGTCATCCGGGTCCGAGACAGCGCATGGCAGGCAGTTTGA
CTGGGGCGGTCGCCTCCCAAAGAGTAACGGAGGCGTGCGAAGGTGGGCTCAGAGCGGTCG
GAAATCGCTCGTTGAGTGCAATGGCATAAGCCTGCCTGACTGCGAGACTGACAAGTCGAG
CAGAGTCGAAAGACGGCCATAGTGATCCGGTGGTCCCGCGTGGAAGGGCCATCGCTCAAC
GGATAAAAGGTACGCCGGGGATAACAGGCTGATGATTCCCAAGAGTCCATATCGACGGAA
TCGTTTGGCACCTCGATGTCGGCTCATCACATCCTGGGGCTGGAGAAGGTCCCAAGGGTT
CGGCTGTTCGCCGATTAAAGTGGTACGTGAGCTGGGTTCAGAACGTCGTGAGACAGTTCG
GTCCCTATCTGCCGTGGGTGTAGGATATTTGAGAGGATCTGCCCTTAGTACGAGAGGACC
GGGGTGGACGTACCTCTGGTGGACCTGTTGTGGCGCCAGCCGCAGTGCAGGGTAGCTATG
TACGGTCGGGATAACCGCTGAATGCATCTAAGCGGGAAACCCACCTCAAAACGAGATATC
CCTTGAGAGCCGTGGAAGACGACCACGTTGATAGGCCGGGTGTGTAAGTGCAGCAATGTG
CTCAGCTTACCGGTACTAATTGCTCGATCGGCTTGATCG
>Root401 2889
TCAAGTGAAGAAGCGCATACGGTGGATGCCTTGGCAGTCAGAGGCGATGAAAGACGTGGT
AGCCTGCGAAAAGCTTCGGGGAGTCGGCAAACAGACTTTGATCCGGAGATGTCTGAATGG
GGGAACCCAGCCATCATAAGATGGTTATCTTGTACTGAATACATAGGTGCAAGAGGCGAA
CCAGGGGAACTGAAACATCTAAGTACCCTGAGGAAAAGAAATCAACCGAGATTCCCTTAG
TAGTGGCGAGCGAACGGGGACTAGCCCTTAAGCTTCTTTGATTTTAGCGGAACGCTCTGG
AAAGTGCGGCCATAGTGGGTGATAGCCCTGTACGCGAAAGGATCTTAGAAGTGAAATCGA
GTAGGACGGAGCACGAGAAACTTTGTCTGAATATGGGGGGACCATCCTCCAAGGCTAAAT
ACTACTGACTGACCGATAGTGAACTAGTACCGTGAGGGAAAGGCGAAAAGAACCCCGGAG
AGGGGAGTGAAATAGATCCTGAAACCGTATGCGTACAAGCAGTGGGAGCCCACTTTGTTG
GGTGACTGCGTACCTTTTGTATAATGGGTCAGCGACTTATTTTCAGTGGCGAGCTTAACC
GAATAGGGGAGGCGTAGCGAAAGCGAGTCTTAATAGGGCGTCTAGTCGCTGGGAATAGAC
CCGAAACCGGGCGATCTATCCATGGGCAGGTTGAAGGTTGGGTAACACTAACTGGAGGAC
CGAACCGACTACCGTTGAAAAGTTAGCGGATGACCTGTGGATCGGAGTGAAAGGCTAATC
AAGCTCGGAGATAGCTGGTTCTCCTCGAAAGCTATTTAGGTAGCGCCTCATGTATCACTG
TAGGGGGTAGAGCACTGTTTCGGCTAGGGGGTCATCCCGACTTACCAAACCGATGCAAAC
TCCGAATACCTACAAGTGCCGAGCATGGGAGACACACGGCGGGTGCTAACGTCCGTCGTG
AAAAGGGAAACAACCCAGACCGTCAGCTAAGGTCCCAAAGTTATGGTTAAGTGGGAAACG
ATGTGGGAAGGCTTAGACAGCTAGGAGGTTGGCTTAGAAGCAGCCACCCTTTAAAGAAAG
CGTAATAGCTCACTAGTCGAGTCGGCCTGCGCGGAAGATGTAACGGGGCTCAAACCATAC
ACCGAAGCTACGGGTATCACGTAAGTGATGCGGTAGAGGAGCGTTCTGTAAGCCTGTGAA
GGTGAGTTGAGAAGCTTGCTGGAGGTATCAGAAGTGCGAATGCTGACATGAGTAACGACA
ATGGGTGTGAAAAACACCCACGCCGAAAGACCAAGGTTTCCTGCGCAACGTTAATCGACG
CAGGGTTAGTCGGTCCCTAAGGCGAGGCTGAAAAGCGTAGTCGATGGAAAACAGGTTAAT
ATTCCTGTACTTCTGGTTATTGCGATGGAGGGACGGAGAAGGCTAGGCCAGCTTGGCGTT
GGTTGTCCAAGTTTAAGGTGGTAGGCTGGAATCTTAGGTAAATCCGGGATTCTAAGGCCG
AGAGCTGATGACGAGTTACCCTTTGGGTGACGAAGTGGTTGATGCCATGCTTCCAAGAAA
AGCTTCTAAGCTTCAGGTAACCAGGAACCGTACCCCAAACCGACACAGGTGGTTGGGTAG
AGAATACCAAGGCGCTTGAGAGAACTCGGGTGAAGGAACTAGGCAAAATGGCACCGTAAC
TTCGGGAGAAGGTGCGCCGGTGAGGGTGAAGCACTTGCTGCGTAAGCCCACGCCGGTCGA
AGATACCAGGCCGCTGCGACTGTTTATTAAAAACACAGCACTCTGCAAACACGAAAGTGG
ACGTATAGGGTGTGACGCCTGCCCGGTGCCGGAAGGTTAATTGATGGGGTTAGCTAACGC
GAAGCTCTTGATCGAAGCCCCGGTAAACGGCGGCCGTAACTATAACGGTCCTAAGGTAGC
GAAATTCCTTGTCGGGTAAGTTCCGACCTGCACGAATGGCGTAACGATGGCGGCGCTGTC
TCCACCCGAGACTCAGTGAAATTGAAATCGCTGTGAAGATGCAGTGTATCCGCGGCTAGA
CGGAAAGACCCCGTGAACCTTTACTATAGCTTTGCACTGGACTTTGAATTTGCTTGTGTA
GGATAGGTGGGAGGCTTTGAAGCGTGGACGCCAGTTCGCGTGGAGCCATCCTTGAAATAC
CACCCTGGCAACTTTGAGGTTCTAACTCAGGTCCGTTATCCGGATCGAGGACAGTGTATG
GTGGGTAGTTTGACTGGGGCGGTCTCCTCCTAAAGAGTAACGGAGGAGTACGAAGGTGCG
CTCAGACCGGTCGGAAATCGGTCGTAGAGTATAAAGGCAAAAGCGCGCTTGACTGCGAGA
CAGACACGTCGAGCAGGTACGAAAGTAGGTCTTAGTGATCCGGTGGTTCTGTATGGAAGG
GCCATCGCTCAACGGATAAAAGGTACTCCGGGGATAACAGGCTGATACCGCCCAAGAGTT
CATATCGACGGCGGTGTTTGGCACCTCGATGTCGGCTCATCACATCCTGGGGCTGAAGCC
GGTCCCAAGGGTATGGCTGTTCGCCATTTAAAGTGGTACGCGAGCTGGGTTTAGAACGTC
GTGAGACAGTTCGGTCCCTATCTGCCGTGGACGTTTGAGATTTGAGAGGGGCTGCTCCTA
GTACGAGAGGACCGGAGTGGACGAACCTCTGGTGTTCCGGTTGTCACGCCAGTGGCATTG
CCGGGTAGCTATGTTCGGAAAAGATAACCGCTGAAAGCATCTAAGCGGGAAACTTGCCTC
AAGATGAGATCTCACTGGGACCTTGAGTCCCCTGAAGGGCCGTCGAAGACTACGACGTTG
ATAGGCAGGGTGTGTAAGCGCTGTGAGGCGTTGAGCTAACCTGTACTAATTGCCCGTGAG
GCTTGACCA
>Root411 2873
TCAAGTGAATAAGAGCACGTGGTGGATGCCTTGGCAATGATAGGCGACGAAGGACGTGAT
AGCCTGCGATAAGCTTCGGGGAGCTGGCAAATTAGCTTTGATCCGGAGATTTCCGAATGG
GGAAACCCACCTGCAAAGGTATCGCATGATGAATACATAGTCATGCGAGGCGAACCGGGT
GAACTGAAACATCTCAGTAGCTCGAGGAAAAGACATCAACCGAGATTCCGAAAGTAGTGG
CGAGCGAAATCGGAAGAGCCTGTTAGTGATAGCACAAGACATAACGGAACAGCTTGGAAA
GGCTGGCCATAGCGGGTGATAGCCCCGTACGTGAAATGACCTGTGTGGTACTGAGCTAAC
GACAAGTAGGGCGGGACACGAGAAATCCTGTCTGAATATGGGGGGACCATCCTCCAAGGC
TAAATACTCATCATTGACCGATAGTGAACTAGTACCGTGAGGGAAAGGCGAAAAGAACCC
CGGGAGGGGAGTGAAATAGATCCTGAAACCGCGTGCTTACAAAAAGTAGGAGCCTCGTAA
GGGGTGACTGCGTACCTTTTGTATAATGGGTCAGCGACTTACATTCAGTGGCAAGGTTAA
CCGAATAGGGAAGCCGTAGAGAAATCGAGTCCGAATAGGGCGATCAGTCGCTGGGTGTAG
ACCCGAAACCAAGTGATCTATCCATGGCCAGGATGAAGGTGCCGTAACAGGTACTGGAGG
TCCGAACCGACTAGTGTTGCAAAACTAGCGGATGAGCTGTGGATAGGGGTGAAAGGCTAA
ACAAACTTGGAAATAGCTGGTTCTCTCCGAAAACTATTTAGGTAGTGCCTCAAGTATTAC
CATCGGGGGTAGAGCACTGTTTTGGCTAGGGGGTCATGGCGACTTACCAAACCAAGGCAA
ACTCCGAATACCGATGAGTACAGCTTGGGAGACAGAGCACCGGGTGCTAACGTCCGGACT
CAAGAGGGAAACAACCCAGACCGCCAGCTAAGGTCCCTAAAATTGGCTAAGTGGGAAACG
AAGTGGGAAGGCTAAAACAGTCAGGATGTTGGCTTAGAAGCAGCCATCATTTAAAGAAAG
CGTAATAGCTCACTGATCGAGTCGTCCTGCGCGGAAGATGTAACGGGGCTAAGCCAGTTA
CCGAAGCTGCGGATTTGCAATTTATTGCAAGTGGTAGGAGAGCGTTCTGTAAGCCTGTGA
AGGTGCGTTGTAAAGCGTGCTGGAGGTATCAGAAGTGCGAATGCTGACATGAGTAGCGTT
AAAGGGGGTGAAAAGCCCCCTCGCCGTAAGCGCAAGGTTTTCTACGCAACGTTCATCGGC
GTAGAGTGAGTCGGCCCCTAAGGCGAGGCAGAGATGCGTAGCTGATGGGAAACAGGTCAA
TATTCCTGTACCGATTGTTAGTGCGATGTGGGGACGGATCTTAATAGGTCATCCAGTTAT
TGGATTATTCTGGTTTAGTTGGATGTAGGCGTGCATTAGGCAAATCCGGTGCACATATAC
CGAGGCCAACGATCGAGCGGACTTGTCCGTGAAGTGACTGAACGAGGTTCCAGGAAAAGC
CACTAAGCTTCAGCTAACAACGACCGTACCGCAAACCGACACTGGTGCGCGAGATGAGTA
TTCTAAGGCGCTTGAGAGAACTCAGGAGAAGGAACTCGGCAAATTGACACCGTAACTTCG
GAAGAAGGTGTGCCCTATTAGTGTGTAGTGAACAACGAAGCATGAATGGGTTGCAAAAAA
TCGGTGGCTGCGACTGTTTATTAAAAACACAGCACTCTGCAAACACGAAAGTGGACGTAT
AGGGTGTGACGCCTGCCCGGTGCTGGAAGATTAAATGATGGGGTGCAAGCTCTTGATTGA
AGTCCCAGTAAACGGCGGCCGTAACTATAACGGTCCTAAGGTAGCGAAATTCCTTGTCGG
GTAAGTTCCGACCTGCACGAATGGCGTAACGATGGCCACACTGTCTCCTCCTGAGACTCA
GCGAAGTTGAAATGTTTGTGATGATGCAATCTCCCCGCGGAAAGACGGAAAGACCCCATG
AACCTTTACTGTAGCTTTGTATTGGACTTTGAACAGATCTGTGTAGGATAGGTGGGAGGC
TTTGAAGCAGGGTCGCTAGATCTTGTGGAGCCAACGTTGAAATACCACCCTGGTGTGTTT
GAGGTTCTAACCTAGGTCCATTATCTGGATCGGGGACAGTGCATGGTAGGCAGTTTGACT
GGGGCGGTCTCCTCCCAAAGCGTAACGGAGGAGTTCGAAGGTACGCTAGTTACGGTCGGA
CATCGTGACGATAGTGCAATGGCATAAGCGTGCTTAACTGCGAGACTGACAAGTCGAGCA
GATGCGAAAGCAGGACATAGTGATCCGGTGGTTCTGTATGGAAGGGCCATCGCTCAACGG
ATAAAAGGTACTCTGGGGATAACAGGCTGATACCGCCCAAGAGTTCATATCGACGGCGGT
GTTTGGCACCTCGATGTCGGCTCATCTCATCCTGGGGCTGTAGCCGGTCCCAAGGGTATG
GCTGTTCGCCATTTAAAGAGGTACGTGAGCTGGGTTTAAAACGTCGTGAGACAGTTTGGT
CCCTATCTTCCGTGGGCGCTGCAGATTTGAGGAAGCCTGCTCCTAGTACGAGAGGACCGG
AGTGGACACACCTCTGGTGTATCGGTTGTCACGCCAGTGGCATTGCCGAGTAGCTAAGTG
TGGAAGAGATAACCGCTGAAAGCATCTAAGCGGGAAACTCGTTTCAAGATGAGATCTGCC
GGGGCCTTGAGCCCCCTGAAGAGTCGTTCAAGACCAGGACGTTGATAGGTCAGGTGTGGA
AGCGCAGTAATGCGTTAAGCTAACTGATACTAATTGCTCGTGCGGCTTGACCC
>Root420 2871
AAATAAGGGCGTATGGGGGATGCCTTGGCTCTCAGAGGCGATGAAAGGCGTGATAAGCTG
CGAAAAGCTACGGGGACGGGCACACACCGATTGATCCGTAGATACCTGAATGGGGCAACC
CACTATGTTGAAGACATAGTACACCGATAGGTGGGCAAACCCGCTGAACTGAAACATCTA
AGTAGGCGGAGGAGAAGAAAACAAAAGTGATTCCGTAAGTAGTGGCGAGCGAACGCGGAT
TAGCCCAAACCAATGTTGTTACGGCAATGTTGGGGTTGTAGGACCACGACATTTTATGCA
CAAGGAACCGGAAGTTGCTGGAAAGTGACACCAAAGAGGGTGATAGTCCCGTATGGGTAA
CAAGTGTAATAGATAGTGGTATCCTGAGTAGGGCGGGGCACGTGAAACCCTGTCTGAATT
TGGCGGGACCATCCGCTAAGGCTAAATACTCCTGAGAGACCGATAGTGAACCAGTACCGT
GAGGGAAAGGTGAAAAGAACCGTGAATAACGGAGTGAAATAGATCCTGAAACCATACGCT
TACAAGCGGTCGGAGCCCTTTCGTGGGGTGACGGCGTGCCTTTTGCATAATGAGCCTACG
AGTTAACGTTGCTGGCAAGGTTAAGTGGTTAAGCCACGGATCCGTAGCGAAAGCGAGTCT
GAATAGGGCGCTTTAGTCAGTAGTGTTAGACGCGAAACCGTGTGATCTACCCATGGGCAG
GATGAAGCTGTGGTAACACACAGTGGAGGTCCGAACCGGTTGACGTTGAAAAGTCTTCGG
ATGACCTGTGGGTAGGGGTGAAAGGCCAATCAAACTCGGAAATAGCTCGTACTCCCCGAA
ATGCATTTAGGTGCAGCGCTGAATTTAAGTTATATAGAGGTAGAGCTACTGATTGGATGC
GGGGGCTTCACCGCCTACCAATTCCTGACAAACTCCGAATGCTATATAATGTTTCTCAGC
AGTGAGGGCTTGGGTGCTAAGGTCCAAGTCCGAGAGGGAAAGAACCCAGACCATCAGCTA
AGGTCCCCAAATATACGCTAAGTTGAAAGAACGAGGTTTGTCTGCCCAGACAGCTAGGAT
GTTGGCTTGGAAGCAGCCATTCATTTAAAGAGTGCGTAACAGCTCACTAGTCGAGCGGAC
GAGCATGGATAATAATCGGGCATAAGCGTATTACCGAAGCTATGGATTTACAGTCTGACT
GTAAGTGGTAGGGGAGCATTCCAGCAGGGTTGAAGGTGTATCGTAAGGTATGCTGGACTG
GCTGGAAAAGAAAATGTAGGCATAAGTAACGATAATGCGGGCGAGAAACCCGCACACCGA
AAAACTAAGGTTTCCACAGCTATGCTAATCAGCTGTGGGTTAGTCTGGTCCTAAGGCGAA
CCCGAAAGGGACAGTCGATGGCTAACGGGTTAATATTCCCGTACTACTAATTACTGTGAT
GGGGTGACGGAGTGATGAAAGCGCCGCGAACTGACGGAATAGTTCGTTGAAGTACCTACC
TATAAGATGCGCAGGCAAATCCACGCGTCTTGGGGAAATACGATAGTACTCGGAGTCTTC
GGACAAAGAGATAGTGCGCCTAAGGGCTTCCAAGAAAAACCTCTAAACTTCAGGTAATTA
GTACCAGTACCGTAAACCGACACAGGTAGTTGAGGAGAGAATCCTAAGGTGCTCGAGAGA
TTCATGGCTAAGGAATTAGGCAAAATAGACCCGTAACTTCGGGAGAAGGGTCGCCCTGTA
GCAATACAGGGCCGCAGTGAAGAGGTCCAGGCGACTGTTTATCAAAAACACAGGGCTCTG
CAAAATCGTAAGATGAAGTATAGGGCCTGACACCTGCCCGGTGCTGGAAGGTTAAGAGGA
GATGTTATCTTCGGAGAAGCATTGAATTGAAGCCCCAGTAAACGGCGGCCGTAACTATAA
CGGTCCTAAGGTAGCGAAATTCCTTGTCGGGTAAGTTCCGACCTGCACGAATGGTGTAAC
GATCTGGACACTGTCTCAGCCATGAGCTCGGTGAAATTGTAGTAACGGTGAAGATGCCGT
TTACCCGCAGTGGGACGAAAAGACCCTGTGCACCTTTACTATAGCTTAGTATTGACCTTG
GATAAATGATGTGTAGGATAGGTTGGAGACTGTGAAGTGGCGTCGCCAGGCGTTGTGGAG
TCATTGTTGAAATACAACCCTTTGTTTATCTGAGGCCTAACCCCATATTGTGGGGGACAT
TGCTTGGTGGGTAGTTTGACTGGGGTGGTCGCCTCCAAAAGAGTAACGGAGGCTTCTAAA
GGTTCCCTCAGTACGCTTGGTAACCGTGCGTAGAGTGCAATGGCATAAGGGAGCTTGACT
GAGAGACATACAGGTCGATCAGGTACGAAAGTAGAGCATAGTGATCCGGTGGTTCCGCAT
GGAAGGGCCATCGCTCAAAGGATAAAAGGTACGCCGGGGATAACAGGCTGATCTCCCCCA
AGAGCTCATATCGACGGGGGGGTTTGGCACCTCGATGTCGGCTCGTCACATCCTGGGGCT
GGAGAAGGTCCCAAGGGTTGGGCTGTTCGCCCATTAAAGTGGCACGCGAGCTGGGTTCAG
AACGTCGTGAGACAGTTCGGTCTCTATCTACTGTGGGCGTTAGAAATTTGAGTGGATCTG
ATTCTAGTACGAGAGGACCGAATTGGACAAACCTCTAGTGTATCTGTTGTCCCGCCAGGG
GCACCGCAGAGTAGCTACGTTTGGAAGGGATAAGCGCTGAAAGCATATAAGCGCGAAACC
CACCACAAGATGAGATTTCTTTTAAGGATCGTGGAAGATGACCACGTTGATAGGCTATAG
ATGTAAAGGCAGTAATGTCATAGTCGAGTAGTACTAATAATCCGTAAGCTT
>Root423 2785
CAAAAGGGCATTTGGTGGATGCCTTGGCATGCACAGGCGATGAAGGACGTGATACGCTGC
GATAAGCCGTGGGGAGCTGCGAATAAGCTTTGATCCATGGATCTCCGAATGGGGGAACCC
ACCTTAAATGCTTGGAAAATTTAAGTCGTGCGCAAGTACGGCTTAGGTTTCCAAGCATTG
TTTAAAGGTATCTTATCCTGAATACATAGGGGTAAGAAGCGAACGCAGGGAACTGAAACA
TCTAAGTACCTGCAGGAAAGGACATCAACCGAGACTCCGCAAGTAGTGGCGAGCGAACGC
GGACCAGGCCAGTGGCAATGAGGAATAAAGTGGAACGACATGGAAAGGTCGGCCGTAGAG
GGTGATAGCCCCTTACACGTAGAACACTCATTGTCCTTGAGTAAGGCGGGACACGTGAAA
TCCTGTCTGAACATGGGGAGACCACTCTCCAAGCCTAAGTACTCGTGCATGACCGATAGC
GAACAAGTACCGTGAGGGAAAGGTGAAAAGCACCCCGACAAGGGGAGTGAAATAGAACCT
GAAACCGGATGCCTACAAACAGTTGGAGCCCGCAAGGGTGACAGCGTACCTTTTGTATAA
TGGGTCAACGACTTAGTGTGACGAGCAAGCTTAAGCCGATAGGTGAAGGCGCAGCGAAAG
CGAGTCTGAACAGGGCGTTCAGTTCGTCGCATTAGACCCGAAACCGAGTGATCTAGCCAT
GAGCAGGTTGAAGGTTGGGTAACACCAACTGGAGGACCGAACCCGCATCTGTTGCAATAG
ATTGGGATGACTTGTGGTTAGGGGTGAAAGGCCAATCAAACTCGGAAATAGCTGGTTCTC
CGCGAAAACTATTTAGGTAGTGCGTCGACCGAATACCCTCGGGGGTAGAGCACTGGATGG
GCTATGGGGACTCACCGTCTTACTGATCCTAACCAAACTCCGAATACCGAGGAGTACTAG
TCGGCAGACACACGGCGGGTGCTAACGTCCGTCGTGAAAAGGGCAACAACCCTGACCTCC
AGCTAAGGTCCCCAAGTCATGGCTAAGTGGGAAAGGATGTGAGGATCCCAAAACAACCAG
GATGTTGGCTTAGAAGCAGCCATCATTTAAAGAAAGCGTAACAGCTCACTGGTCTAAATA
AGGGTCTTTGCGCCGAAAATGTAACGGGGCTAAAGCCATGCACCGAAGCTGAGGATACGT
CGCAAGACGTGTGGTAGCGGAGCGTTCCGTAAGCCTGTGAAGGGATACNCGTGAGGGGTC
CTGGAGGTATCGGAAGTGCGAATGTTGACATGAGTAACGATAAAGAGGGTGAGAGACCCT
CTCGCCGAAAGACCAAGGGTTCCTGCTTAAAGTTAATCTGAGCAGGGTTAGCCGGCCCCT
AAGACGAGGCGGACACGCGTAGTCGATGGGAACCACGTTAATATTCGTGGGCCTGGTGGT
AGTGACGGATCGCTTAACTTGTTCACACTTATTGGATTGTGTGGGCGGGGACGCGGTTCC
AGGAAATAGCTCCACCGTATAGACCGTACCCGAAACCGACACAGGTGGTCAGGTAGAGTA
TACCAAGGCGCTTGAGAGAACTATGCTGAAGGAACTCGGCAAATTGCACGCGTAACTTCG
GAAGAAGCGTGACCCCAAGGGACGCAAGTCTGTTGGGGTGGCACAGACCAGGGGGTAGCG
ACTGTTTATCAAAAACACAGGGCTCTGCGAAGTCGCAAGACGACGTATAGGGTCTGACGC
CTGCCCGGTGCTGGAAGGTTAAGAGGAGGGGTGCAAGCTCTGAATCGAAGCCCCAGTAAA
CGGCGGCCGTAACTATAACGGTCCTAAGGTAGCGAAATTCCTTGTCGGGTAAGTTCCGAC
CTGCACGAATGGCGTAACGACTTCCCCGCTGTCTCCAGCATAGACTCAGTGAAATTGAAT
TCCCCGTGAAGATGCGGGGTTCCTGCGGTCAGACGGAAAGACCCCGTGCACCTTTACTAT
AGCTTTACACTGGCATTCGTGTCGGCATGTGTAGGATAGGTGGTAGGCTTTGAAGCAGGG
ACGCCAGTTCTTGTGGAGCCATCCTTGAAATACCACCCTTATCGTCATGGATGTCTAACC
GCGGTCCGTTATCCGGATCCGGGACAGTGTATGGTGGGTAGTTTGACTGGGGCGGTCGCC
TCCGAAAGAGTAACGGAGGCGCGCGATGGTGGGCTCAGACCGGTCGGAAATCGGTCGTCG
AGTGCAATGGCATAAGCCCGCCTGACTGCGAGACTGACAAGTCGAGCAGAGACGAAAGTC
GGTCATAGTGATCCGGTGGTCCCGCGTGGAAGGGCCATCGCTCAACGGATAAAAGGTACG
CCGGGGATAACAGGCTGATGACCCCCAAGAGTCCATATCGACGGGGTTGTTTGGCACCTC
GATGTCGGCTCATCGCATCCTGGGGCTGGAGCAGGTCCCAAGGGTTTGGCTGTTCGCCAA
TTAAAGCGGTACGTGAGCTGGGTTCAGAACGTCGTGAGACAGTTCGGTCCCTATCTGCCG
TGGGTGTAGGAATATTGACAGGATCTGTCCCTAGTACGAGAGGACCGGGATGGACATATC
TCTGGTGGACCTGTTGTCCTGCCAAGGGCATAGCAGGGTAGCTATATATGGAATGGATAA
CCGCTGAAGGCATCTAAGCGGGAAACCAACCTGAAAACGAGTATTCCCTTGAGAACCGTG
GAAGACGACCACGTTGATAGGCTGGGTGTGGAAGTGCGGCAACGCATGAAGCTTACCAGT
ACTAATCGTTCGATTGGCTTGATCG
>Root4 3110
TCAAGATTCTAAGAGCAAACGGTGAATGCCTTGGCATGTAGAGCCGAAGAAGGACGTAGT
AATCTGCGATAAGCCTCGGGGAGTTGATAAACGAACCCTGATCCGAGGATTTCCGAATGG
GGAAACCCCGCCAGGTGCTTTCGGGCAACCTGGTGACTCCCGCCTGAATATATAGGGCGG
GTAGAGGGAACGTGGGGAAGTGAAACATCTCAGTACCCACAGGAAGAGAAAACAATAGTG
ATTCCGTTAGTAGTGGCGAGCGAACCCGGAAGAGGCTAAACCGATCATGTGTGATAGCCG
GCAGGCGTTGCATGGTCGGGGTTGCGGGACTTTTCTGCTGATTCTGCCGAACAGTGAGCG
TTACAAAGGAATATAGACGAATACGTTTGAAAGCGTAGCCATAGACGGTGCCAGCCCGGT
AGTTGAAATGTTCCAATGGCGCGAAGAGTATCCCAAGTAGCACGGGGCCCGAGAAATCCC
GTGTGAATCTGTCAGGACCACCTGATAAGCCTAAATACTCCTACATGACCGATAGTGAAC
AAGTACCGTGAGGGAAAGGTGAAAAGTACCCCGGGAGGGGAGTGAAATAGTACCTGAAAC
CGTTTGCTTACAAACCGTTGGAGCCAGTCTGATTCTGGTGACAGCGTGCCTTTTGAAGAA
TGAGCCTGCGAGTTAGTGATCAGTGGCGAGCTTAACCCGTGAGGGGAATGCGTAGCGAAA
GCGAGTCTTAATAGGGCGAATGAGTCGCTGGTCCTAGACCCGAAGCGAAGTGATCTATCC
ATGGCCAGGTTGAAGCGACGGTAAGACGTCGTGGAGGACCGAACCCACTTAGGTTGAAAA
CTGAGGGGATGAGCTGTGGATAGGGGTGAAAGGCCAATCAAACTTCGTGATAGCTGGTTC
TCTCCGAAATGCATTTAGGTGCAGCGTTGCGTGTTTCTTGCCGGAGGTAGAGCTACTGGA
TAGCCGATGGGCCCTACAAGGTTACTGACGTTAGCCAAACTCCGAATGCCGGTAAGTGAG
AGCGCAGCAGTGAGACAGTGGGGGATAAGCTTCATTGTCGAGAGGGAAACAACCCAGACC
ACCAACTAAGGTCCCAAAGCGCGTGCTAAGTGGGAAAGGATGTGGAGTTGCACAGACAAC
CAGGAGGTTGGCTTAGAAGCAGCCACCCTTGAAAGAGTGCGTAATAGCTCACTGGTCAAG
TGATTCCGCGCCGACAATGTAACGGGGCTCAAGCNCGCCACCGAAGTTGTGGCATTGATA
TTTTTGGTAGGCCTTCGTGGTCCAGCCGTATTGATGGGTAGGAGAGCGTCGTGTGGCCAG
TGAAGCGGCGGTGTAAACCAGCCGTGGAGGCCACACGAGTGAGAATGCAGGCATGAGTAG
CGAAAGACGGGTGAGAAACCCGTCCTCCGGAAGACCAAGGTTTCCAGGGTCAAGCTAATC
TTCCCTGGGTAAGTCGGGACCTAAGGCGAGGCCGACAGGCGTAGTCGATGGACAACGGGT
AGATATTCCCGTACCGCAGAAGAACCGCCCAAGCTAATCCAGTAATGCTAAGTGTCTGAA
TCCCCGTGACGGATCCCTTCGGGGTGATGCGTGTGGGCCTAGCACACGACCCTATGCTGG
TGCGGTTAGCGTATTAACAGGTGTGACGCAGGAAGGTAGCCGAGCCGGGCGATGGTTGTC
CCGGTCTAAGGGTGTAGGCCGAGAGATAGGCAAATCCGTCTCTCATATAAGGCTGAGACC
CGATGGGTAGACGTTAGTCGAAATCGGTGATCCTATGCTGCCAAGAAAAGCATCGACGCG
AGGTTCAATGTGCCCGTACCCCAAACCGACTCAGGTGGTCAGGTAGAGAATACTAAGGAG
ATCGAGAGAATCGTGGTTAAGGAACTCGGCAAAATGCCCCCGTAACTTCGGGAGAAGGGG
GGCCTGAGGCGTGAAGGGATTTACTCCTGGAAGCGTTTGAAGGCCGCAGAGACCAGTGGG
AAGCGACTGTTTACTAAAAACACAGGTCCGTGCTAAGTCGCAAGACGATGTATACGGACT
GACGCCTGCCCGGTGCTGGAAGGTTAAGAGGAACGGTTAGCGTAAGCGAAGCTGAGAATT
TAAGCCCCAGTAAACGGCGGTGGTAACTATAACCATCCTAAGGTAGCGAAATTCCTTGTC
GGGTAAGTTCCGACCTGCACGAATGGCGTAACGACTTCCCAGCTGTCTCAACCGCGAACT
CGGCGAAATTGCACTACGAGTAAAGATGCTCGTTACGCGCAGCAGGACGGAAAGACCCCG
TGACCTTTACTACAGCTTGGTATTGGTGTTCGGTGTGACTTGTGTAGGATAGGTGGGAGA
CTGTGAAGCTTGGACGCTAGTTCAGGTGGAGTCATTGTTGAAATACCACTCTGGTCACTC
TGGACATCTAACTTCGAACCGTAATCCGGTTCAGGGACAGTGCCTGGTGGGTAGTTTAAC
TGGGGCGGTTGCCTCCCAAAAAGTAACGGAGGCGCCCAAAGGTTCCCTCAACCTGGTTGG
CAATCAGGTGTCGAGTGTAAGTGCACAAGGGAGCTTGACTGTAAGACTGACAAGTCGAGC
AGGGACGAAAGTCGGGACTAGTGATCCGGCAGTGGCTTGTGGAAGCGCTGTCGCTCAACG
GATAAAAGGTACCTCGGGGATAACAGGCTGATCTTGCCCAAGAGTCCATATCGACGGCAT
GGTTTGGCACCTCGATGTCGGCTCGTCGCATCCTGGGGCTGGAGTAGGTCCCAAGGGTTG
GGCTGTTCGCCCATTAAAGCGGTACGCGAGCTGGGTTTAGAACGTCGTGAGACAGTTCGG
TCCCTATCCGCTGCGCGCGCAGGAAATTTGAAAGGATCTGACCCTAGTACGAGAGGACCG
GGTTGGACGAACCTCTGGTGTGTCAGTTGTTCCGCCAGGAGCACCGCTGATTAGCTACGT
TCGGAATGGATAACCGCTGAAAGCATCTAAGCGGGAAGCCGGCCTTGAGATGAGATTTCC
ATACCTTCGGGTGAGAGGCTCCCAGTAGACGACTGGGTTGATAGGCTGGATGTGGAAGCG
AGGACTAAAGACTCGTGGAGCTGACCAGTACTAATAAGCCGATATCTTGA
>Root434 2873
TCAAGTGAATAAGAGCACGTGGTGGATGCCTTGGCAATGATAGGCGACGAAGGACGTGAT
AGCCTGCGATAAGCTTCGGGGAGCTGGCAAATTAGCTTTGATCCGGAGATTTCCGAATGG
GGAAACCCACCTGCAAAGGTATCGCATGATGAATACATAGTCATGCGAGGCGAACCGGGT
GAACTGAAACATCTCAGTAGCTCGAGGAAAAGACATCAACCGAGATTCCGAAAGTAGTGG
CGAGCGAAATCGGAGAAGCCTGTTAGTGATAGCACAAGACATAACGGAACAGCTTGGAAA
GGCTGGCCATAGCGGGTGATAGCCCCGTACGTGAAATGACCTGTGTGGTACTGAGCTAAC
GACAAGTAGGGCGGGACACGAGAAATCCTGTCTGAATATGGGGGGACCATCCTCCAAGGC
TAAATACTCATCATTGACCGATAGTGAACTAGTACCGTGAGGGAAAGGCGAAAAGAACCC
CGGGAGGGGAGTGAAATAGATCCTGAAACCGCGTGCTTACAAAAAGTAGGAGCCTCGTAA
GGGGTGACTGCGTACCTTTTGTATAATGGGTCAGCGACTTACATTCAGTGGCAAGGTTAA
CCGAATAGGGAAGCCGTAGAGAAATCGAGTCCGAATAGGGCGATCAGTCGCTGGGTGTAG
ACCCGAAACCAAGTGATCTATCCATGGCCAGGATGAAGGTGCCGTAACAGGTACTGGAGG
TCCGAACCGACTAGTGTTGCAAAACTAGCGGATGAGCTGTGGATAGGGGTGAAAGGCTAA
ACAAACTTGGAAATAGCTGGTTCTCTCCGAAAACTATTTAGGTAGTGCCTCAAGTATTAC
CATCGGGGGTAGAGCACTGTTTTGGCTAGGGGGTCATGGCGACTTACCAAACCAAGGCAA
ACTCCGAATACCGATGAGTACAGCTTGGGAGACAGAGCACCGGGTGCTAACGTCCGGACT
CAAGAGGGAAACAACCCAGACCGCCAGCTAAGGTCCCTAAAATTGGCTAAGTGGGAAACG
AAGTGGGAAGGCTAAAACAGTCAGGATGTTGGCTTAGAAGCAGCCATCATTTAAAGAAAG
CGTAATAGCTCACTGATCGAGTCGTCCTGCGCGGAAGATGTAACGGGGCTAAGCCAGTTA
CCGAAGCTGCGGATTTGCAATTTATTGCAAGTGGTAGGAGAGCGTTCTGTAAGCCTGTGA
AGGTGCGTTGTAAAGCGTGCTGGAGGTATCAGAAGTGCGAATGCTGACATGAGTAGCGTT
AAAGGGGGTGAAAAGCCCCCTCGCCGTAAGCGCAAGGTTTTCTACGCAACGTTCATCGGC
GTAGAGTGAGTCGGCCCCTAAGGCGAGGCAGAGATGCGTAGCTGATGGGAAACAGGTCAA
TATTCCTGTACCGATTGTTAGTGCGATGTGGGGACGGATCTTAATAGGTCATCCAGTTAT
TGGATTATTCTGGTTTAGTTGGATGTAGGCGTGCATTAGGCAAATCCGGTGCACATATAC
CGAGGCCAACGATCGAGCGGACTTGTCCGTGAAGTGACTGAACGAGGTTCCAGGAAAAGC
CACTAAGCTTCAGCTAACAACGACCGTACCGCAAACCGACACTGGTGCGCGAGATGAGTA
TTCTAAGGCGCTTGAGAGAACTCAGGAGAAGGAACTCGGCAAATTGACACCGTAACTTCG
GAAGAAGGTGTGCCCTATTAGTGTGTAGTGAACAACGAAGCATGAATGGGTTGCAAAAAA
TCGGTGGCTGCGACTGTTTATTAAAAACACAGCACTCTGCAAACACGAAAGTGGACGTAT
AGGGTGTGACGCCTGCCCGGTGCTGGAAGATTAAATGATGGGGTGCAAGCTCTTGATTGA
AGTCCCAGTAAACGGCGGCCGTAACTATAACGGTCCTAAGGTAGCGAAATTCCTTGTCGG
GTAAGTTCCGACCTGCACGAATGGCGTAACGATGGCCACACTGTCTCCTCCTGAGACTCA
GCGAAGTTGAAATGTTTGTGATGATGCAATCTCCCCGCGGAAAGACGGAAAGACCCCATG
AACCTTTACTGTAGCTTTGTATTGGACTTTGAACAGATCTGTGTAGGATAGGTGGGAGGC
TTTGAAGCAGGGTCGCTAGATCTTGTGGAGCCAACGTTGAAATACCACCCTGGTGTGTTT
GAGGTTCTAACCTAGGTCCATTATCTGGATCGGGGACAGTGCATGGTAGGCAGTTTGACT
GGGGCGGTCTCCTCCCAAAGCGTAACGGAGGAGTTCGAAGGTACGCTAGTTACGGTCGGA
CATCGTGACGATAGTGCAATGGCATAAGCGTGCTTAACTGCGAGACTGACAAGTCGAGCA
GATGCGAAAGCAGGACATAGTGATCCGGTGGTTCTGTATGGAAGGGCCATCGCTCAACGG
ATAAAAGGTACTCTGGGGATAACAGGCTGATACCGCCCAAGAGTTCATATCGACGGCGGT
GTTTGGCACCTCGATGTCGGCTCATCTCATCCTGGGGCTGTAGCCGGTCCCAAGGGTATG
GCTGTTCGCCATTTAAAGAGGTACGTGAGCTGGGTTTAAAACGTCGTGAGACAGTTTGGT
CCCTATCTTCCGTGGGCGCTGCAGATTTGAGGAAGCCTGCTCCTAGTACGAGAGGACCGG
AGTGGACACACCTCTGGTGTATCGGTTGTCACGCCAGTGGCATTGCCGAGTAGCTAAGTG
TGGAAGAGATAACCGCTGAAAGCATCTAAGCGGGAAACTCGTTTCAAGATGAGATCTGCC
GGGGCCTTGAGCCCCCTGAAGAGTCGTTCAAGACCAGGACGTTGATAGGTCAGGTGTGGA
AGCGCAGTAATGCGTTAAGCTAACTGATACTAATTGCTCGTGCGGCTTGACCC
>Root444D2 2739
AAGGCATACCCAGGGAACTGAAACATCTAAGTACCTGGAGGAAAAGAAAACAAAAGTGAT
TCCGTCAGTAGCGGCGAGCGAAAGCGGAATAGCCCAAACCAAGGAGCTTGCTCCTTGGGG
TTGTAGGACCTCGTTNTGGGGTTAGTTCGGTAGGCGAAGTGATCTGGAAAGGTCCGGCAT
AGAAGGTAAAAGCCCTGTAGCCAAAATCGAACGAAANCCCTAGAGGNATCCTGAGTACGG
CGGGTCACGTGAAACCCCGTCGGAATCCGGCAGGACCATCTGCCAAGGCTAAATACTCCC
TAGTGACCGATAGTGAAGCAGTACCGTGAGGGAAAGGTGAAAAGCACCGCGGAAGCGGAG
TGAAAAAGAACCTGAAACCGTGTGCTTACAAAAAGTCAGAGCCCTCTATATGGGTGATGG
CGTGCCTTTTGTAGAATGAACCGGCGAGTTACGTTCCCGTGCGAGGTTAAGNTGAAAAGN
CGGAGCCGCAGCGAAAGCGAGTCTGAATAGGGCGCTTTAGTACGTGGACGTAGACCCGAA
ACCGTGTGATCTACCCCTGTCCAGGGTGAAGGTGAGGTAACACTCACTGGAGGCCCGAAC
CCACGCATGTTGAAAAATGCGGGGATGAGGTGGGGGTAGCGGAGAAATTCCAATCGAACT
CGGAGATAGCTGGTTCTCCCCGAAATAGCTTTAGGGCTAGCCTCGGATGTTGAGTTGTGG
AGGTAAAGCACTGATTGGGTGCGGGGCCCGCCAAGGGTTACCAAGTCCAGTCAAACTCTG
AATGCCACAAACTTAAATCCGGGAGTCAGACAGTGAGTGCTAAGATCCATTGTCAAAAGG
GAAACAGCCCAGACCATCAGCTAAGGTCCCCAAGTGTGTGTTAAGTGGGAAAGGATGTGG
AGTTGCACAGACAACCAGGATGTTGGCTTAGAAGCAGCCACCATTGAAAGAGTGCGTAAT
AGCTCACTGGTCGAGTGACTCTGCGCCGAAAATGTAACGGGGCTAAACACGCCACCGAAG
CTATGGCTTGCACNTNNGTGCATGGGTAGGGGAGCGTTGTATGTACGTNGAATTCTGACC
GTAAGGACAGGTGGAGCGCATACAAGTGAGAATGCCGGTATAAGTAACGAAAAGATCAGT
GAGAATCTGATCCGCCGAAAACCTAAGGGTTCCTGAGGAAGGCTCGTCCGCTCAGGGTAA
GTCGGGACCTAAGGCGAGGCCGAAAGGCGTAGTCGATGGACAACAGGTGGAAATTCCTGT
ACCACCGTAGCCGTTATGAGCNATGGAGTGACGCAGAAGGATAGTGACGCGAGCTGATGG
ATGCTCGTCCAAGCAGTGAGGCTGATGTGTAGGCAAATCCGCACATCGTAAGGCTGGGCT
GTGATGGGGAGGGAAANTTTAAGTACCGAAGGTCATGAGTTCACACTGCCAAGAAAAGCT
TCTAGCCAGGCGAAGGTGCCCGTACCGCAAACCGACACAGGTGGGTGAGAAGAGAATTCT
AAGGCGCGCGGAAGAACTCTCGTTAAGGAACTCGGCAAAATGACCCCGTAACTTCGGGAG
AAGGGGTGCCTCGGTAGGGTGAATAGCCCGAGGGGGCCGCAGTGAAAAGGCCCAAGCGAC
TGTTTAGCAAAAACACAGGTCTGTGCGAAGCCGCAAGGCGAAGTATACGGGCTGACGCCT
GCCCGGTGCTGGAAGGTTAAGAGGAGTGGTTAGGGGTCAAACCCGAAGCTATGAATTGAA
GCCCCAGTAAACGGCGGCCGTAACTATAACGGTCCTAAGGTAGCGAAATTCCTTGTCAGG
TAAATTCTGACCCGCACGAATGGCGTAACGACTTGGGCGCTGTCTCAACGAGAGATCCGG
TGAAATTTTAATACCTGTGAAGATGCAGGTTACCCGCGACAAGACGGAAAGACCCCATGG
AGCTTTACTGCAGCTTGATATTGGACTTTGGTACGATCTGTACAGGATAGGTGGGAGCCT
TTGAAGCCTGAGCGCCAGCTTGGGTGGAGGCATCGTTGGGATACCACCCTGATCGTATCG
GAGTTCTAACCTGGTACCGTGATCCGGTATGGGGACAGTGTCAGGTGGGCAGTTTGACTG
GGGCGGTCGCCTCCTAAAATGTAACGGAGGCGTTTAAAGGTTCCCTCAGAATGGTTGGAA
ATCATTCGCAGAGTGCAAAGGCATAAGGGAGCTTGACTGCGAGACCTACAAGTCGAGCAG
GGACGAAAGTCGGACTTAGTGATCCGGTGGTACCGAATGGAAGGGCCATCGCTCAACGGA
TAAAAGCTACCCTGGGGATAACAGGCTTATCTCCCCCAAGAGTCCACATCGACGGGGAGG
TTTGGCACCTCGATGTCGGCTCATCGCATCCTGGGGCTGAAGTAGGTCCCAAGGGTTGGG
CTGTTCGCCCATTAAAGCGGTACGCGAGCTGGGTTCAGAACGTCGTGAGACAGTTCGGTC
CCTATCTGTCGCGGGCGTAGGAAATTTGAGAGGAGCTGTCCTTAGTACGAGAGGACCGGG
ATGGACGTACCGCTGGTGTACCAGTTGTCTCGCCAGAGGCATCGCTGGGTAGCTATGTAC
GGAGGGGATAAGCGCTGAAAGCATCTAAGCGCGAAGCCCCCCTCAAGATGAGATTTCCCA
GTATGTAAGACCCCTTGTAGACGACGAGGTTGATAGGTTCGAGGTGGAAGTGCAGCAATG
CATGCAGCTGACGAATACTAATCGGTCGAGGGCTTAACC
>Root472D3 2322
CAAGCTACTAAGTGCACATGGTGGATGCCTTGGCATCGAGAGCCGATGAAGGACGTTGGA
GTCTGCGAAAAGCCCCGGGAAGGTGACAACCGACCTGTGATCCGGGGATGTCCGAATGGG
GAAACCCACCTGGAGTAAAGTCCAGGTACCTCTGTCTGAACACATAGGGCAGTAGGAGGG
AACGTGGGGAAGTGAAACATCTCAGTACCCACAGGAAGAGAAAACAACAGTGATTCCGGT
AGTAGTGGCGAGCGAAACTGGAAGAGGCTAAACCTAGACGATGTGATAGCCGGCAGGCGT
TGTCGTTTGGGTGTTGTGGGGCCGCATGGCCTGGTCTGCCGACCTGGCAAAGAGTCATAA
ACCATGAGTGAAGTGAAAGCCGACTGGAAAGTCGCGGCATAGAGGGTGATACCCCCGTAC
ACGTAAGCTCATGGCTCTTTTGCGTTACCCCGAGTAACACCGAACCCCTGAAATTCGGTG
TGAATCTGGCGGGACCACCCGTTAAGCCTAAATACTCCTCGATGACCGATAGCGGACTAG
TACCGTGAGGGAAAGGTGAAAAGTACCCCGGGAGGGGAGTGAAATAGTACCTGAAACCAT
GTGCATACAATCCGTTGGAGCTCGTCCTTGTGACGGGTGACAGCGTGCCTTTTGAAGAAT
GAGCCTGCGAGTTAGCGTTCTGTAGCGAGGTTAAGGCGTTGAGCCGTAGCCGTAGCGAAA
GCGAGTCCGAATAGGGCGACCATAGTTGCAGGATCTAGACCCGAAGCGGAGTGATCTATC
CATGGCCAGGTTGAAGCGCGGGTAAGACCGCGTGGAGGACCGAACCCACCTAGGTTAAAA
ACTGGGGGGATGAGCTGTGGATAGGGGTGAAAGGCCAATCAAACTCCGTGATAGCTGGTT
CTCCCCGAAATGCATTTAGGTGCAGCGTTGCGTGTTTCTTGTCGGAGGTAGAGCACTGGA
TGGGCTAGGGGGCCTACAAGCTTACTGAACTCAGCCAAACTCCGAATGCCGATAAGTGAG
AGCGCAGCAGTGAGACAGTGGGGGATAAGCTCCATTGTCGAGAGGGAAACAGCCCAGACC
ATCAGCTAAGGTCCCAAAGCGATAACTAAGTGGAAAAGGATGTGGAGTCGCAGAGACAAC
CAGGAGGTTGGCTTAGAAGCAGCCACCCTTGAAAGAGTGCGTAATAGCTCACTGGTCAAG
TAATTCCGCGCCGACAATTTAGCGGGGCTCAAGTTATCCACCGAAGCTATGGGATTCATG
CAATAGCCAGGCCTTCGTGGTCCAGGCGTATGGATCGGTAGGGGAGCGTCGTGTGGCCAG
CGAAGCGGCGGAGTGATCCAGCCGTGGAGGCTACACGAGTGAGAATGCAGGCATGAGTAG
CGAATGAGGAGTGAGAAACTCCTCCACCGAATGACCAAGGGTTCCAGGGTCAAGCTAATC
TTCCCTGGGTAAGTCGGGACCTAAGGCGAGGCCGACAGGCGTAGTCGATGGACAACGGGC
TGATATTCCCGTACCGGCATTAGATCGCCCATGCTGAACCCAGAAATGCTAAGTGCCCAA
ATCTGGCGGGACTCTTCGGAGCGATGCCAGTGCTGCGCATGACCCGATCTGGTAGTAGGC
AAGCAATGGTGTGACGCAGGAAGGTAGCTCATCCCGGGCGATGGTTGTCCCGGGCTAAGG
ATGTAGGGCGAATGATAGGCAAATCCGTCATTCACATAGCCTGAGATCTGATGGGGAGAC
GTTTTAGTCGAAGTGAGTGATCCTATGCTGCCGAGAAAAGCATCTAGCGAGATCTAGAGC
CGCCCGTACCCCAAACCGACTCAGGTGGTCAGGTAGAGAATACTAAGGTGATCGAGTGAA
CCATGGTTAAGGAACTCGGCAAAATGCCCCCGTAACTTCGGGAGAAGGGGGGCCCGATTC
GTTATCACACTTGCTGTGAGAAGCGTTGACGGCCGCAGAGACCAGGCCCAAGCGACTGTT
TACTAAAAACACAGGTCCGTGCTAAGTCGAAAGACGCCGTATACGGACTGACTCCTGCCC
GGTGCTGGAAGGTTAAGGGGACGTGTCAGCGCAAGCGAAGCACAGAACTTAAGCCCCAGT
AAACGGCGGTGGTAACTATAACCATCCTAAGGTAGCGAAATTCCTTGTCGGGTAAGTTCC
GACCTGCACGAATGGAGTAACGACTTGGGCGCTGTCTCAACCATGGACTCGGCGAAATTG
CACTACGAGTAAAGATGCTCGTTACGCGCGGCAGGACGGAAAGACCCCGGGACCTTTACT
ATAGTTTGGTATTGGTGTTTGGTTCAGTTTGTGTAGGATAGG
>Root473 2873
TCAAGTGAATAAGAGCACGTGGTGGATGCCTTGGCAATGATAGGCGACGAAGGACGTGAT
AGCCTGCGATAAGCTTCGGGGAGCTGGCAAATTAGCTTTGATCCGGAGATTTCCGAATGG
GGAAACCCACCTGCAAAGGTATCGCATGATGAATACATAGTCATGCGAGGCGAACCGGGT
GAACTGAAACATCTCAGTAGCTCGAGGAAAAGACATCAACCGAGATTCCGAAAGTAGTGG
CGAGCGAAATCGGAAGAGCCTGTTAGTGATAGCACAAGACATAACGGAACAGCTTGGAAA
GGCTGGCCATAGCGGGTGATAGCCCCGTACGTGAAATGACCTGTGTGGTACTGAGCTAAC
GACAAGTAGGGCGGGACACGAGAAATCCTGTCTGAATATGGGGGGACCATCCTCCAAGGC
TAAATACTCATCATTGACCGATAGTGAACTAGTACCGTGAGGGAAAGGCGAAAAGAACCC
CGGGAGGGGAGTGAAATAGATCCTGAAACCGCGTGCTTACAAAAAGTAGGAGCCTCGTAA
GGGGTGACTGCGTACCTTTTGTATAATGGGTCAGCGACTTACATTCAGTGGCAAGGTTAA
CCGAATAGGGAAGCCGTAGAGAAATCGAGTCCGAATAGGGCGATCAGTCGCTGGGTGTAG
ACCCGAAACCAAGTGATCTATCCATGGCCAGGATGAAGGTGCCGTAACAGGTACTGGAGG
TCCGAACCGACTAGTGTTGCAAAACTAGCGGATGAGCTGTGGATAGGGGTGAAAGGCTAA
ACAAACTTGGAAATAGCTGGTTCTCTCCGAAAACTATTTAGGTAGTGCCTCAAGTATTAC
CATCGGGGGTAGAGCACTGTTTTGGCTAGGGGGTCATGGCGACTTACCAAACCAAGGCAA
ACTCCGAATACCGATGAGTACAGCTTGGGAGACAGAGCACCGGGTGCTAACGTCCGGACT
CAAGAGGGAAACAACCCAGACCGCCAGCTAAGGTCCCTAAAATTGGCTAAGTGGGAAACG
AAGTGGGAAGGCTAAAACAGTCAGGATGTTGGCTTAGAAGCAGCCATCATTTAAAGAAAG
CGTAATAGCTCACTGATCGAGTCGTCCTGCGCGGAAGATGTAACGGGGCTAAGCCAGTTA
CCGAAGCTGCGGATTTGCAATTTATTGCAAGTGGTAGGAGAGCGTTCTGTAAGCCTGTGA
AGGTGCGTTGTAAAGCGTGCTGGAGGTATCAGAAGTGCGAATGCTGACATGAGTAGCGTT
AAAGGGGGTGAAAAGCCCCCTCGCCGTAAGCGCAAGGTTTTCTACGCAACGTTCATCGGC
GTAGAGTGAGTCGGCCCCTAAGGCGAGGCAGAGATGCGTAGCTGATGGGAAACAGGTCAA
TATTCCTGTACCGATTGTTAGTGCGATGTGGGGACGGATCTTAATAGGTCATCCAGTTAT
TGGATTATTCTGGTTTAGTTGGATGTAGGCGTGCATTAGGCAAATCCGGTGCACATATAC
CGAGGCCAACGATCGAGCGGACTTGTCCGTGAAGTGACTGAACGAGGTTCCAGGAAAAGC
CACTAAGCTTCAGCTAACAACGACCGTACCGCAAACCGACACTGGTGCGCGAGATGAGTA
TTCTAAGGCGCTTGAGAGAACTCAGGAGAAGGAACTCGGCAAATTGACACCGTAACTTCG
GAAGAAGGTGTGCCCTATTAGTGTGTAGTGAACAACGAAGCATGAATGGGTTGCAAAAAA
TCGGTGGCTGCGACTGTTTATTAAAAACACAGCACTCTGCAAACACGAAAGTGGACGTAT
AGGGTGTGACGCCTGCCCGGTGCTGGAAGATTAAATGATGGGGTGCAAGCTCTTGATTGA
AGTCCCAGTAAACGGCGGCCGTAACTATAACGGTCCTAAGGTAGCGAAATTCCTTGTCGG
GTAAGTTCCGACCTGCACGAATGGCGTAACGATGGCCACACTGTCTCCTCCTGAGACTCA
GCGAAGTTGAAATGTTTGTGATGATGCAATCTCCCCGCGGAAAGACGGAAAGACCCCATG
AACCTTTACTGTAGCTTTGTATTGGACTTTGAACAGATCTGTGTAGGATAGGTGGGAGGC
TTTGAAGCAGGGTCGCTAGATCTTGTGGAGCCAACGTTGAAATACCACCCTGGTGTGTTT
GAGGTTCTAACCTAGGTCCATTATCTGGATCGGGGACAGTGCATGGTAGGCAGTTTGACT
GGGGCGGTCTCCTCCCAAAGCGTAACGGAGGAGTTCGAAGGTACGCTAGTTACGGTCGGA
CATCGTGACGATAGTGCAATGGCATAAGCGTGCTTAACTGCGAGACTGACAAGTCGAGCA
GATGCGAAAGCAGGACATAGTGATCCGGTGGTTCTGTATGGAAGGGCCATCGCTCAACGG
ATAAAAGGTACTCTGGGGATAACAGGCTGATACCGCCCAAGAGTTCATATCGACGGCGGT
GTTTGGCACCTCGATGTCGGCTCATCTCATCCTGGGGCTGTAGCCGGTCCCAAGGGTATG
GCTGTTCGCCATTTAAAGAGGTACGTGAGCTGGGTTTAAAACGTCGTGAGACAGTTTGGT
CCCTATCTTCCGTGGGCGCTGCAGATTTGAGGAAGCCTGCTCCTAGTACGAGAGGACCGG
AGTGGACACACCTCTGGTGTATCGGTTGTCACGCCAGTGGCATTGCCGAGTAGCTAAGTG
TGGAAGAGATAACCGCTGAAAGCATCTAAGCGGGAAACTCGTTTCAAGATGAGATCTGCC
GGGGCCTTGAGCCCCCTAAAGAGTCGTTCAAGACCAGGACGTTGATAGGTCAGGTGTGGA
AGCGCAGTAATGCGTTAAGCTAACTGATACTAATTGCTCGTGCGGCTTGACCC
>Root480 2881
TCAAGCGACTAAGCGTATACGGTGGATGCCTTGGCAGTCAGAGGCGACGAAGGACGTGGC
AGCCTGCGAAAAGTGTCGGGGAGCTGGCAACAAGCTTTGATCCGGCAATGTCCGAATGGG
GAAACCCACCGCGCAAGCGGTACCGTGCACTGAATACATAGGTGTACGGGGCGAACCCGG
GGAACTGAAATATCTAAGTACCCGGAGGAAAAGAAATCAACCGAGATTCCCTGAGTAGCG
ACGAGCGAACGGGGACTAGCCCAAAAGCACATTATGTTTTAGTCAAACGGGATGGAAAGC
CCGGCCATAGATGGTGATAGCCCAGTCGACGAAAAGGCATTTTGTGTGAAATTGAGTAAG
GCGGGGCACGTGAAACCTTGTCTGAACATGGGGGGACCATCCTCCAAGGCTAAATACTAC
TGACTGACCGATAGCGAACTAGTACCGTGAGGGAAAGGCGAAAAGAACCCCGGAGAGGGG
AGTGAAATAGACCCTGAAACCGTATACGTACAAGCAGTGGAAGCCCGCAAGGGTGACTGC
GTACCTTTTGTATAATGGGTCAGCGACTTACTGTCTGTGGCAAGCTTAACCGTATAGGGG
AGGCGAAGAGAAATCGAGTCTGAATAGGGCGCATAGTCTCAGGCAGTAGACCCGAAACCG
AGTGATCTATCCTTGGCCAGGTTGAAGGTGCGGTAACACGCACTGGAGGACCGAACCCAC
ATCTGTTGCAATAGATGGGGATGAGCTGAGGATAGGAGTGAAAGGCTAAACAAACTCGGA
GATAGCTGGTTCTCCTCGAAAGCTATTTAGGTAGCGCCTCGGACGAATCTTCCTGGGGGT
AGAGCACTGTTATGGCTAGGGGGTCATCGCGACTTACCAAACCATGGCAAACTCCGAATA
CCAGGACAGACTATCCGGGAGACACACGGCGGGTGCTAACGTCCGTCGTGAAAAGGGAAA
CAACCCAGACCCGCAGCTAAGGTCCCCAAGTCATGGCTAAGTGGAAAACGATGTGGAAAG
GCATAGACAGCCAGGAGGTTGGCTTAGAAGCAGCCATCCTTTAAAGAAAGCGTAATAGCT
CACTGGTCGAGTCGGTCTGCGCGGAAGATTTAACGGGGCTAAGCCATGCACCGAAGCTCG
GGGTGTGCACATTTATGTGTACGCGGTAGAGGAGCGTTCCGTAAGCCTGTGAAGGTGTGT
TGTAAAGCATGCTGGAGGTATCGGAAGTGCGAATGCTGACATGAGTAACGATAATGGGGG
TGAAAAGCCCCCACGCCGAAAGCCCAAGGTTTCCTCGCGCAACGTTCATCGGCGCAGGGT
GAGTCGGCCCCTAAGGCGAGGCAGAAATGCGTAGTCGATGGGAAGCAGGTTAATATTCCT
GCACTTTTCTATAGTGCGATGTGGGGACGGAGAAGGTTAGGTCTACCGGGCGTTGGTTGT
CCCGGGGAAAGGCGGTAGGCATGGGTCTTAGGCAAATCCGGGACCCTTTATGCCGAGCAC
CGAGACGAGTCCTATTTTGGACGAAGTGACTGATACCACGCTTCCAGGAAAAGCCACTAA
GCTTCAGCTATAGAAAAACCGTACCGTAAACCGACACTGGTAGGCAGGGTGAGAATCCCA
AGGCGCTTGAGAGAACTCGGGTGAAGGAACTAGGCAAAATGGCACCGTAACTTCGGGAGA
AGGTGCGCCCATTGACGTGGTCACGTGCGTGACTGAGCGTCGATGGGTCGCAGTAACCTG
GCCGCTGCGACTGTTTATCAAAAACACAGCACTCTGCAAACACGAAAGTGGACGTATAGG
GTGTGACGCCTGCCCGGTGCTGGAAGGTTAATTGATGGGGTCAGCCGCAAGGCGAAGCTC
TTGATCGAAGCCCCAGTAAACGGCGGCCGTAACTATAACGGTCCTAAGGTAGCGAAATTC
CTTGTCGGGTAAGTTCCGACCTGCACGAATGGCGTAACGACAGCGGCGCTGTCTCCACCC
GAGACTCAGTGAAATTGAATTCGCTGTGAAGATGCAGCGTTCCCGCGGCAAGACGGAAAG
ACCCCGTGAACCTTTACTATAGCTTTACATTGAACGTTGAGTTCTTCTGTGTAGGATAGG
TGGGAGGCTTTGAAGTGCAGGCGCTAGCTTGCATGGAGCCATCCTTGAAATACCACCCTG
AAGTGCTTGACGTTCTAACCTCGGCCCGTTATCCGGGTCAGGGACCATGTATGGTGGGTA
GTTTGACTGGGGCGGTCTCCTCCCAAAGAGTAACGGAGGAGCACGAAGGTACGCTCAGCG
CGGTCGGACATCGCGCACTGTGTGCAAAGGCATAAGCGTGCTTGACTGCGAGATCGACGG
ATCAAGCAGGTACGAAAGTAGGTCTTAGTGATCCGGTGGTTCTGTATGGAAGGGCCATCG
CTCAACGGATAAAAGGTACTCCGGGGATAACAGGCTGATACCGCCCAAGAGTTCATATCG
ACGGCGGTGTTTGGCACCTCGATGTCGGCTCATCACATCCTGGGGCTGTAGCCGGTCCCA
AGGGTATGGCTGTTCGCCATTTAAAGTGGTACGCGAGCTGGGTTCAGAACGTCGTGAGAC
AGTTCGGTCCCTATCTGTCGTGGGCGTTGGAGATTTGAGGGGGGCTGCTCCTAGTACGAG
AGGACCGGAGTGGACGTTCCGCTGGTGTTCGGGTTGTCATGCCCATGGCATTGCCCGGTA
GCTATGAACGGAAGTGATAACCGCTGAAAGCATCTAAGCGGGAAGCACGCCCCAAGATGA
GATCTCCCGAGAGCTTGACTCTCCTTAAGGCACCATCAAGACCAGGTGGTTGATAGGTCA
GGTGTGGAAGTGCAGCAATGCATGGAGCTAACTGATACTAATGAGCCGTGCGGCTTGACC
A
>Root482 2793
AGTGAAATAAGGGCAATTGGTGGATGCCTTGGCATGCACAGGCGATGAAGGACGTGATAC
GCTGCGATAAGCCGTGGGGAGCTGCGAATAAGCTTTGATCCATGGATTTCCGAATGGGGA
AACCCACCTTAAATGCTTAGAAAATCCAAACTGCCAGCGATGGCGGCTTGGGTTTCTAAG
CATTGTTATAAGGTATCTTACTTTCGAATACATAGGGGTAAGAAGCGAACCCAGGGAACT
GAAACATCTAAGTACCTGGAGGAAAGGACATCAACCGAGACTCCGCAAGTAGTGGCGAGC
GAACGCGGACCAGGCCAGTGGCCTTGGGGAATAAAGTGGAACGGAATGGAAAGTCCGGCC
GTAGCGGGTGATAGCCCCGTACGCGTAGAACACCCAAGGTCCTTGAGTAAGGCGGGACAC
GTGAAATCCTGTTTGAAATTAGGGGGACCACCCTCTAAGCCTAAGTACTCGTGCATGACC
GATAGCGAACAAGTACCGTGAGGGAAAGGTGAAAAGCACCCCGACAAGGGGAGTGAAATA
GAACCTGAAACCGGTTGCCTACAAACAGTCGGAGCCATCATTGGTGACGGCGTACCTTTT
GTATAATGGGTCAACGACTTAGTGTAACGAGCAAGCTTAAGCCGATAGGTGAAGGCGCAG
CGAAAGCGAGTCTGAATAGGGCGTTCAGTTCGTTGCATTAGACCCGAAACCGAGTGATCT
AGCCATGAGCAGGTTGAAGGTTGGGTAACACCAACTGGAGGACCGAACCCGCATCTGTTG
CAATAGATTGGGATGACTTGTGGCTAGGGGTGAAAGGCCAATCAAACTCGGAAATAGCTG
GTTCTCCGCGAAAACTATTTAGGTAGTGCGTCGACCGAATACCCTCGGGGGTAGAGCACT
GGATGGGCTATGGGGACTCACCGTCTTACTGATCCTAACCAAACTCCGAATACCGAGGAG
TACTAGTCGGCAGACACACGGCGGGTGCTAACGTCCGTCGTGAAGAGGGCAACAACCCTG
ACCTCCAGCTAAGGTCCCCAAGTCATGGCTAAGTGGGAAAGGATGTGAGGATCCCAAAAC
AACCAGGATGTTGGCTTAGAAGCAGCCATCATTTAAAGAAAGCGTAACAGCTCACTGGTC
TAAATAAGGGTCTTTGCGCCGAAAATGTAACGGGGCTAAAGCCATGCACCGAAGCTGAGG
ATACATGAGCAATCATGTGTGGTAGCGGAGCGTTCCGTAAGCCTGTGAAGGGAGACCCGT
GAGGGCTCCTGGAGGTATCGGAAGTGCGAATGTTGACATGAGTAACGATAAAGGGGGTGA
GAGACCCCCTCGCCGAAAGACCAAGGGTTCCTGCTTAAAGTTAATCTGAGCAGGGTTAGC
CGGCCCCTAAGACGAGGCAGACATGCGTAGTCGATGGGAACCACGTTAATATTCGTGGGC
CTGGTGGTAGTGACGGATTGCTTAACTTGTTCAGACTTATTGGATTGTCTGGGCGGGGAC
GCGGTTCCAGGAAATAGCTCCACCATTATAGACCGTACCCGAAACCGACACAGGTGGTCA
GGTAGAGTATACCAAGGCGCTTGAGAGAACTATGCTGAAGGAACTCGGCAAATTGCACGC
GTAACTTCGGAAGAAGCGTGACCTCAATATACGCAAGTATGTTGGGGTGGCACAGACCAG
GGGGTAGCGACTGTTTATCAAAAACACAGGGCTCTGCGAAGTTGCAAAACGACGTATAGG
GCCTGACGCCTGCCCGGTGCTGGAAGGTTAAAGGGAGAGGTGCAAGCTTTGAACTGAAGC
CCCAGTAAACGGCGGCCGTAACTATAACGGTCCTAAGGTAGCGAAATTCCTTGTCGGGTA
AGTTCCGACCTGCACGAATGGCGTAACGACTTCCCCGCTGTCTCCAGCATAGACTCAGTG
AAATTGAATTCCCCGTGAAGATGCGGGGTTCCTGCGGTCAGACGGAAAGACCCCGTGCAC
CTTTACTATAGCTTTACACTGGCATTCGTGTCGGCATGTGTAGGATAGGTGGTAGGCTTT
GAAGCGGGGACGCCAGTTCTCGTGGAGCCATCCTTGAAATACCACCCTTATCGTCATGGA
TGTCTAACCGCGGTCCGTTATCCGGATCCGGGACAGTGTATGGTGGGTAGTTTGACTGGG
GCGGTCGCCTCCGAAAGAGTAACGGAGGCGCGCGATGGTGGGCTCAGACCGGTCGGAAAT
CGGTCGTCGAGTGCAATGGCATAAGCCCGCCTGACTGCGAGACTGACAAGTCGAGCAGAG
ACGAAAGTCGGTCATAGTGATCCGGTGGTCCCGTGTGGAAGGGCCATCGCTCAACGGATA
AAAGGTACGCCGGGGATAACAGGCTGATGACCCCCAAGAGTCCATATCGACGGGGTTGTT
TGGCACCTCGATGTCGGCTCATCGCATCCTGGGGCTGGAGCAGGTCCCAAGGGTTTGGCT
GTTCGCCAATTAAAGCGGTACGTGAGCTGGGTTCAGAACGTCGTGAGACAGTTCGGTCCC
TATCTGCCGTGGGTGTAGGAATATTGACAGGATCTGTCCCTAGTACGAGAGGACCGGGAT
GGACATATCTCTGGTGGACCTGTTGTGGCGCCAGCCGCATAGCAGGGTAGCTATATATGG
AATGGATAACCGCTGAAGGCATCTAAGCGGGAAACCAACCTGAAAACGAGTATTCCCTTG
AGAACCGTGGAAGACGACCACGTTGATAGGCCGGGTGTGGAAGTGCAGCAATGCATGAAG
CTTACCGGTACTAATCGTTCGATTGGCTTGATT
>Root483D1 2799
TGCCTTAAGAGCATTCGGTGGATGCCTTGGCGCTGAGAGGCGATGAAGGACGTGATACGC
TGCGATAAGCCATGGGGAGCTGCGAATGAGCTTTGATCCGTGGATTTCCGAATGGGGAAA
CCCACCTTCGACAATTCGTATTGTAACTCCAGTTCGCAAGAGCTGAGGTTGCACTACGAA
TTGTCACATGAAGGTATTGAAACCTGAATACATAGGGTTTCAAAGCTAACCCAGGGAACT
GAAACATCTAAGTACCTGGAGGAAAGGACATCAACGAGACTCCGTTAGTAGCGGCGAGCG
AACGCGGACCAGGCCAGTGCTTTCTTGGAATTAACCGGAAGTGGTTGGGAAACCACGCAT
TAATGGGTGATAGCCCCGTACGGATACGAGACCAAGAGAGACATGAGTAAGGCGGGACAC
GTGAAATCCTGTCTGAACGTGGGGGGACCACCCTCCAAGCCTAAGTACTCCTCAGCGACC
GATAGTGAACAAGTACCGTGAGGGAAAGGTGAAAAGCACCCCGACGAGGGGAGTGAAATA
GCACCTGAAACCGAATGCTTACAAACAGTGGGAGCTCAAGGTTCGTCCTGGGTGACCGCG
TACCTTTTGTATAATGGGTCAGCGACTTAGTCTGACGAGCAAGCTTAAGCCGCTAGGCGT
AGGCGCAGCGAAAGCGAGTCTGAACAGGGCGTTCAGTTCGTCGGATTAGACCCGAAACCG
GGTGATCTAGCCATGAGCAGGTTGAAGGTAAGGTAACACTTACTGGAGGACCGAACCGGT
GCCTGTTGAAAAAGTCTCGGATGACTTGTGGCTAGGGGTGAAAGGCCAATCAAACTCGGA
AATAGCTGGTTCTCCGCGAAAGCTATTTAGGTAGCGCCTCGCGTGAATACTCTCGGGGGT
AGAGCACTGGATGGGTGCGGGGTACTTACCGTATTACCAAACCTAACCAAACTCCGAATA
CCGAGAAGTACTGCGCGGGAGACACACGGCGGGTGCTAACGTCCGTCGTGGAGAGGGAAA
CAACCCTGACTTACAGCTAAGGCCCCCAATTCGTGGCTAAGTGTGAAAGGATGTGGGAAT
CCCAAAACAACCAGGAGGTTGGCTTAGAAGCAGCCATCCTTTAAAGAAAGCGTAACAGCT
CACTGGTCTAAACAAGGGTTCCTGCGCCGAAAATGTATCGGGGCTCAAGCCACGAGCCGA
AGCTTAAGGTTTGCACTTTGTGCAAGCGGTAGCGGAGCGTTCCATAAGCCAACGAAGGCG
GACCCGTGAGGGCTGCTGGAGGTATTGGAAGTGCGAATGCTGACATGAGTAACGACAAAC
AGTGTGAAAGACACTGTCGCCGAAAGTCCAAGGGTTCCTGCGTAAAGTTAATCTCCGCAG
GGTTAGCCGGCCCCTAAGGCGAGGCCGAAAGGCGTAGTCGATGGGAATGAGGTGAATATT
CCTCAGCCAGTTGGTAGTGACGGATCGCGTACGCTGTCAGATCTTATTGGATTGATCTGG
CTTCCAAGCGGTTCCTGGAAATAGCTCCAACATTAGACCGTACCCTAAACCGACACAGGT
GGACTGGTAGAGTATACCAAGGCGCTTGAGAGAACTATGCTGAAGGAACTCGGCAATTTA
CCTCCGTAACTTCGGGATAAGGAGGCCCAGTGCTTAGGCAACTAGGCATTGGGGGCACAG
ACCAGGGGGTAGCGACTGTTTAACTAAAACACAGGGCTCTGCGAAATCGTAAGATGACGT
ATAGGGTCTGACGCCTGCCCGGTGCCGGAAGGTTAAAAGGAGGTGTGCAAGCACCGAATT
GAAGCCCCGGTAAACGGCGGCCGTAACTATAACGGTCCTAAGGTAGCGAAATTCCTTGTC
GGGTAAGTTCCGACCTGCACGAATGGCGTAACGACTTCCCCGCTGTCTCCAGCATAGACT
CAGTGAAATTGAATTCCCCGTGAAGATGCGGGGTTCCTGCGGTCAGACGGAAAGACCCCG
TGCACCTTTACTGTAGCTTTGCGCTGGCATTCGTGTCGGCATGTGTAGGATAGGTGGTAG
ACTTTGAAGCCGAGGCGCCAGCTTTGGTGGAGTCATCCTTGAAATACCACCCTTATCGTC
ATGGATGTCTAACCGCGACCCGTCATCCGGGTCCGAGACAGCGCATGGCAGGCAGTTTGA
CTGGGGCGGTCGCCTCCCAAAGAGTAACGGAGGCGTGCGAAGGTGGGCTCAGAGCGGTCG
GAAATCGCTCGTTGAGTGCAATGGCATAAGCCTGCCTGACTGCGAGACTGACAAGTCGAG
CAGAGTCGAAAGACGGCCATAGTGATCCGGTGGTCCCGCGTGGAAGGGCCATCGCTCAAC
GGATAAAAGGTACGCCGGGGATAACAGGCTGATGATTCCCAAGAGTCCATATCGACGGAA
TCGTTTGGCACCTCGATGTCGGCTCATCACATCCTGGGGCTGGAGAAGGTCCCAAGGGTT
CGGCTGTTCGCCGATTAAAGTGGTACGTGAGCTGGGTTCAGAACGTCGTGAGACAGTTCG
GTCCCTATCTGCCGTGGGTGTAGGAGAATTGAGAGGATCTGCCCTTAGTACGAGAGGACC
GGGGTGGACGTACCTCTGGTGGACCTGTTGTGGCGCCAGCCGCAGTGCAGGGTAGCTATG
TACGGTCGGGATAACCGCTGAATGCATCTAAGCGGGAAACCCACCTCAAAACGAGTTCTC
CCTTGAGAGCCGTGGAAGACGACCACGTTGATAGGCCGGGTGTGTAAGCAGGGTAACCTG
CTCAGCTTACCGGTACTAATTGCTCGATCGGCTTGATCG
>Root483D2 2882
AGTGAAATAAGGGCAATTGGTGGATGCCTTGGCATGCACAGGCGATGAAGGACGTGATAC
GCTGCGATAAGCCGTGGGGAGCTGCGAATAAGCTTTGATCCATGGATTTCCGAATGGGGA
AACCCACCTTAAATGCTTGGGAATCTGATGCGCCGGTGGCGCTGAGGGGATAGGAATTAG
GCAGTAGGCAGTAGGGCAAGTCCCTATTGGCTAAGGCCTACTGGCTATTGCCTTTGTGCC
TGCGGCACCTCAGGTTCCAAGCATTGTGATAAGGTATCTACACCTGAATACATAGGGTGT
AAGAAGCGAACCCAGGGAACTGAAACATCTAAGTACCTGGAGGAAAGGACATCAACCGAG
ACTCCGCAAGTAGTGGCGAGCGAACGCGGACCAGGCCAGTGGCCTTGGGGAATAAAGTGG
AACGGAATGGAAAGTCCGGCCGTAGCGGGTGATAGCCCCGTACATGTAGAACACCCAAGG
TCCTTGAGTAAGGCGGGACACGTGAAATCCTGTTTGAAATTAGGGGGACCACCCTCTAAG
CCTAAGTACTCGTGCATGACCGATAGCGAACAAGTACCGTGAGGGAAAGGTGAAAAGCAC
CCCGACAAGGGGAGTGAAATAGAACCTGAAACCGGTTGCCTACAAACAGTCGGAGCCCGC
AAGGGTGACGGCGTACCTTTTGTATAATGGGTCAACGACTTAGTGTGACGAGCAAGCTTA
AGCCGATAGGTGAAGGCGCAGCGAAAGCGAGTCTGAATAGGGCGTTCAGTTCGTCGCATT
AGACCCGAAACCGAGTGATCTAGCCATGAGCAGGTTGAAGGTTGGGTAACACCAACTGGA
GGACCGAACCCGCATCTGTTGCAATAGATTGGGATGACTTGTGGCTAGGGGTGAAAGGCC
AATCAAACTCGGAAATAGCTGGTTCTCCGCGAAAACTATTTAGGTAGTGCGTCGACCGAA
TACCCTCGGGGGTAGAGCACTGGATGGGCTATGGGGACTCACCGTCTTACTGATCCTAAC
CAAACTCCGAATACCGAGGAGTACTAGTCGGCAGACACACGGCGGGTGCTAACGTCCGTC
GTGAAGAGGGCAACAACCCTGACCTCCAGCTAAGGTCCCCAAGTCATGGCTAAGTGGGAA
AGGATGTGAGGATCCCAAAACAACCAGGATGTTGGCTTAGAAGCAGCCATCATTTAAAGA
AAGCGTAACAGCTCACTGGTCTAAATAAGGGTCTTTGCGCCGAAAATGTAACGGGGCTAA
AGCCATGCACCGAAGCTGAGGATGACGACAAACCTTAGGGTTTGCGTTGTGGTAGCGGAG
CGTTCCGTAAGCCTGTGAAGGGATACCTGTGAGGGGTCCTGGAGGTATCGGAAGTGCGAA
TGTTGACATGAGTAACGATAAAGGGGGTGAGAGACCCCCTCGCCGAAAGACCAAGGGTTC
CTGCTTAAAGTTAATCTGAGCAGGGTTAGCCGGCCCCTAAGATGAGGCAGAAATGCGTAG
TCGATGGGAACCACGTTAATATTCGTGGGCCTGGTGGTAGTGACGGATTGCGTAACTTGT
TTGCTCTTATTGGATTGAGCAGGCGGGGAAGCGGTTCCAGGAAATAGCTCCACCGTATAG
ACCGTACCCGAAACCGACACAGGTGGTCAGGTAGAGTATACCAAGGCGCTTGAGAGAACT
ATGCTGAAGGAACTCGGCAAATTGCACGCGTAACTTCGGAAGAAGCGTGACCTCTTCGTA
CGCAAGTATGGAGGGGTGGCACAGACCAGGGGGTAGCGACTGTTTATCAAAAACACAGGG
CTCTGCGAAGTTGCAAAACGACGTATAGGGCCTGACGCCTGCCCGGTGCTGGAAGGTTAA
AGGGAGAGGTGCAAGCTTTGAACTGAAGCCCCAGTAAACGGCGGCCGTAACTATAACGGT
CCTAAGGTAGCGAAATTCCTTGTCGGGTAAGTTCCGACCTGCACGAATGGCGTAACGACT
TCCCCGCTGTCTCCAGCATAGACTCAGTGAAATTGAATTCCCCGTGAAGATGCGGGGTTC
CTGCGGTCAGACGGAAAGACCCCGTGCACCTTTACTATAGCTTTACACTGGCATTCGTGT
CGGCATGTGTAGGATAGGTGGTAGGCTTTGAAGCGGGGACGCCAGTTCTCGTGGAGCCAT
CCTTGAAATACCACCCTTATCGTCATGGATGTCTAACCGCGGTCCGTTATCCGGATCCGG
GACAGTGTATGGTGGGTAGTTTGACTGGGGCGGTCGCCTCCGAAAGAGTAACGGAGGCGC
GCGATGGTGGGCTCAGAACGGTCGGAAATCGTTCGTCGAGTGCAATGGCATAAGCCCGCC
TGACTGCGAGACTGACAAGTCGAGCAGAGACGAAAGTCGGTCATAGTGATCCGGTGGTCC
CGTGTGGAAGGGCCATCGCTCAACGGATAAAAGGTACGCCGGGGATAACAGGCTGATGAC
CCCCAAGAGTCCATATCGACGGGGTTGTTTGGCACCTCGATGTCGGCTCATCGCATCCTG
GGGCTGGAGCAGGTCCCAAGGGTTTGGCTGTTCGCCAATTAAAGCGGTACGTGAGCTGGG
TTCAGAACGTCGTGAGACAGTTCGGTCCCTATCTGCCGTGGGTGTAGGAATATTGACAGG
ATCTGTCCCTAGTACGAGAGGACCGGGATGGACATATCTCTGGTGGACCTGTTGTGGCGC
CAGCCGCATAGCAGGGTAGCTATATATGGAATGGATAACCGCTGAAGGCATCTAAGCGGG
AAACCAACCTGAAAACGAGTATTCCCTTGAGAACCGTGGAAGACTACCACGTTGATAGGC
CGGGTGTGGAAGTGCAGCAATGCATGAAGCTTACCGGTACTAATCGTTCGATTGGCTTGA
TT
>Root491 2796
AATTAAGGGCATTTGGTGGATGCCTTGGCATGCACAGGCGAAGAAGGACGTGATACGCTG
CGAAAAGCCGTGGGGAGCTGCGAATAAGCTTTGATCCATGGATCTCCGAATGGGGCAACC
CACCTTAAATGCTTGGAAAATCCAGTCTGTTTTATGAACGGCCTGGGTTTCCAAGCATTG
TGATAAGGTATCTTACTTTCGAATACATAGGGGTAAGAAGCGAACGCAGGGAACTGAAAC
ATCTAAGTACCTGCAGGAAAGGACATCAACCGAGACTCCGTAAGTAGTGGCGAGCGAACG
CGGACCAGGCCAGTGGCAATGATGAATAAAGCGGAACGATTTGGAAAAGTCGGCCATAGA
GGGTGATAGCCCCTTACGCGTAGAACAGTCATTGTCCTTGAGTAGGGCGGGGCACGTGAA
ATCCTGTCTGAANATGGGGAGACCACTCTCCAAGCCTAAGTACTCGTGCATGACCGATAG
CGAACAAGTACCGTGAGGGAAAGGTGAAAAGCACCCCGACGAGGGGAGTGAAATAGAACC
TGAAACCGGATGCCTACAAACAGTCGGAGCCCGCAAGGGTGACGGCGTACCTTTTGTATA
ATGGGTCAACGACTTAGTGTAACTAGCAAGCTTAAGCCGGTAGGTGTAGGCGCAGCGAAA
GCGAGTCTGAATAGGGCGATTGAGTTAGTTGCATTAGACCCGAAACCGAGTGATCTAGCC
ATGAGCAGGCTGAAGGTTGGGTAACACCAACTGGAGGGCCGAACCCGTATCTGTTGCAAT
AGATTGGGATGACTTGTGGCTAGGGGTGAAAGGCCAATCAAACTCGGAAATAGCTGGTTC
TCCGCGAAATCTATTTAGGTAGAGCGTCGACCGAATACCCTCGGGGGTAGAGCACTGGAT
GGGCTATGGGGACTCACCGTCTTACTGATCCTAACCAAACTCCGAATACCGAGGAGTACT
AGTCGGCAGACACACGGCGGGTGCTAACGTCCGTCGTGAAAAGGGCAACAACCCTGACCT
CCAGCTAAGGTCCCCAAGTCATGGCTAAGTGGGAAAGGATGTGAGGATCCCAAAACAACC
AGGATGTTGGCTTAGAAGCAGCCATCATTTAAAGAAAGCGTAACAGCTCACTGGTCTAAA
TAAGGGTCTTTGCGCCGAAAATGTAACGGGGCTAAAGCCATGCACCGAAGCTGAGGATGT
GACAGTTGTAGTGACTGTTGCGTGGTAGCGGAGCGTTCCGTAAGTCTGTGAAGGCGGACC
CGTGAGGGCTGCTGGAGATATCGGAAGTGCGAATGTTGACATGAGTAACGATAAAGGGAG
TGAGAGACTCCCTCGCCGAAAGACCAAGGGTTCCTGCTTAAAGTTAATCTGAGCAGGGTT
AGCCGGCCCCTAAGACGAGGCGGACACGCGTAGTCGATGGGAACCACGTTAATATTCGTG
GGCCTGGTGGTAGTGACGGATCTCGTGTGTTGTACATTCTTACTGGATTGAATGTGCGGC
GAAGAGGTTCCAGGAAATAGCTCCACCGTATAGACCGTACCCGAAACCGACACAGGTGGT
CAGGTAGAGTATACCAAGGCGCTTGAGAGAACTATGTTGAAGGAACTCGGCAAATTGCAC
GCGTAACTTCGGAAGAAGCGTGACCCCATTTTACGCAAGTATGATGGGGTGGCACAGACC
AGGGGGTAGCGACTGTTTATCAAAAACACAGGGCTCTGCGAAGTAGCAATACGACGTATA
GGGTCTGACGCCTGCCCGGTGCTGGAAGGTTAAAGGGAGGGGTGCAAGCTCTGAACTGAA
GCCCCAGTAAACGGCGGCCGTAACTATAACGGTCCTAAGGTAGCGAAATTCCTTGTCGGG
TAAGTTCCGACCTGCACGAATGGCGTAACGACTTCCCCGCTGTCTCCAACATAGACTCAG
TGAAATTGAATTCCCCGTGAAGATGCGGGGTTCCTGCGGTCAGACGGAAAGACCCCGTGC
ACCTTTACTATAGCTTTACACTGGCATTCGCCAAGGCATGTGTAGGATAGGTGGTAGGCT
TTGAAGCAGGGACGCCAGTTCTTGTGGAGCCATCCTTGAAATACCACCCTTATCTTCGTG
GATGTCTAACCGCGGTCCGTTATCCGGATCCGGGACAGTGTATGGTGGGTAGTTTGACTG
GGGCGGTCGCCTCCGAAAGAGTAACGGAGGCGCGCGATGGTGGGCTCAGACCGGTCGGAA
ATCGGTCGTCGAGTGCAATGGCATAAGCCCGCCTGACTGCGAGACTGACAAGTCGAGCAG
AGACGAAAGTCGGTCATAGTGATCCGGTGGTCCCGTGTGGAAGGGCCATCGCTCAACGGA
TAAAAGGTACGCCGGGGATAACAGGCTGATGACCCCCAAGAGTCCATATCGACGGGGTTG
TTTGGCACCTCGATGTCGACTCATCGCATCCTGGGGCTGGAGCAGGTCCCAAGGGTATGG
CTGTTCGCCATTTAAAGCGGTACGTGAGTTGGGTTCAGAACGTCGTGAGACAGTTCGGTC
CCTATCTGCCGTGGGTGTAGGAATATTGACAGGATCTGTCCCTAGTACGAGAGGACCGGG
ATGGACGTATCTCTGGTGGATCTGTTGTCCTGCCAAGGGCATAGCAGAGTAGCTATATAC
GGAATGGATAACCGCTGAAGGCATCTAAGCGGGAAACCAACCTGAAAACGAGTGTTCCCT
ATCAGAGCCGTGGAAGACGACCACGTTGATAGGACGGGTGTGGAAGCATGGCAACATGTG
AAGCTTACCGTTACTAATAGCTCGATCGACTTCTTC
>Root495 3100
CAAGCTACTAAGTGCACATGGTGGATGCCTTGGCATCGAGAGCCGATGAAGGACGTTGGA
GTCTGCGAAAAGCCCCGGGAAGGTGACAACCGACCTGTGATCCGGGGATGTCCGAATGGG
GAAACCCACCTGGAGGAAAGTCCAGGTACCTGCGCCTGAACACATAGGGCGTCTGGAGGG
AACGAGGGGAAGTGAAACATCTCAGTACCCTCAGGAAGAGAAAACAACCGTGATTCCGGA
AGTAGTGGCGAGCGAAACCGGAAGAGGCTAAACCTCAGTGATGTGATACCCGGCAGGGGT
TGTCATTGGGGGGTTGTGGGGCCGCATGGTCAGTTCTGCCGAGCTGACAAAGAGTCACAA
ACCATGAGTGAAGACGAAGCCGACTGGAAAGTCGTGGCGTAGAGGGTGAGACCCCCGTAG
TCGTAAGCTCATGGCTCTTTTGCGTTACCCCGAGTAACACCGAACCCCTGAAATTCGGTG
TGAATCTAGCGGGACCACCCGTTAAGCCTAAATACTCCTCGATGACCGATAGCGGACTAG
TACCGTGAGGGAAAGGTGAAAAGTACCCCGGGAGGGGAGTGAAATAGTACCTGAAACCAT
GTGCATACAATCCGTTGGAGCTCTTCCTTGTGAAGGGTGACAGCGTGCCTTTTGAAGAAT
GAGCCTGCGAGTTAGCGTGGTGTAGCGAGGTTAAGGCGAGAGCCGTAGCCGTAGCGAAAG
CGAGTCCGAATAGGGCGAATGAGTTGCACCATCTAGACCCGAAGCGGAGTGATCTATCCA
TGGCCAGGTTGAAGCGCGGGTAAGACCGCGTGGAGGACCGAACCCACCTAGGTTAAAAAC
TGGGGGGATGAGCTGTGGATAGGGGTGAAAGGCCAATCAAACTCCGTGATAGCTGGTTCT
CCCCGAAATGCATTTAGGTGCAGCGTTGCGTGTTTCTTGCCGGAGGTAGAGCACTGGATG
GGCTAGGGGGCCTACAAGCTTACTGAACCCAGCCAAACTCCGAATGCCGGTAAGTGAGAG
CGCAGCAGTGAGACTGCGGGGGATAAGCTCCGTAGTCGAGAGGGAAACAGCCCAGACCAT
CAGCTAAGGTCCCTAAGCGATAACTAAGTGGAAAAGGATGTGGAGTCGCAGAGACAACCA
GGAGGTTGGCTTAGAAGCAGCCACCCTTGAAAGAGTGCGTAATAGCTCACTGGTCAAGTG
ATTCCGCGCCGACAATTTAGCGGGGCTCAAGTTATCCACCGAAGCTATGGGATTCACACT
ATAGGTAGGCCTTCGTGGTCCAGCCGTGTGGATCGGTAGGGGAGCGTCGTGTCACGAGCG
AAGCGGCGGGGTGACCCAGCCGTGGATGTGACACGAGTGAGAATGCAGGCATGAGTAGCG
AATGAGGAGTGAGAAACTCCTCCACCGAATGACCAAGGGTTCCAGGGTCAAGCTAATCTG
CCCTGGGTAAGTCGGGACCTAAGGCGAGGCCGACAGGCGTAGTCGATGGACAACGGGCTG
ATATTCCCGTACCGGCACTGAACCGCCCATGCTGAATCCAGTAATGCTAAGTGCCCGAAA
CCGGCCTCCAGTCTCTTCGGAGACATTGGCCGGCAGAGCGCACGACCCGAGCTGGTAGTA
GGCAAGCAATGGTGTGACGCAGGAAGGTAGCTCAACCGCGGCGATGGTAGTCCGCGGCCA
AGGTCGTAGGGCGAGTCATAGGCAAATCCGTGACTCATGTGCCTGAGAACTGATGGGGAG
ACGTTTTAGTCGAAGTGAGTGATCCTATGCTGCCGAGAAAAGCATCTAGCGAGGTTCTGA
GCCGCCCGTACCCCAAACCGACTCAGGTGGTCAAGTAGAGAATACTAAGGTGATCGAGTG
AATCATGGTTAAGGAACTCGGCAAAATGCCCCCGTAACTTCGGGAGAAGGGGGGCCGGAT
TCGTGAGTGGACTTGCTCCACGAAGCGTTGAAGGCCGCAGAGACCAGGCCCAAGCGACTG
TTTACTAAAAACACAGGTCCGTGCTAAGTCGAAAGACGCCGTATACGGACTGACTCCTGC
CCGGTGCTGGAAGGTTAAGGGGACGTGTTAGCGCAAGCGAAGCACAGAACTTAAGCCCCA
GTAAACGGCGGTGGTAACTATAACCATCCTAAGGTAGCGAAATTCCTTGTCGGGTAAGTT
CCGACCTGCACGAATGGAGTAACGACTTGGGCGCTGTCTCAACCATGAACTCGGCGAAAT
TGCACTACGAGTAAAGATGCTCGTTACGCGCGGCAGGACGGAAAGACCCCGGGACCTTTA
CTATAGTTTGGTATTGGTGTTTGGTTCGACTTGTGTAGCATAGGTGGGAGACTGTGAAGC
TCGGACGCCAGTTCGAGTGGAGTCACCGTTGAAATACCACTCTGGTCGTACTAGATATCT
AACCTAGGTCCATTATCTGGATCAGGGACAGTGCCTGATGGGTAGTTTAACTGGGGCGGT
TGCCTCCTAAAATGTAACGGAGGCGCCCAAAGGTTCCCTCAGCCTGGTTGGCAATCAGGT
TTCGAGTGTAAGTGCACAAGGGAGCTTGACTGTGAGAGTGACAACTCGAGCAGGGACGAA
AGTCGGGACTAGTGATCCGGCGCTGGCATGTGGAAGCGGCGTCGCTCAACGGATAAAAGG
TACCCCGGGGATAACAGGCTGATCTTCCCCAAGAGTCCATATCGACGGGATGGTTTGGCA
CCTCGATGTCGGCTCGTCGCATCCTGGGGCCGTAGCAGGTCCCAAGGGTTGGGCTGTTCG
CCCATTAAAGCGGCACGCGAGCTGGGTTTAGAACGTCGTGAGACAGTTCGGTCCCTATCC
GCCGCGCGCGTAGGAAACTTGAGAAAGGCTGTCCCTAGTACGAGAGGACCGGGATGGACG
AACCTCTGGTGTGCCAGTTGTTCTGCCAAGAGCACGGCTGGTTGGCTACGTTCGGAAGTG
ATAACCGCTGAAAGCATCTAAGCGGGAAGCACGTTTCAAGATGAGGTTTCCCACTGGTTT
ACCAGGTAAGGCCCCCAGCAGACCACTGGGTTGATAGGCCGGAAGTAGAAGTGCAGCAAT
GCATGGAGCTGACCGGTACTAATAGGCCGAGGGCTTGTTT
>Root50 2784
GTAAGGGCATTTGGTGGATGCCTTGGCATGCACAGGCGATGAAGGACGTGGCACGCTGCG
ATAAGCGTCGGTGAGGTGTGAGCAACCTTTGACCCGACGATTTCCGAATGGGGAAACCCA
TCCTCACCAATTAATTTCTTGTCAGGCCGGTCTTCAGATTGGTCCTGGCCGGGAGTTAAT
TGGGAAGGATATCACCGAAGTGAATACATAGCTTTGGTGAAGCGAACCCGGCGAACTGAA
ACATCTCAGTAGCTGGAGGAAAAGACATCAACCGAGATTCCGTAAGTAGTGGCGAGCGAA
CGCGGACCAGGCCAGTGCCTGATGGTGAATTAGCAGAACAGTTTGGAAAGACTGGCCATA
GCGGGTGACAGCCCCGTATGCGAAAGTGAAACATCAGGACTTGAGTAGGGCGGGACACGT
GTAATCCTGTCTGAACATAGGGGGACCACCCTCTAAGCCTAAATACTCGTGCATGACCGA
TAGCGAACAAGTACCGTGAGGGAAAGGTGAAAAGCACCCCGATGAGGGGAGTGAAATAGT
ACCTGAAACCGAATGCCTACAAGCAGTTGGAGGGTCCTTGAGACCTGACAGCGTACCTCT
TGCATAATGGGTCTGTGACTTAATGTATCAAGCAAGCTTAAGCCGTTAGGTGTAGGCGCA
GCGAAAGCGAGTCTGAATAGGGCGACTGAGTTTGATGCATTAGACCCGAAACCCGGCGAT
CTAGGCATGACCAGGATGAAGGTGGGGTAACACCCACTGGAGGTCCGAACCGATTAACGT
TGAAAAGTTACCGGATGAGTTGTGTTTAGGGGTGAAAGGCCAATCAAGCCGGGAAATAGC
TGGTTCTCCGCGAAAACTATTGAGGTAGTGCCTCGGATGAACACCGTTGGGGGTAGAGCA
CTGGATGGATGCGGGGGTCGCGAGATCTACCAAATTCAACCAAACTCCGAATACCAACGA
GTGATATCCGGGAGACAGACGGCGGGTGCTAAGGTCCGTCGTCAAGAGGGAAACAGCCCT
GACCTACAGCTAAGGTCCCCAAGTCGTGTCTAAGTGGGAAAGCATGTGGGAATCCCAAAA
CAACCAGGAGGTTGGCTTAGAAGCAGCCATCCTTTAAAGAAAGCGTAACAGCTCACTGGT
CTAATCAAGGGTTCCTGCGGCGAAGATGTAACGGGGCTCAAGACACGCACCGAAGCTTAG
GGTGTGGATTTATCCACGCGGTAGCGGAGCGTTCCGTAAGCCTGTGAAGCGGTCTGGTAA
TGGGCCGTGGAGGTATCGGAAGTGCGAATGCAGACATGAGTAGCGATAAACAGGGTGAGA
TGCCCTGTCGCCGAAAGACCAAGGGTTCCTGCGCAAGGCTAATCCGCGCAGGGTGAGCCG
GCCCCTAAGACGAGCCCGAAGGGGGTAGTCGATGGGAACCACGTTAATATTCGTGGGCCT
GGTGGTGTGTGACGGATCATGTGTGTTGTACGTCCTTATCGGATTGGACGTGCTTCGAAA
TGGTTCCAGGAAATAGCCCCACCGTATAGACCGTACCCGAAACCGACACAGGTGGTCTGG
TAGAGTATACCAAGGCGCTTGAGAGAAGTGTGCTGAAGGAACTCGGCAAATTGCCTCCGT
ACCTTCGGAAGAAGGAGGCCCCATATATGCGCAAGCACTTATGGGGGGCACAGGCCAGGG
GGTAGCGACTGTTTAGCAAAAACACAGGGCTCTGCTAAGTCGGCTTCAAGACGACGTATA
GGGTCTGACGCCTGCCCGGTGCCTGAAGGTTAAGTGGAGGGGTGCAAGCTCCGAAATGAA
GCCCAGGTAAACGGCGGCCGTAACTATAACGGTCCTAAGGTAGCGAAATTCCTTGTCGGG
TAAGTTCCGACCTGCACGAATGGCGTAACGACTTCCCCACTGTCTCCAGCACATGCTCAG
CGAAATTGAATTCTCCGTGAAGATGCGGAGTACCCGCGGTTAGACGGAAAGACCCCGTGC
ACCTTTACTGCAGCTTCAGAGTGGCATTAGGAAAGAATTGTGTAGCATAGGTGGGAGGCT
TTGAAGCATGGGCGCCAGCCCGTGTGGAGCCATAGGTGAAATACCACCCTGTTGTTTTCT
GATGTCTAACCTCGAACCATGAAACTGGTTCAGGGACCCTCTGTGGCGGGTAGTTTGACT
GGGGCGGTCGCCTCCCAAAGAGTAACGGAGGCGCGCGAAGGTTGGCTCAGGCCGGTTGGA
AACCGGCTGTTAGAGTGCAATGGCATAAGCCAGCCTGACTGCGAGACTGACAAGTCGAGC
AGAGACGAAAGTCGGTCATAGTGATCCGGTGGTCCCTCGTGGAAGGGCCATCGCTCAACG
GATAAAAGGTACGCCGGGGATAACAGGCTGATAACCCCCAAGAGCTCATATCGACGGGGT
TGTTTGGCACCTCGATGTCGGCTCATCACATCCTGGGGCTGGAGCAGGTCCCAAGGGTTT
GGCTGTTCGCCAATTAAAGTGGTACGTGAGCTGGGTTCAGAACGTCGCGAGACAGTTTGG
TCCCTATCTGCCGTGGGCGTCGATATTTGAGAGGAGTTGACCCTAGTACGAGAGGACCGG
GTTGAACATACCTCTGGTGGACCTGTCGTGGCGCCAGCCGCGCAGCAGGGTAGCTATGTA
TGGACGGGATAACCGCTGAAAGCATCTAAGCGGGAAGCCTCCCTCAAGATAAGATATCTT
AGAGCGGTCGAAGACCACGACCTTGATAGATCGGATGTGGAAGTGGGGTAACCCATGGAG
CTAACCGATACTAATTGCTCTATT
>Root52 2923
TTAAGCTACTAAGAGCACACGGAGGATGCCTAGGCGCTAGGAGCCGATGAAGGACGTGGC
GAACAACGAAACTGCCTCGGGGAGCTGTAAGCAAGCTTTGATCCGGGGGTGTCCGAATGG
GGAAACCCAGCTGGGGTAATTTCCAGTTACTCATAACTGAATACATAGGTTATGTAGAGG
CATACCAGGGGAACTGAAACATCTAAGTACCTTGAGGAAGAGAAAACAATAGTGATTCCG
TCAGTAGCGGCGAGCGAACGCGGAGAAGCCCAAACCAANGAGCTTGCTCTTTGGGGTTGT
GGGACGTCTCACATGGAGTTACAAAGGANNCNGTTAANCGAAGAGGTCTGGAAAGGCCCG
CCAAAGAAGGTAAAAGCCCTGTAATTGAAAGTNNNTTCNCTCCGAGACGGATCCCGAGTA
GTGCGGGGCACGTGAAACCCCGTATGAATCCGGCAGGACCATCTGCCAAGGCTAAATACT
TCCTAGCGACCGATAGTGAAGCAGTACCGTGAGGGAAAGGTGAAAAGCACCCCGGAAGGG
GAGTGAAATAGAACCTGAAACCGTGTGCTTACAAAAAGTCAGAGCCCGTTTTAGGGGTGA
TGGCGTGCCTTTTGTAGAATGAACCGGCGAGTTACGTTCCCGTGCAAGGTTAAGGTGAAG
AGCCGGAGCCGCAGCGAAAGCGAGTCTGAATAGGGCGANNNAGTACGTGGACGTAGACCC
GAAACCGGGTGATCTACCCCTGTCCAGGGTGAAGGTGCGGTAACACGCACTGGAGGCCCG
AACCCACGCATGTTGAAAAATGCGGGGATGAGGTGGGGGTAGCGGAGAAATTCCAATCGA
ACTCGGAGATAGCTGGTTCTCCCCGAAATAGCTTTAGGGCTAGCCTCGGAAAACAGAGTC
GTGGAGGTAGAGCACTGATTGGGTGCGGGGCCCGCAAGGGTTACCAAGCTCAGTCAAACT
CCGAATGCCATAGACTTACTTCCGGGAGTCAGACAGTGAGTGCTAAGATCCATTGTCAAA
AGGGAAACAGCCCAGACCATCAGCTAAGGTCCCCAAGTGTGTGTTAAGTGGGAAAGGATG
TGGAGTTGCACAGACAACCAGGATGTTGGCTTAGAAGCAGCCACCATTTAAAGAGTGCGT
AATAGCTCACTGGTCGAGTGACTCTGCGCCGAAAATGTAACGGGGCTAAACACACCACCG
AAGCTATGGCTTGATGCTTTGCATCAGGGGTAGGGGAGCGTTGTATAAGGGTTGAAGGTG
TACCGTAAGGAGCGCTGGACATTATACAAGTGAGAATGCCGGTATGAGTAACGAAAAGAT
CAGTGAGAATCTGATCCGCCGAAAGCCTAAGGGTTCCTGAGGAAGGCTCGTCCGCTCAGG
GTAAGTCGGGACCTAAGGCGAGGCCGAAAGGCGTAGTCGAAGGACAACAGGTCGAAATTC
CTGTACCACCGTAAGCCGTTATGAGCAATGGGGGGACGCAGTAGGGTAGTGACGCAGNCT
GATGGATGNCTGTCCAAGCAGTGAGGCTGATGTGTAGGCAAATCCGCACATCGTAAGGCT
GGACTGTGATGGGGAGTGAAAATTACAGTAGCGAAGGTCATGATCTCACACTGCCAAGAA
AAGCCTCTAGCCAGGTGATGGTGCCCGTACCGCAAACCGACACAGGTAGGCGAGAAGAGA
ATTCTAAGGCGCGCGGAAGAACTCTCGTTAAGGAACTCGGCAAAATGACCCCGTAACTTC
GGGAGAAGGGGTGCCCCGGTAGTGTGAATAGCACGAGGGGGCCGCAGTGAAAAGGCCCAA
GCGACTGTTTAGCAAAAACACAGGTCTGTGCGAAGCCGTAAGGCGAAGTATACGGGCTGA
CGCCTGCCCGGTGCTGGAAGGTTAAGGGGAGCGGTTAGGAGNAATCCGAAGCTGTGAACC
GAAGCCCCAGTAAACGGCGGCCGTAACTATAACGGTCCTAAGGTAGCGAAATTCCTTGTC
AGGTAAATTCTGACCCGCACGAATGGCGTAACGACTTGGGCGCTGTCTCAACGAGAGATC
CGGTGAAATTTTAATACCTGTGAAGATGCAGGTTACCCGCGACAAGACGGAAAGACCCCA
TGGAGCTTTACTGCAGCTTGATATTGAATTTGGGTACGATCTGTACAGGATAGGTGGGAG
CCTTTGAANCCGGAGCGCCAGCTTCGGTGGAGGCACCGTTGGGATACCACCCTGATCGTA
TCTAGGTTCTAACCTGGTACCGTAATCCGGTGCGGGGACAGTGTCAGGTGGGCAGTTTGA
CTGGGGCGGTCGCCTCCTAAAGAGTAACGGAGGCGCCCAAAGGTTCCCTCAGAATGGTTG
GAAATCATTCGAAGAGTGCAAAGGCATAAGGGAGCTTGACTGCGAGACCTACAAGTCGAG
CAGGGACGAAAGTCGGGCTTAGTGATCCGGTGGTACCGCATGGAAGGGCCATCGCTCAAC
GGATAAAAGCTACCCTGGGGATAACAGGCTTATCTCCCCCAAGAGTCCACATCGACGGGG
AGGTTTGGCACCTCGATGTCGGCTCATCGCATCCTGGGGCTGAAGTAGGTCCCAAGGGTT
GGGCTGTTCGCCCATTAAAGCGGTACGCGAGCTGGGTTCAGAACGTCGTGAGACAGTTCG
GTCCCTATCTGTCGTGGGCGTAGGAAATTTGAGAGGAGCTGTCCTTAGTACGAGAGGACC
GGGATGGACGTACCGCTGGTGTACCAGTTGTTCCGCCAGGAGCACCGCTGGGTAGCTATG
TACGGAAGGGATAAGCGCTGAAAGCATCTAAGCGTGAAGCCCCCCTCAAGATGAGATTTC
CCAGTATGTAAGACCCCTTGAAGACGACGAGGTAGATAGGCTGGGGGTGGAAGTGCCAGT
AATGCATGGAGCTGACCAGTACTAATCGGTCGAGGGCTTATCC
>Root53 3098
TCAAGTCTTTAAGAGCAAACGGTGGATGCCTTGGCATCTGGAGCCGAAGAAGGACGTAGC
AATCTGCGATAAGCCTCGGGGAGCTGATAAGCGAGCTTTGATCCGAGGGTGTCCGAATGG
GGAAACCCCGCCAGGCGTTTGTGCGACCTGGTGACTCCCGCCTGAATATATAGGGCGGGT
AGAGGGAACGTGGGGAAGTGAAACATCTCAGTACCCACAGGAAGAGAAAACAACAGTGAT
TCCGTGAGTAGTGGCGAGCGAAACCGGATGAGGCTAAACCGGGCGTGTGTGATAGCCGGC
AGGCGTTGCACGTTCGGGGTTGTGGGACTCTCTTGACTTCTCTGCCGAGGGGTCGACGTG
ACAGAAGCGTATAGACGAACGGTCTTGAATGGCCGGCCAGAGTGGGTGGCAGCCCCGTAG
TCGAAATGCGTGTTCTGGCGTGGAGAGGATCCCAAGTAGCACGGGGCCCGAGAAATCCCG
TGTGAATCTGCCAGGACCACCTGGTAAGCCTAAATACTCCCAGATGACCGATAGCGGACA
AGTACCGTGAGGGAAAGGTGAAAAGTACCCCGGGAGGGGAGTGAAATAGTACCTGAAACC
GTTTGCTTACAAACCGTTGGAGCACCCCTGGTAGGTGTGACAGCGTGCCTTTTGAAGAAT
GAGCCTGCGAGTTAGCGATACGTGGCGAGGTTAACCCGTGTGGGGTAGCCGTAGCGAAAG
CGAGTCTGAATAGGGCGATTCAGTCGCGTGTCCTAGACCCGAAGCGAAGTGATCTATCCA
TGGCCAGGCTGAAGCGACGGTAAGACGTCGTGGAGGGCCGAACCCACTTAGGTTGAAAAC
TGAGGGGATGAGCTGTGGATAGGGGTGAAAGGCCAATCAAACTTCGTGATAGCTGGTTCT
CTCCGAAATGCATTTAGGTGCAGCGTTGCGTGTTTCTTGCCGGAGGTAGAGCTACTGGAT
GGCCGATGGGCCCTACCAGGTTACTGACGTCAGCCAAACTCCGAATGCCGGTAAGTGAGA
GCGCAGCAGTGAGACTGTGGGGGATAAGCTTCATAGTCGAGAGGGAAACAACCCAGACCA
CCAACTAAGGTCCCAAAGCGCGTGCTAAGTGGGAAAGGATGTGGAGTTGCTCAGACAACC
AGGAGGTTGGCTTAGAAGCAGCCACCCTTGAAAGAGTGCGTAATAGCTCACTGGTCAAGT
GATTCCGCGCCGACAATGTAACGGGGCTCAAGCACGCCACCGAAGTTGTGGCATTGAAAC
TATTGGCAGGCCTTCGTGGTCCAGCCGTTTTGATGGGTAGGAGAGCGTCGTGTGGCGAGT
GAAGCGGCGGTGGAAACCAGCCGTGGACGCCACACGAGTGAGAATGCAGGCATGAGTAGC
GAATGACGTGTGAGAAACACGTCCTCCGAAAGACCAAGGGTTCCAGGGTCAAGCTAATCT
TCCCTGGGTAAGTCGGGACCTAAGGCGAGGCCGACAGGCGTAGTCGATGGACAACGGGTT
GATATTCCCGTACCGGCGAAGAACCGCCCCAACCAATCCAGTGGTGCTAAGCGCCCGAAT
CCATCCACCGTCACCTTCGGGTGACACCGGGTGGCCTAGCGCGCGACCCCATGCTGGTGC
GGTTAGCGTATTAACAGGTGTGACGCAGGAAGGTAGCCCAAGCCAGGCGATGGTAGTCCT
GGTGCAAGTGCGTAGGCCGGGGGATAGGCAAATCCGTCCCCCATACAGGCTGAGACACGA
TGCGGATGAAAAGTGGGTGATCCTATGCTGCCGAGAAAAGCATCGACGCGAGGTTCCAGC
CGCCCGTACCCCAAACCGACTCAGGTGGTCAGGTAGAGAATACCGAGGAGATCGAGATAA
TCGTGGTTAAGGAACTCGGCAAAATACCCCCGTAACTTCGGGAGAAGGGGGGCCATCCAC
TTATTAGGACTTGCTCCGAAAGGGTGTGGTGGCCGCAGAGACCAGTGGGTAGCGACTGTT
TATTAAAAACACAGGTCCGTGCCAAGTCGCAAGACGATGTATACGGACTGACGCCTGCCC
GGTGCCGGAAGGTTAAGAGGACCGGTTAGCCGCAAGGCGAAGCTGAGAATTTAAGCCCCG
GTAAACGGCGGTGGTAACTATAACCATCCTAAGGTAGCGAAATTCCTTGTCGGGTAAGTT
CCGACCTGCACGAATGGCGTAACGACTTCCCAACTGTCTCAACCACGAACTCGGCGAAAT
TGCATTACGAGTAAAGATGCTCGTTACGCGCAGCAGGACGGAAAGACCCCGTGACCTTTA
CTACAGCTTGGTATTGGTGTTCGGTGTGGCTTGTGTAGGATAGGTGGGAGACTTTGAAGC
GGTGACGCCAGTTACCGTGGAGTCGTTGTTGAAATACCACTCTGGTCACTCTGGATGTCT
AACTTCGAACCGTGATCCGGTTCAGGGACAGTGCCTGGTGGGTAGTTTAACTGGGGCGGT
TGCCTCCCAAAAAGTAACGGAGGCGCCCAAAGGTTCCCTCAACCTGGTTGGCAATCAGGT
GGCGAGTGTAAGTGCACAAGGGAGCTTGACTGTGAGACTGACAGGTCGAGCAGGGACGAA
AGTCGGGACTAGTGATCCGGCAGTGGCTTGTGGAAGCGCTGTCGCTCAACGGATAAAAGG
TACCTCGGGGATAACAGGCTGATCTTGCCCAAGAGTCCATATCGACGGCATGGTTTGGCA
CCTCGATGTCGGCTCGTCGCATCCTGGGGCTGGAGTAGGTCCCAAGGGTTGGGCTGTTCG
CCCATTAAAGCGGTACGCGAGCTGGGTTTAGAACGTCGTGAGACAGTTCGGTCCCTATCC
GCTGCGCGCGTAGGAAGTTTGAGAGGATCTGACCCTAGTACGAGAGGACCGGGTTGGACG
AACCTCTGGTGTGTCAGTTGTTCCGCCAGGAGCACCGCTGATTAGCTACGTTCGGGATGG
ATAACCGCTGAAAGCATCTAAGCGGGAAGCCGGCCTCAAGATGAGACTTCCATGCCTTCG
GGCGAGAGGCTCCCAGCCAGACTACTGGGTTGATAGGCCAGATGTGGAAGTGCAGCAATG
CATGCAGCTGACTGGTACTAATAAGCCGATGACTTGAT
>Root553 3100
TCAAGTCTTTAAGAGCAAACGGTGGATGCCTTGGCATCTGGAGCCGAAGAAGGACGTAGC
AATCTGCGATAAGCCTCGGGGAACTGATAAGCAAGTTTTGATCCGAGGGTGTCCGAATGG
GGAAACCCCGCTGGGCGGCGTGCCGACCTAGTGACTCCCGCCTGAATATATAGGGCGGGT
AGAGGGAACGTGGGGAAGTGAAACATCTCAGTACCCACAGGAAGAGAAAGCAACCGCGAT
TCCGTTAGTAGTGGCGAGCGAAACCGGAACAGGCTAAACCTAGCGTGTGTGATAGCCGGC
AGGCGTTGCACGTTGGGGGTTGTGGGACTTTTCAGTCATCTCTGCCGAGATGGCGGCGTT
ACACGATGGTATAGACGAACGGTCTTGAAAGGCCGGTCATAGAGGGTGCCAACCCCGTAG
TCGAAATGCCAACCGTGGCGCGAAGAGTATCCCAAGTAGCACGGGGCCCGTGAAATCCCG
TGTGAATCTGTCAGGACCACCTGATAAGCCTAAATACTCCCAGATGACCGATAGCGGACA
AGTACCGTGAGGGAAAGGTGAAAAGTACCCCGGGAGGGGAGTGAAATAGTACCTGAAACC
GTTTGCTTACAAACCGTTGGAGCAGCCTTAGTAGCTGTGACAGCGTGCCTTTTGAAGAAT
GAGCCTGCGAGTTAGCGATATGTGGCGAGGTTAACCCGTGTGGGGTAGCCGTAGCGAAAG
CGAGTCTGAATAGGGCGATTCAGTCGCATGTCCTAGACCCGAAGCGAAGTGATCTATCCA
TGGCCAGGTTGAAGCGACGGTAAGACGTCGTGGAGGACCGAACCCACTTAGGTTGAAAAC
TGAGGGGATGAGCTGTGGATAGGGGTGAAAGGCCAATCAAACTTCGTGATAGCTGGTTCT
CTCCGAAATGCATTTAGGTGCAGCGTTGCGTGTTTCTTGCCGGAGGTAGAGCTACTGGAT
GGCCGATGGGCCCTACAAGGTTACTGACGTCAGCCAAACTCCGAATGCCGGTAAGTGAGA
GCGCAGCAGTGAGACTGTGGGGGATAAGCTTCATAGTCGAGAGGGAAACAACCCAGACCA
CCAACTAAGGTCCCAAAGCGCGTGCTAAGTGGGAAAGGATGTGGAGTTGCCTTGACAACC
AGGAGGTTGGCTTAGAAGCAGCCACCCTTGAAAGAGTGCGTAATAGCTCACTGGTCAAGT
GATTCCGCGCCGACAATGTAACGGGGCTCAAGCACGCCACCGAAGTTGTGGCATTGACAT
TATTGGTAGGCCTTCGTGGTCCAGCCGTGTTGATGGGTAGGAGAGCGTCGTGTGGCCAGC
GAAGCGGCGGTGTAAACCAGCCGTGGAGGCTACACGAGTGAGAATGCAGGCATGAGTAGC
GAAAGACGTGTGAGAAACACGTCCTCCGAAAGACCAAGGGTTCCAGGGTCAAGCTAATCT
TCCCTGGGTAAGTCGGGACCTAAGGCGAGGCCGACAGGCGTAGTCGATGGACAACGGGTT
GATATTCCCGTACCGGCGAAGAACCGCCCAAGCTAATCCAGTAGTGCTAAGTGTCTGAAT
CCCAGTGACTGATCCCTTCGGGGTGACGCTCTGGGCCTAGCGCACGACCCCATTCTGGTG
CGGTTAGCGTATTAACAGGTGTGACGCAGGAAGGTAGTCCAAGCCAGGCGATGGTTGTCC
TGGTGCAAGTGCGTAGGCCGAACGGTAGGCAAATCCGCCGTTCACATAGGCTGAGACACG
ATGCGGATAAAAAGTGGATGATCCTATGCTGCCAAGAAAAGCATCGACGCGAGGTTCTAG
CCGCCCGTACCCCAAACCGACTCAGGTGGTCAGGTAGAGAATACCAAGGAGATCGAGAGA
ATCGTGGTTAAGGAACTCGGCAAAATGCCCCCGTAACTTCGGGAGAAGGGGGGCCATCCG
CGTATAGGGACTTGCTCCCAAAAGCGTGTGGTGGCCGCAGAGACTAGTGGGTAGCGACTG
TTTACTAAAAACACAGGTCCGTGCCAAGTCGCAAGACGATGTATACGGACTGACGCCTGC
CCGGTGCTGGAAGGTTAAGAGGACCGGTTAGCCGCAAGGCGAAGCTGAGAATTTAAGCCC
CAGTAAACGGCGGTGGTAACTATAACCATCCTAAGGTAGCGAAATTCCTTGTCGGGTAAG
TTCCGACCTGCACGAATGGCGTAACGACTTCCCAACTGTCTCAACCGCGAACTCGGCGAA
ATTGCATTACGAGTAAAGATGCTCGTTACGCGCAGCAGGACGGAAAGACCCCGTGACCTT
TACTACAGCTTGGTATTGGTGTTCGGTGTGGCTTGTGTAGGATAGGTGGGAGACTGTGAA
GCATGGACGCTAGTTCGTGTGGAGTCATTGTTGAAATACCACTCTGGTCACTCTGGATAT
CTAACTTCGAACCGTAATCCGGTTCAGGGACAGTGCCTGGTGGGTAGTTTAACTGGGGCG
GTTGCCTCCCAAAAAGTAACGGAGGCGCCCAAAGGTTCCCTCAACCTGGTTGGCAATCAG
GTGTCGAGTGTAAGTGCACAAGGGAGCTTGACTGTGAGACTGACAGGTCGAGCAGGGACG
AAAGTCGGGACTAGTGATCCGGCAGTGGCTTGTGGAAGCGCTGTCGCTCAACGGATAAAA
GGTACCTCGGGGATAACAGGCTGATCTTGCCCAAGAGTCCATATCGACGGCATGGTTTGG
CACCTCGATGTCGGCTCGTCGCATCCTGGGGCTGGAGTAGGTCCCAAGGGTTGGGCTGTT
CGCCCATTAAAGCGGTACGCGAGCTGGGTTTAGAACGTCGTGAGACAGTTCGGTCCCTAT
CCGCTGCGCGCGTAGGAAATTTGAGAGGATCTGACCCTAGTACGAGAGGACCGGGTTGGA
CGAACCTCTGGTGTGTCAGTTGTTCCGCCAGGAGCACCGCTGATTAGCTACGTTCGGGAT
GGATAACCGCTGAAAGCATCTAAGCGGGAAGCCGGCCTCAAGATGAGATTTCCATACCTT
CGGGTGAGAGGCTCCCAGCCAGACTACTGGGTTGATAGGCCAGATGTGGAAGTGCAGCAA
TGCATGCAGCTGACTGGTACTAATAAGCCGATGACTTGAT
>Root558 2785
CAAAAGGGCATTTGGTGGATGCCTTGGCATGCACAGGCGATGAAGGACGTGATACGCTGC
GATAAGCCGTGGGGAGCTGCGAATAAGCTTTGATCCATGGATCTCCGAATGGGGGAACCC
ACCTTAAATGCTTGGAAAATTTAAGTCGTGCGCAAGTACGGCTTAGGTTTCCAAGCATTG
TTTAAAGGTATCTTATCCTGAATACATAGGGGTAAGAAGCGAACGCAGGGAACTGAAACA
TCTAAGTACCTGCAGGAAAGGACATCAACCGAGACTCCGCAAGTAGTGGCGAGCGAACGC
GGACCAGGCCAGTGGCAATGAGGAATAAAGTGGAACGACATGGAAAGGTCGGCCGTAGAG
GGTGATAGCCCCTTACACGTAGAACACTCATTGTCCTTGAGTAAGGCGGGACACGTGAAA
TCCTGTCTGAACATGGGGAGACCACTCTCCAAGCCTAAGTACTCGTGCATGACCGATAGC
GAACAAGTACCGTGAGGGAAAGGTGAAAAGCACCCCGACAAGGGGAGTGAAATAGAACCT
GAAACCGGATGCCTACAAACAGTTGGAGCCCGCAAGGGTGACAGCGTACCTTTTGTATAA
TGGGTCAACGACTTAGTGTGACGAGCAAGCTTAAGCCGATAGGTGAAGGCGCAGCGAAAG
CGAGTCTGAACAGGGCGTTCAGTTCGTCGCATTAGACCCGAAACCGAGTGATCTAGCCAT
GAGCAGGTTGAAGGTTGGGTAACACCAACTGGAGGACCGAACCCGCATCTGTTGCAATAG
ATTGGGATGACTTGTGGTTAGGGGTGAAAGGCCAATCAAACTCGGAAATAGCTGGTTCTC
CGCGAAAACTATTTAGGTAGTGCGTCGACCGAATACCCTCGGGGGTAGAGCACTGGATGG
GCTATGGGGACTCACCGTCTTACTGATCCTAACCAAACTCCGAATACCGAGGAGTACTAG
TCGGCAGACACACGGCGGGTGCTAACGTCCGTCGTGAAAAGGGCAACAACCCTGACCTCC
AGCTAAGGTCCCCAAGTCATGGCTAAGTGGGAAAGGATGTGAGGATCCCAAAACAACCAG
GATGTTGGCTTAGAAGCAGCCATCATTTAAAGAAAGCGTAACAGCTCACTGGTCTAAATA
AGGGTCTTTGCGCCGAAAATGTAACGGGGCTAAAGCCATGCACCGAAGCTGAGGATACGT
CGCAAGACGTGTGGTAGCGGAGCGTTCCGTAAGCCTGTGAAGGGATACCCGTGAGGGGTC
CTGGAGGTATCGGAAGTGCGAATGTTGACATGAGTAACGATAAAGAGGGTGAGAGACCCT
CTCGCCGAAAGACCAAGGGTTCCTGCTTAAAGTTAATCTGAGCAGGGTTAGCCGGCCCCT
AAGACGAGGCGGACACGCGTAGTCGATGGGAACCACGTTAATATTCGTGGGCCTGGTGGT
AGTGACGGATCGCTTAACTTGTTCACACTTATTGGATTGTGTGGGCGGGGACGCGGTTCC
AGGAAATAGCTCCACCGTATAGACCGTACCCGAAACCGACACAGGTGGTCAGGTAGAGTA
TACCAAGGCGCTTGAGAGAACTATGCTGAAGGAACTCGGCAAATTGCACGCGTAACTTCG
GAAGAAGCGTGACCCCAAGGGACGCAAGTCTGTTGGGGTGGCACAGACCAGGGGGTAGCG
ACTGTTTATCAAAAACACAGGGCTCTGCGAAGTCGCAAGACGACGTATAGGGTCTGACGC
CTGCCCGGTGCTGGAAGGTTAAGAGGAGGGGTGCAAGCTCTGAATCGAAGCCCCAGTAAA
CGGCGGCCGTAACTATAACGGTCCTAAGGTAGCGAAATTCCTTGTCGGGTAAGTTCCGAC
CTGCACGAATGGCGTAACGACTTCCCCGCTGTCTCCAGCATAGACTCAGTGAAATTGAAT
TCCCCGTGAAGATGCGGGGTTCCTGCGGTCAGACGGAAAGACCCCGTGCACCTTTACTAT
AGCTTTACACTGGCATTCGTGTCGGCATGTGTAGGATAGGTGGTAGGCTTTGAAGCAGGG
ACGCCAGTTCTTGTGGAGCCATCCTTGAAATACCACCCTTATCGTCATGGATGTCTAACC
GCGGTCCGTTATCCGGATCCGGGACAGTGTATGGTGGGTAGTTTGACTGGGGCGGTCGCC
TCCGAAAGAGTAACGGAGGCGCGCGATGGTGGGCTCAGACCGGTCGGAAATCGGTCGTCG
AGTGCAATGGCATAAGCCCGCCTGACTGCGAGACTGACAAGTCGAGCAGAGACGAAAGTC
GGTCATAGTGATCCGGTGGTCCCGCGTGGAAGGGCCATCGCTCAACGGATAAAAGGTACG
CCGGGGATAACAGGCTGATGACCCCCAAGAGTCCATATCGACGGGGTTGTTTGGCACCTC
GATGTCGGCTCATCGCATCCTGGGGCTGGAGCAGGTCCCAAGGGTTTGGCTGTTCGCCAA
TTAAAGCGGTACGTGAGCTGGGTTCAGAACGTCGTGAGACAGTTCGGTCCCTATCTGCCG
TGGGTGTAGGAATATTGACAGGATCTGTCCCTAGTACGAGAGGACCGGGATGGACATATC
TCTGGTGGACCTGTTGTCCTGCCAAGGGCATAGCAGGGTAGCTATATATGGAATGGATAA
CCGCTGAAGGCATCTAAGCGGGAAACCAACCTGAAAACGAGTATTCCCTTGAGAACCGTG
GAAGACGACCACGTTGATAGGCTGGGTGTGGAAGTGCGGCAACGCATGAAGCTTACCAGT
ACTAATCGTTCGATTGGCTTGATCG
>Root561 2879
TCAAGCGACTAAGCGTATACGGTGGATGCCTTGGCAGTCAGAGGCGATGAAGGACGTGGC
AGCCTGCGAAAAGTGTCGGGGAGCTGGCAACAAGCTTTGATCCGGCAATGTCCGAATGGG
GAAACCCACTCCGCAAGGAGTACTGCATGGTGAATACATAGCCATGCAGGGCGAACCCGG
GGAACTGAAATATCTAAGTACCCGGAGGAAAAGAAATCAACCGAGATTCCCTGAGTAGCG
ACGAGCGAACGGGGACTAGCCCAAAAGCACATTATGTTTTAGTCAAACGGGATGGAAAGC
CCGGCCATAGATGGTGATAGCCCAGTCGACGAAAAGGCATTTTGTGTGAAATTGAGTAAG
GCGGGGCACGTGAAACCTTGTCTGAACATGGGGGGACCATCCTCCAAGGCTAAATACTAC
TGACTGACCGATAGCGAACTAGTACCGTGAGGGAAAGGCGAAAAGAACCCCGGAGAGGGG
AGTGAAATAGACCCTGAAACCGTATACGTACAAGCAGTGGAAGCCCGCAAGGGTGACTGC
GTACCTTTTGTATAATGGGTCAGCGACTTACTGTCTGTGGCAAGCTTAACCGTATAGGGG
AGGCGAAGAGAAATCGAGTCTGAATAGGGCGCATAGTCTCAGGCAGTAGACCCGAAACCG
AGTGATCTATCCTTGGCCAGGTTGAAGGTGCGGTAACACGCACTGGAGGACCGAACCCAC
ATCTGTTGCAATAGATGGGGATGAGCTGAGGATAGGAGTGAAAGGCTAAACAAACTCGGA
GATAGCTGGTTCTCCTCGAAAGCTATTTAGGTAGCGCCTCGGACGAATCTTCCTGGGGGT
AGAGCACTGTTATGGCTAGGGGGTCATCGCGACTTACCAAACCATGGCAAACTCCGAATA
CCAGGACAGACTATCCGGGAGACACACGGCGGGTGCTAACGTCCGTCGTGAAAAGGGAAA
CAACCCAGACCCGCAGCTAAGGTCCCAAAGTCATGGCTAAGTGGAAAACGATGTGGAAAG
GCATAGACAGCCAGGAGGTTGGCTTAGAAGCAGCCATCCTTTAAAGAAAGCGTAATAGCT
CACTGGTCGAGTCGGTCTGCGCGGAAGATTTAACGGGGCTAAGCCATGCACCGAAGCTCG
GGGTGTGCACATTTATGTGTACGCGGTAGAGGAGCGTTCCGTAAGCCTGTGAAGGTGTGT
TGTAAAGCATGCTGGAGGTATCGGAAGTGCGAATGCTGACATGAGTAACGATAATGGGGG
TGAAAAGCCCCCACGCCGAAAGCCCAAGGTTTCCTCGCGCAACGTTCATCGGCGCAGGGT
GAGTCGGCCCCTAAGGCGAGGCAGAAATGCGTAGTCGATGGGAAGCAGGTTAATATTCCT
GCACTTTTCTTAAGTGCGATGTGGGGACGGAGAAGGTTAGGTCTACCGGGCGTTGGTTGT
CCCGGGGAAAGGCGGTAGGCATGGGTCTTAGGCAAATCCGGGACCCTTTATGCCGAGCAC
CGAGACGAGCCCTATTGGGCGAAGTGACTGATACCACGCTTCCAGGAAAAGCCACTAAGC
TTCAGCTTAAGAAAAACCGTACCGTAAACCGACACTGGTAGGCAGGGTGAGAATCCCAAG
GCGCTTGAGAGAACTCGGGTGAAGGAACTAGGCAAAATGGCACCGTAACTTCGGGAGAAG
GTGCGCCCTTCGACGTGGTCACATGCGTGACTGAGCGTTGAAGGGTCGCAGTAACCTGGC
CGCTGCGACTGTTTATCAAAAACACAGCACTCTGCAAACACGAAAGTGGACGTATAGGGT
GTGACGCCTGCCCGGTGCTGGAAGGTTAATTGATGGGGTCAGCCGCAAGGCGAAGCTCTT
GATCGAAGCCCCAGTAAACGGCGGCCGTAACTATAACGGTCCTAAGGTAGCGAAATTCCT
TGTCGGGTAAGTTCCGACCTGCACGAATGGCGTAACGACAGCGGCGCTGTCTCCACCCGA
GACTCAGTGAAATTGAATTCGCTGTGAAGATGCAGCGTTCCCGCGGCAAGACGGAAAGAC
CCCGTGAACCTTTACTATAGCTTTACACTGAACGTTGAGTTCTTCTGTGTAGGATAGGTG
GGAGGCTTTGAAGTGCAGACGCCAGTTTGCATGGAGCCATCCTTGAAATACCACCCTGAA
GTGCTTGACGTTCTAACCTCGGCCCGTAATCCGGGTCAGGGACCGTGTATGGTGGGTAGT
TTGACTGGGGCGGTCTCCTCCCAAAGAGTAACGGAGGAGCACGAAGGTACGCTCAGCGCG
GTCGGACATCGCGCACTGTGTGCAATGGCATAAGCGTGCTTGACTGCGAGATCGACGGAT
CAAGCAGGTACGAAAGTAGGTCATAGTGATCCGGTGGTTCTGTATGGAAGGGCCATCGCT
CAACGGATAAAAGGTACTCCGGGGATAACAGGCTGATACCGCCCAAGAGTTCATATCGAC
GGCGGTGTTTGGCACCTCGATGTCGGCTCATCACATCCTGGGGCTGTAGCCGGTCCCAAG
GGTATGGCTGTTCGCCATTTAAAGTGGTACGCGAGCTGGGTTCAGAACGTCGTGAGACAG
TTCGGTCCCTATCTGTCGTGGGCGTTGGAGATTTGAGGGGGGCTGCTCCTAGTACGAGAG
GACCGGAGTGGACGTTCCGCTGGTGTTCGGGTTGTCATGCCCATGGCATTGCCCGGTAGC
TACGAACGGAAGTGATAACCGCTGAAAGCATCTAAGCGGGAAGCACGCCCCAAGATGAGA
TCTCCCGAGAGCTTGACTCTCCTTAAGGCACCATCAAGACTAGGTGGTTGATAGGTCAGG
TGTGGAAGTGCAGCAATGCATTGAGCTAACTGATACTAATGAGCCGTGAGGCTTGACCA
>Root562 2889
TCAAGTGAAGAAGCGCATACGGTGGATGCCTTGGCAGTCAGAGGCGATGAAAGACGTGGT
AGCCTGCGAAAAGCTTCGGGGAGTCGGCAAACAGACTTTGATCCGGAGATGTCTGAATGG
GGGAACCCAGCCATCATAAGATGGTTATCTTGTACTGAATACATAGGTGCAAGAGGCGAA
CCAGGGGAACTGAAACATCTAAGTACCCTGAGGAAAAGAAATCAACCGAGATTCCCTTAG
TAGTGGCGAGCGAACGGGGACTAGCCCTTAAGTTGATTTGAGATTAGCGGAACGCTCTGG
AAAGTGCGGCCATAGTGGGTGATAGCCCTGTACGCGAAAATCTCTTATCAATGAAATCGA
GTAGGACGGAGCACGAGAAACTTTGTCTGAATATGGGGGGACCATCCTCCAAGGCTAAAT
ACTACTGACTGACCGATAGTGAACTAGTACCGTGAGGGAAAGGCGAAAAGAACCCCGGAG
AGGGGAGTGAAATAGATCCTGAAACCGTATGCGTACAAGCAGTGGGAGCCCACTTTGTTG
GGTGACTGCGTACCTTTTGTATAATGGGTCAGCGACTTATTTTCAGTGGCGAGCTTAACC
GAATAGGGGAGGCGTAGCGAAAGCGAGTCTTAATAGGGCGTCTAGTCGCTGGGAATAGAC
CCGAAACCGGGCGATCTATCCATGGGCAGGTTGAAGGTTAGGTAACACTGACTGGAGGAC
CGAACCGACTACCGTTGAAAAGTTAGCGGATGACCTGTGGATCGGAGTGAAAGGCTAATC
AAGCTCGGAGATAGCTGGTTCTCCTCGAAAGCTATTTAGGTAGCGCCTCATGTATCACTG
TAGGGGGTAGAGCACTGTTTCGGCTAGGGGGTCATCCCGACTTACCAAACCGATGCAAAC
TCCGAATACCTACAAGTGCCGAGCATGGGAGACACACGGCGGGTGCTAACGTCCGTCGTG
AAAAGGGAAACAACCCAGACCGTCAGCTAAGGTCCCAAAGTTATGGTTAAGTGGGAAACG
ATGTGGGAAGGCTTAGACAGCTAGGAGGTTGGCTTAGAAGCAGCCACCCTTTAAAGAAAG
CGTAATAGCTCACTAGTCGAGTCGGCCTGCGCGGAAGATGTAACGGGGCTCAAACCATAC
ACCGAAGCTACGGGTATCACTTNGGTGATGCGGTAGAGGAGCGTTCTGTAAGCCTGTGAA
GGTGAGTTGAGAAGCTTGCTGGAGGTATCAGAAGTGCGAATGCTGACATGAGTAACGACA
ATGGGTGTGAAAAACACCCACGCCGAAAGACCAAGGTTTCCTGCGCAACGTTAATCGACG
CAGGGTTAGTCGGTCCCTAAGGCGAGGCTGAAAAGCGTAGTCGATGGAAAACAGGTTAAT
ATTCCTGTACTTCTGGTTATTGCGATGGAGGGACGGAGAAGGCTAGGCCAGCTTGGCGTT
GGTTGTCCAAGTTTAAGGTGGTAGGCTGNNATCTTAGGTAAATCCGGGATNNTAAGGCCG
AGAGCTGATGACGAGTGTTCTTTTAGAACACGAAGTGGTTGATGCCATGCTTCCAAGAAA
AGCTTCTAAGCTTCAGGTAACCAGGAACCGTACCCCAAACCGACACAGGTGGTTGGGTAG
AGAATACCAAGGCGCTTGAGAGAACTCGGGTGAAGGAACTAGGCAAAATGGCACCGTAAC
TTCGGGAGAAGGTGCGCCGGTGAGGGTGAAGGACTTGCTCCGTAAGCCCACGCCGGTCGA
AGATACCAGGCCGCTGCGACTGTTTATTAAAAACACAGCACTCTGCAAACACGAAAGTGG
ACGTATAGGGTGTGACGCCTGCCCGGTGCCGGAAGGTTAATTGATGGGGTTAGCTAACGC
GAAGCTCTTGATCGAAGCCCCGGTAAACGGCGGCCGTAACTATAACGGTCCTAAGGTAGC
GAAATTCCTTGTCGGGTAAGTTCCGACCTGCACGAATGGCGTAACGATGGCGGCGCTGTC
TCCACCCGAGACTCAGTGAAATTGAAATCGCTGTGAAGATGCAGTGTATCCGCGGCTAGA
CGGAAAGACCCCGTGAACCTTTACTATAGCTTTGCACTGGACTTTGAATTTGCTTGTGTA
GGATAGGTGGGAGGCTTTGAAGCGTGGACGCCAGTTCGCGTGGAGCCATCCTTGAAATAC
CACCCTGGCAACTTTGAGGTTCTAACTCAGGTCCGTTATCCGGATCGAGGACAGTGTATG
GTGGGTAGTTTGACTGGGGCGGTCTCCTCCTAAAGAGTAACGGAGGAGTACGAAGGTGCG
CTCAGACCGGTCGGAAATCGGTCGTAGAGTATAAAGGCAAAAGCGCGCTTGACTGCGAGA
CAGACACGTCGAGCAGGTACGAAAGTAGGTCTTAGTGATCCGGTGGTTCTGTATGGAAGG
GCCATCGCTCAACGGATAAAAGGTACTCCGGGGATAACAGGCTGATACCGCCCAAGAGTT
CATATCGACGGCGGTGTTTGGCACCTCGATGTCGGCTCATCACATCCTGGGGCTGAAGCC
GGTCCCAAGGGTATGGCTGTTCGCCATTTAAAGTGGTACGCGAGCTGGGTTTAGAACGTC
GTGAGACAGTTCGGTCCCTATCTGCCGTGGACGTTTGAGATTTGAGAGGGGCTGCTCCTA
GTACGAGAGGACCGGAGTGGACGAACCTCTGGTGTTCCGGTTGTCACGCCAGTGGCATTG
CCGGGTAGCTATGTTCGGAATAGATAACCGCTGAAAGCATCTAAGCGGGAAACTAGCCTC
AAGATGAGATCTCACTGGGACCTTGAGTCCCCTGAAGGGCCGTCGAAGACTACGACGTTG
ATAGGTTGGGTGTGTAAGCGCTGTGAGGCGTTGAGCTAACCAATACTAATTGCCCGTGAG
GCTTGACCA
>Root565 2882
TCAAGCGACTAAGTGCATATGGTGGATGCCTTGGCGATCACAGGCGATGAAGGACGTAGT
AGCCTGCGAAAAGCTGCGGGGAGCTGGCAAACAAGCTTTGATCCGCAGATATCCGAATGG
GGAAACCCACTGCAGCAATGCAGTATCCCTAGCTGAATACATAGGCTAGTGGAAGCGAAC
CGGGTGAACTGAAACATCTCAGTAGCTCGAGGAAAAGAAATCAACCGAGATTCCGAAAGT
AGTGGCGAGCGAAATCGGATGAGCCTTTACGTTTTAGCNCGCAGGATAGTCGAACGGAAT
GGAAAGTCCGGCCGTAGCAGGTGATAGCCCTGTAGACGAAATTCTGTGTGTGGAACTAAG
CGTAAGACAAGTAGGGCGGGACACGTGAAATCCTGTTTGAAGATGGGGGGACCATCCTCC
AAGGCTAAATACTCGTGATCGACCGATAGTGAACCAGTACCGTGAGGGAAAGGCGAAAAG
AACCCCGGAAGGGGAGTGAAATAGATCCTGAAACCGTATGCATACAAACAGTAGGAGCCT
CCTTGTGGGGTGACTGCGTACCTTTTGTATAATGGGTCAGCGACTTACATTCAGTGGCAA
GGTTAACCGAATAGGGAAGCCGTAGCGAAAGCGAGTCCGAATAGGGCGATTNAGTCGCTG
GGTGTAGACCCGAAACCAGATGATCTATCCATGGCCAGGTTGAAGGCACGGTAACACGTG
CTGGAGGACCGAACCCACTAATGTTGAAAAATTAGGGGATGAGCTGTGGATAGGGGTGAA
AGGCTAAACAAATCTGGAAATAGCTGGTTCTCTCCGAAAACTATTTAGGTAGTGCCTCAA
GTATTACTGCGGGGGGTAGAGCACTGTTATAGCTAGGGGGTCATGGCGACTTACCAAACT
ATGGCAAACTCCGAATACCCGCAAGTACAGCTTGGGAGACAGAGCACCGGGTGCTAACGT
CCGGACTCAAGAGGGAAACAACCCAGACCGCCAGCTAAGGTCCCAAATTATCGCTAAGTG
GGAAACGAAGTGGGAAGGCATAGACAGTCAGGAGGTTGGCTTAGAAGCAGCCATCCTTTA
AAGAAAGCGTAATAGCTCACTGATCGAGTCGTCCTGCGCGGAAGATGTAACGGGGCTAAG
CGATAAACCGAAGCTGCGGGTGTGCACTTTTAGTGCACGCGGTAGGAGAGCGTTCTGTAA
GCCTGCGAAGGTGGCTTGTAAAGGCTGCTGGAGGTATCAGAAGTGCGAATGCTGACATGA
GTAGCGATAAAGGGGGTGAAAAGCCCCCTCGCCGTAAGTCCAAGGTTTCCTGCGCAACGT
TCATCGGCGCAGGGTGAGTCGGCCCCTAAGGCGAGGCAGAGATGCGTAGCTGATGGGAAG
CTGGTTAATATTCCAGCACCGTCGTACAGTGCGATGGGGGGACGGATCGCGGAAGATCAT
CAGGGTGTTGGATGTCCCTGTTGCTGNATCGAAGATGGCGCTTAGGCAAATCCGGGCGCG
TAAATCAAGGGTNTGGCACGAGCGAGCATTGCTTGCGAAGTGATTGGAAGTGGTTCCAAG
AAAAGCCTCTAAGCTTCAGCTGTACGAGACCGTACCGCAAACCGACACAGGTGGACGGGA
TGAATATTCCAAGGCGCTTGAGAGAACTCAGGAGAAGGAACTCGGCAAATTGATACCGTA
ACTTCGGGAGAAGGTATACCCCGGTAGTGTGAAGCGCCTGCGCGCTTAGCATGATGGGGT
CGCAGAGAATCGGTGGCTGCGACTGTTTATTAAAAACACAGCACTCTGCAAAGACGAAAG
TCGACGTATAGGGTGTGACGCCTGCCCGGTGCCGGAAGGTTAAGTGATGGGGTGCAAGCT
CTTGATCGAAGCCCCGGTAAACGGCGGCCGTAACTATAACGGTCCTAAGGTAGCGAAATT
CCTTGTCGGGTAAGTTCCGACCTGCACGAATGGCGTAACGATGGCCACACTGTCTCCTCC
TGAGACTCAGCGAAGTTGAAGTGTTTGTGATGATGCAATCTACCCGCGGCTAGACGGAAA
GACCCCATGAACCTTTACTGTAGCTTTGCATTGGACTGTGAACCGGCCTGTGTAGGATAG
GTGGGAGGCTTTGAAGCGTGGTCGCTAGATCACGTGGAGCCATCCTTGAAATACCACCCT
GGTTTGTTTGCGGTTCTAACCTTGGTCCGTTATCCGGATCGGGGACAGTGCATGGTGGGC
AGTTTGACTGGGGCGGTCTCCTCCCAAAGTGTAACGGAGGAGTTCGAAGGTACGCTAGGT
ACGGTCGGAAATCGTGCTGATAGTGCAATGGCATAAGCGTGCTTGACTGTGAGACTGACA
AGTCGAACAGGTGCGAAAGCAGGACATAGTGATCCGGTGGTTCTGAATGGAAGGGCCATC
GCTCAACGGATAAAAGGTACTCTGGGGATAACAGGCTGATACCGCCCAAGAGTTCATATC
GACGGCGGTGTTTGGCACCTCGATGTCGGCTCATCTCATCCTGGGGCTGTAGCCGGTCCC
AAGGGTATGGCTGTTCGCCATTTAAAGAGGTACGTGAGCTGGGTTTAAAACGTCGTGAGA
CAGTTTGGTCCCTATCTGCCGTGGGCGTTGGATACTTGACGGAGCCTGCTCCTAGTACGA
GAGGACCGGAGTGGACGTACCTCTGGTGTACCGGTTGTCATGCCAATGGCATTGCCGGGT
AGCTAAGTACGGAAGAGATAACCGCTGAAGGCATCTAAGCGGGAAACTCGTCTGAAGATT
AGGTATCCCGGGGACTTGATCCCCCTGAAGGGTCGTTCGAGACCAGGACGTTGATAGGTC
GGGTGTGGAAGCGCAGTAATGCGTTAAGCTAACCGATACTAATTGCCCGTGAGGCTTGAT
CC
>Root568 2876
TCAAGTGACTAAGAGCATGTGGTGGATGCCTTGGCGATTACAGGCGACGAAAGACGTGAT
AGCCTGCGATAAGCTTCGGGGAGCTGGCAAATAAGCTTTGATCCGGAGATTTCTGAATGG
GGAAACCCACCTCGCAAGAGGTATCGCATACTGAATACATAGGTATGCGAGGCGAACCGG
GTGAACTGAAACATCTCAGTAGCTCGAGGAAAAGACATCAACCGAGATTCCGAAAGTAGT
GGCGAGCGAAATCGGAAGAGCCTTCTAGTGATAGCACGACTGTTAGCAAAACGGGATGGA
AAGCCCGGCCATAGCAGGTGATAGCCCTGTATGCGAAAACAGACGTGTGGTACTAAGTTA
GAGAAAAGTAGGGCGGGACACGAGAAATCCTGTCTGAATATGGGGGGACCATCCTCCAAG
GCTAAATACTCGTAATCGACCGATAGTGAACCAGTACCGTGAGGGAAAGGCGAAAAGAAC
CCCGGGAGGGGAGTGAAATAGATCCTGAAACCGCATGCTTACAAAAAGTAGGAGCCCGCA
AGGGTGACTGCGTACCTTTTGTATAATGGGTCAGCGACTTACATTCAGTGGCAAGGTTAA
CCGAATAGGGAAGCCGTAGAGAAATCGAGTCCGAATAGGGCGAATCAGTCGCTGGGTGTA
GACCCGAAACCAAGTGATCTATCCATGGCCAGGATGAAGGTGCCGTAACAGGTACTGGAG
GTCCGAACCCACTAGTGTTGCAAAACTAGGGGATGAGCTGTGGATAGGGGTGAAAGGCTA
AACAAACTTGGAAATAGCTGGTTCTCTCCGAAAACTATTTAGGTAGTGCCTCAAGTATTA
CCTGCGGGGGTAGAGCACTGTTTAGGCTAGGGGGTCATGGCGACTTACCAAACCTATGCA
AACTCCGAATACCGCAGAGTACAGCTTGGGAGACAGAGCACCGGGTGCTAACGTCCGGAC
TCAAGAGGGAAACAACCCAGACCGCCAGCTAAGGTCCCTAAAATTGGCTAAGTGGGAAAC
GAAGTGGGAAGGCTAAAACAGTCAGGATGTTGGCTTAGAAGCAGCCATCATTTAAAGAAA
GCGTAATAGCTCACTGATCGAGTCGTCCTGCGCGGAAGATGTAACGGGGCTAAGCCAGTT
ACCGAAGCTGCGGATTTGCAATTTATTGCAAGTGGTAGGAGAGCGTTCTGTAGGCCTGTG
AAGGTGTCTGGTAACGGATGCTGGAGGTATCAGAAGTGCGAATGCTGACATGAGTAGCGT
TAAAGGGGGTGAAAAGCCCCCTCGCCGTAAGCGCAAGGTTTTCTACGCAACGTTCATCGG
CGTAGAGTGAGTCGGCCCCTAAGGCGAGGCAGAGATGCGTAGCTGATGGGAAACAGGTCA
ATATTCCTGTACCGATCAATAGTGCGATGTGGGGACGGAGAAGGTTAGCTCAGCCAACTG
TTGGATATGTTGGTTCAAGCCTGTAGTCGTGCTCGGTAGGCAAATCCGCCGGGCTTAGAT
GAGGGGTGATAACGAGTCTGCTTGCAGACGAAGTGAGTGATACCCTGCTTCCAGGAAAAG
CCACTAAGCTTCAGCTATTGACGACCGTACCGCAAACCGACACTGGTGCGCGAGATGAGT
ATTCTAAGGCGCTTGAGAGAACTCAGGAGAAGGAACTCGGCAAATTGATACCGTAACTTC
GGGAGAAGGTATGCCCCAAGTAGGTGAACTCGTACAGAGGGAGCCCAACGGGGTTGCAAA
AAATCGGTGGCTGCGACTGTTTAATAAAAACACAGCACTCTGCAAACACGAAAGTGGACG
TATAGGGTGTGACGCCTGCCCGGTGCTGGAAGATTAAATGATGGGGTGCAAGCTCTTGAT
TGAAGTCCCAGTAAACGGCGGCCGTAACTATAACGGTCCTAAGGTAGCGAAATTCCTTGT
CGGGTAAGTTCCGACCTGCACGAATGGCGTAACGATGGCCACACTGTCTCCTCCTGAGAC
TCAGCGAAGTTGAAATGTTTGTGATGATGCAATCTCCCCGCGGAAAGACGGAAAGACCCC
ATGAACCTTTACTGTAGCTTTGTATTGGACTTTGAACAGATCTGTGTAGGATAGGTGGGA
GGCTTTGAAGTGAGGACGCTAGTTCTCATGGAGCCAACGTTGAAATACCACCCTGGTGTG
TTTGAGGTTCTAACCTAGGTCCATTATCTGGATCGGGGACAGTGCATGGTAGGCAGTTTG
ACTGGGGCGGTCTCCTCCCAAAGCGTAACGGAGGAGTTCGAAGGTACGCTAGTTACGGTC
GGACATCGTGACGATAGTGCAATGGCATAAGCGTGCTTAACTGCGAGACTGACAAGTCGA
GCAGATGCGAAAGCAGGACATAGTGATCCGGTGGTTCTGTATGGAAGGGCCATCGCTCAA
CGGATAAAAGGTACTCTGGGGATAACAGGCTGATACCGCCCAAGAGTTCATATCGACGGC
GGTGTTTGGCACCTCGATGTCGGCTCATCTCATCCTGGGGCTGTAGCCGGTCCCAAGGGT
ATGGCTGTTCGCCATTTAAAGAGGTACGTGAGCTGGGTTTAAAACGTCGTGAGACAGTTT
GGTCCCTATCTTCCGTGGGCGCTGCAGATTTGAGGAAGCCTGCTCCTAGTACGAGAGGAC
CGGAGTGGACACACCTCTGGTGTATCGGTTGTCACGCCAGTGGCATTGCCGAGTAGCTAA
GTGTGGAAGAGATAACCGCTGAAAGCATCTAAGCGGGAAACTCGTTTCAAGATGAGATCT
GCCGGGGCCTTGAGCCCCCTAAAGAGTCGTTCAAGACCAGGACGTTGATAGGTCAGGTGT
GGAAGCGCAGTAATGCGTTAAGCTAACTGATACTAATTGCTCGTGCGGCTTGACCC
>Root569 2889
TCAAGTGAAGAAGCGCATACGGTGGATGCCTTGGCAGTCAGAGGCGATGAAAGACGTGGT
AGCCTGCGAAAAGCTTCGGGGAGTCGGCAAACAGACTTTGATCCGGAGATGTCTGAATGG
GGGAACCCAGCCATCATAAGATGGTTATCTTGTACTGAATACATAGGTGCAAGAGGCGAA
CCAGGGGAACTGAAACATCTAAGTACCCTGAGGAAAAGAAATCAACCGAGATTCCCTTAG
TAGTGGCGAGCGAACGGGGACTAGCCCTTAAGTGGCTTTGAGATTAGCGGAACGCTCTGG
AAAGTGCGGCCATAGTGGGTGATAGCCCTGTACGCGAAAATNTCTTAGTCATGAAATCGA
GTAGGACGGAGCACGAGAAACTTTGTCTGAATATGGGGGGACCATCCTCCAAGGCTAAAT
ACTACTGACTGACCGATAGTGAACTAGTACCGTGAGGGAAAGGCGAAAAGAACCCCGGAG
AGGGGAGTGAAATAGATCCTGAAACCGTATGCGTACAAGCAGTGGGAGCCCACTTTGTTG
GGTGACTGCGTACCTTTTGTATAATGGGTCAGCGACTTATTTTCAGTGGCGAGCTTAACC
GAATAGGGGAGGCGTAGCGAAAGCGAGTCTTAATAGGGCGTCTAGTCGCTGGGAATAGAC
CCGAAACCGGGCGATCTATCCATGGGCAGGTTGAAGGTTGGGTAACACTAACTGGAGGAC
CGAACCGACTACCGTTGAAAAGTTAGCGGATGACCTGTGGATCGGAGTGAAAGGCTAATC
AAGCTCGGAGATAGCTGGTTCTCCTCGAAAGCTATTTAGGTAGCGCCTCATGTATCACTG
TAGGGGGTAGAGCACTGTTTCGGCTAGGGGGTCATCCCGACTTACCAAACCGATGCAAAC
TCCGAATACCTACAAGTGCCGAGCATGGGAGACACACGGCGGGTGCTAACGTCCGTCGTG
AAAAGGGAAACAACCCAGACCGTCAGCTAAGGTCCCAAAGTTATGGTTAAGTGGGAAACG
ATGTGGGAAGGCTTAGACAGCTAGGAGGTTGGCTTAGAAGCAGCCACCCTTTAAAGAAAG
CGTAATAGCTCACTAGTCGAGTCGGCCTGCGCGGAAGATGTAACGGGGCTCAAACCATAC
ACCGAAGCTACGGGTATCACGTAAGTGATGCGGTAGAGGAGCGTTCTGTAAGCCTGTGAA
GGTGAGTTGAGAAGCTTGCTGGAGGTATCAGAAGTGCGAATGCTGACATGAGTAACGACA
ATGGGTGTGAAAAACACCCACGCCGAAAGACCAAGGTTTCCTGCGCAACGTTAATCGACG
CAGGGTTAGTCGGTCCCTAAGGCGAGGCTGAAAAGCGTAGTCGATGGAAAACAGGTTAAT
ATTCCTGTACTTCTGGTTATTGCGATGGAGGGACGGAGAAGGCTAGGCCAGCTTGGCGTT
GGTTGTCCAAGTTTAAGGTGGTAGGCTGNNATCTTAGGTAAATCCGGGATNNTAAGGCCG
AGAGCTGATGACGAGTNATCTTTTAGATGACGAAGTGGTTGATGCCATGCTTCCAAGAAA
AGCTTCTAAGCTTCAGGTAACCAGGAACCGTACCCCAAACCGACACAGGTGGTTGGGTAG
AGAATACCAAGGCGCTTGAGAGAACTCGGGTGAAGGAACTAGGCAAAATGGCACCGTAAC
TTCGGGAGAAGGTGCGCCGGTGAGGGTGAAGGACTTGCTCCGTAAGCTCATGCCGGTCGA
AGATACCAGGCCGCTGCGACTGTTTATTAAAAACACAGCACTCTGCAAACACGAAAGTGG
ACGTATAGGGTGTGACGCCTGCCCGGTGCCGGAAGGTTAATTGATGGGGTTAGCTAACGC
GAAGCTCTTGATCGAAGCCCCGGTAAACGGCGGCCGTAACTATAACGGTCCTAAGGTAGC
GAAATTCCTTGTCGGGTAAGTTCCGACCTGCACGAATGGCGTAACGATGGCGGCGCTGTC
TCCACCCGAGACTCAGTGAAATTGAAATCGCTGTGAAGATGCAGTGTATCCGCGGCTAGA
CGGAAAGACCCCGTGAACCTTTACTATAGCTTTGCACTGGACTTTGAATTTGCTTGTGTA
GGATAGGTGGGAGGCTTTGAAGCGTGGACGCCAGTCTGCGTGGAGCCAACCTTGAAATAC
CACCCTGGCAACTTTGAGGTTCTAACTCAGGTCCGTTATCCGGATCGAGGACAGTGTATG
GTGGGTAGTTTGACTGGGGCGGTCTCCTCCTAAAGAGTAACGGAGGAGTACGAAGGTGCG
CTCAGACCGGTCGGAAATCGGTCGTAGAGTATAAAGGCAAAAGCGCGCTTGACTGCGAGA
CAGACACGTCGAGCAGGTACGAAAGTAGGTCTTAGTGATCCGGTGGTTCTGTATGGAAGG
GCCATCGCTCAACGGATAAAAGGTACTCCGGGGATAACAGGCTGATACCGCCCAAGAGTT
CATATCGACGGCGGTGTTTGGCACCTCGATGTCGGCTCATCACATCCTGGGGCTGAAGCC
GGTCCCAAGGGTATGGCTGTTCGCCATTTAAAGTGGTACGCGAGCTGGGTTTAGAACGTC
GTGAGACAGTTCGGTCCCTATCTGCCGTGGACGTTTGAGATTTGAGAGGGGCTGCTCCTA
GTACGAGAGGACCGGAGTGGACGAACCTCTGGTGTTCCGGTTGTCACGCCAGTGGCATTG
CCGGGTAGCTATGTTCGGAATAGATAACCGCTGAAAGCATCTAAGCGGGAAACTAGCCTC
AAGATGAGATCTCACTGGGACCTTGAGTCCCCTGAAGGGCCGTCGAAGACTACGACGTTG
ATAGGTTGGGTGTGTAAGCGCTGTGAGGCGTTGAGCTAACCAATACTAATTGCCCGTGAG
GCTTGACCA
>Root60 3113
TCAAGATTCTAAGAGCAAACGGTGGATGCCTTGGCATCTGGAGCCGAAGAAGGACGTCGT
AATCTGCGATAAGCCTCGGGGAGCTGATAAACGAGCTGTGATCCGAGGATTTCCGAATGG
GGAAACCCCGCCAGGCCCTTTGGGTGACCTGGTGACTCCCGCCTGAATATATAGGGCGGG
TAGAGGGAACGTGGGGAAGTGAAACATCTCAGTACCCACAGGAAGAGAAAACAACAGTGA
TTCCGTCAGTAGTGGCGAGCGAACGCGGATCAGGCTAAACCGATCATGTGTGATAGCCGG
CAGGCGTTGCATGGTCGGGGTTGTGGGACTTTTCGTGCTGATTCTGCCGAACAGTGAACG
TTACAGCGCGATATAGACGAATGGGATTGAAAGCCCAGCCGTAGACGGTGCGAGCCCGGT
AGTCGAAATGTCGTTATGGCGTGAAGAGTATCCCAAGTAGCACGGGGCCCGAGAAATCCC
GTGTGAATCTGTCAGGACCACCTGATAAGCCTAAATACTCCCAGATGACCGATAGCGGAC
AAGTACCGTGAGGGAAAGGTGAAAAGTACCCCGGGAGGGGAGTGAAATAGTACCTGAAAC
CGTTTGCTTACAAACCGTTGGAGCACCCTTGTAGGTGTGACAGCGTGCCTTTTGAAGAAT
GAGCCTGCGAGTTAGCGATATGTGGCGAGGTTAACCCGTGTGGGGTAGCCGTAGCGAAAG
CGAGTCTGAATAGGGCGATTCAGTCGCATGTCCTAGACCCGAAGCGAAGTGATCTATCCA
TGGCCAGGTTGAAGCGACGGTAAGACGTCGTGGAGGACCGAACCCACTTCAGTTGAAAAT
GGAGGGGATGAGCTGTGGATAGGGGTGAAAGGCCAATCAAACTTCGTGATAGCTGGTTCT
CTCCGAAATGCATTTAGGTGCAGCGTTGCGTGTTTCTTGCCGGAGGTAGAGCTACTGGAT
GGCCGATGGGCCCCAAAAGGTTACTGACGTCAGCCAAACTCCGAATGCCGGTAAGTGAGA
GCGCAGCAGTGAGACGGTGGGGGATAAGCTTCATCGTCGAGAGGGAAACAACCCAGACCA
CCAACTAAGGTCCCAAAGCGCGTGCTAAGTGGGAAAGGATGTGGAGTTGCACAGACAACC
AGGAGGTTGGCTTAGAAGCAGCCACCCTTGAAAGAGTGCGTAATAGCTCACTGGTCAAGT
GATTCCGCGCCGACAATGTAACGGGGCTCAAGCACGCCACCGAAGTTGTGGCATTGACAT
TTATAGGTAGGCCTTCGTGGTCCAGCCGTGTTGATGGGTAGGAGAGCGTCGTGTGGCCAG
TGAAGCGGCGGTGTAAACCAGCCGTGGAGGCCACACGAGTGAGAATGCAGGCATGAGTAG
CGAAAGACGGGTGAGAAACCCGTCCTCCGGAAGACCAAGGGTTCCAGGGCCAGGCTAATC
CGCCCTGGGTAAGTCGGGACCTAAGGCGAGGCCGACNGGCGTAGTCGATGGACAACGGGT
TGATATTCCCGTACCGGCGAAGAACCGCCCAAACTAATCCAGTAATGCTAAGTGTCTGAA
TCCCCTAGACGGATCCCTTCGGGGTGAAGCGTGTGGGCCTAGCACACGACCCTATGCTGG
TGCGGTTAGCGTATTAACAGGTGTGACGCAGGAAGGTAGCCGAGCCGGGCGATGGTAGTC
CCGGTCTAAGGGTGTAGGCCGAGAGATAGGCAAATCCGTCTCTCATATAAGGCTGAGACC
CGATGGGTAGACGCAAGTCGAAATCGGTGATCCTATGCTGCCAAGAAAAGCATCGACGCG
AGGTTCCAGCCGCCCGTACCCCAAACCGACTCAGGTGGTCAGGTAGAGAATACTAAGGAG
ATCGAGAGAATCGTGGTTAAGGAACTCGGCAAAATGCCCCCGTAACTTCGGGAGAAGGGG
GGCCTGAAACGTGAATGGACTTGCTCCAGGAAGCGTGGATGGCCGCAGAGACCAGTGGGA
AGCGACTGTTTACTAAAAACACAGGTCCGTGCTAAGTCGCAAGACGATGTATACGGACTG
ACGCCTGCCCGGTGCTGGAAGGTTAAGAGGAACGGTTAGCCGCAAGGCGAAGCTGAGAAT
TTAAGCCCCAGTAAACGGCGGTGGTAACTATAACCATCCTAAGGTAGCGAAATTCCTTGT
CGGGTAAGTTCCGACCTGCACGAATGGCGTAACGACTTCCCAGCTGTCTCAACCGCGAAC
TCGGCGAAATTGCATTACGAGTAAAGATGCTCGTTACGCGCAGCAGGACGGAAAGACCCC
GTGACCTTTACTACAGCTTGGTATTGGTGTTCGGTGTGGCTTGTGTAGGATAGGTGGGAG
ACGGTGAAGCTTGGACGCTAGTTCAGGTGGAGTCAATGTTGAAATACCACTCTGGTCACT
CTGGATATCTAACTTCGAACCGTGATCCGGTTCAGGGACAGTGCCTGGTGGGTAGTTTAA
CTGGGGCGGTTGCCTCCCAAAAAGTAACGGAGGCGCCCAAAGGTTCCCTCAACCTGGTTG
GCAATCAGGTGTCGAGTGTAAGTGCACAAGGGAGCTTGACTGTGAGACTGACAAGTCGAG
CAGGGACGAAAGTCGGGACTAGTGATCCGGCAGTGGCTTGTGGAAGCGCTGTCGCTCAAC
GGATAAAAGGTACCTCGGGGATAACAGGCTGATCTTGCCCAAGAGTCCATATCGACGGCA
TGGTTTGGCACCTCGATGTCGGCTCGTCGCATCCTGGGGCTGGAGTAGGTCCCAAGGGTT
GGGCTGTTCGCCCATTAAAGCGGTACGCGAGCTGGGTTTAGAACGTCGTGAGACAGTTCG
GTCCCTATCCGCTGCGCGCGCAGGAAATTTGAGAGGATCTGACCCTAGTACGAGAGGACC
GGGTTGGACGAACCTCTGGTGTGTCAGTTGTTCCGCCAGGAGCACCGCTGATTAGCTACG
TTCGGGATGGATAACCGCTGAAAGCATCTAAGCGGGAAGCCGGCCTCGAGATGAGATTTC
CATACCTTCGGGTGAGAGGCTCCCAGCCAGACGACTGGGTTGATAGGCCGGATGTGGAAG
ACAGGACGAAAGACTGTCGGAGCTGACCGGTACTAATAAGCCGATATCTTGAT
>Root604 2875
TCAAGCGAATAAGCGCACACGGTGGATGCCTTGGCGGTCAGAGGCGATGAAGGACGTGAC
AGCCTGCGAAAAGCGTGGGGGAGCTGGCAATAAGCATTGATCCCGCGATGTCCGAATGGG
GAAACCCACTCCGCAAGGAGTATCGTGCAGTGAATACATAGCTGTACGAAGCGAACCCGG
TGAACTGAAATATCTAAGTAACCGGAGGAAAAGAAATCAACCGAGATTCCCTAAGTAGTG
ACGAGCGAACGGGGAGCAGCCCTTAAGTTGAGTAAGGTTTAGCAAAACGAGTTGGAAAGC
TCGGCCATAGACGGTGACAGCCCGGTATGCGAAAGACCTCATTCAATGAAATCGAGTAAG
GCGGGGCACGAGAAACCCTGTCTGAACATGGGGGGACCATCCTCCAAGGCTAAATACTCC
TGACCGACCGATAGTGAACCAGTACCGTGAGGGAAAGGCGAAAAGAACCCTGGTGAAGGG
AGTGAAATAGACCCTGAAACCGTGTGCGTACAAGCAGTAGGAGCCCGCAAGGGTGACTGC
GTACCTTTTGTATAATGGGTCAGCGACTTACTGTTCGTGGCGAGCTTAACCGTATAGGGG
AGGCGAAGGGAAACCGAGTCTGATAAGGGCGCATAGTCGCGGGCAGTAGACCCGAAACCG
GGTGATCTAGTCATGCCCAGGGTGAAGGTTGAGTAACATCAACTGGAGGCCCGAACCCAC
TCCCGTTGCAAAGGTAGGGGATGAGGTGTGATTAGGAGTGAAAAGCTAATCGAACCCGGA
GATAGCTGGTTCTCCTCGAAAGCTATTTAGGTAGCGCCTCGGACGAATACTACTGGGGGT
AGAGCACTGTTATGGCTAGGGGGTCATTGCGACTTACCAAACCATGGCAAACTCCGAATA
CCAGTACGTACTATCCGGGAGACACACGGCGGGTGCTAACGTCCGTCGTGAAAAGGGAAA
CAACCCAGACCCACAGCTAAGGTCCCAAATTCATCGCTAAGTGGTGAACGATGTGGAAAG
GCACAGACAGCCAGGAGGTTGGCTTAGAAGCAGCCACCCTTTAAAGAAAGCGTAATAGCT
CACTGGTCGAGTCGGTCTGCGCGGAAGATTTAACGGGGCTAAGCGATGAACCGAAGCTTG
GGGTGCATACTTTGTATGCGCGGTAGAGGAGCGTTCCGTAAGCCGTTGAAGGTGGATTGA
GAAGTCCGCTGGAGGTATCGGAAGTGCGAATGCTGACATGAGTAACGATAATGCGGGTGA
AAAGCCCGCACGCCGAAAGCCCAAGGTTTCCTTGCGCAACGTTAATCGACGCAGGGTGAG
TCGGCCCCTAAGGCGAGGCAGAAATGCGTAGTCGATGGGAAGCTGGTTAATATTCCAGCA
CCTCGCGTAAGTGCGATGGAGGGACGGAGAAGGTTAGGTCTACCCGGCGTTGGTTGTCCG
GGAGAAAGCAGGTAGGTGTGGGTCTTAGGCAAATCCGGGACCCTTTAACACCGAGCAGCG
AGACGAGCTCATTAGAGCGAAGTGACTGATACCACGCTTCCAGGAAAAGCTCCTAAGCTT
CAGCTTACGCAGACCGTACCGTAAACCGACACAGGTGGGCAGGATGAGAATTCTAAGGCG
CTTGAGAGAACTCGGGTGAAGGAACTAGGCAACATGGCACCGTAACTTCGGGAGAAGGTG
CACCCCTCTTGGTGGCTCATGCGAGCTACAGCTGAGAGGGGTCGCAGTGACCAGGCCGCT
GCGACTGTTTATCAAAAACACAGCACTCTGCAAACACGAAAGTGGACGTATAGGGTGTGA
CGCCTGCCCGGTGCTGGAAGGTTAATTGATGGGGTCAGCCGCAAGGCGAAGCTCTTGATC
GAAGCCCCAGTAAACGGCGGCCGTAACTATAACGGTCCTAAGGTAGCGAAATTCCTTGTC
GGGTAAGTTCCGACCTGCACGAATGGCGTAACGACAGCGGCGCTGTCTCCACCCGAGACT
CAGTGAAATTGAAATCGCTGTGAAGATGCAGCGTTCCCGCGGCAAGACGGAAAGACCCCG
TGAACCTTTACTATAGCTTTACACTGAACGTTGAGTTCGTCTGTGTAGGATAGGTGGGAG
GCTATGAAACCATGGCGCTAGCTGTGGTGGAGCCATCCTTGAAATACCACCCTGTCGTGC
TTGACGTTCTAACCTAGGCCCGTAATCCGGGTCGGGGACCGTGTATGGTGGGTAGTTTGA
CTGGGGCGGTCTCCTCCCAAAGTGTAACGGAGGAGCACGAAGGTACGCTCAGCGCGGTCG
GACATCGCGCACTGTGTGCAAAGGCATAAGCGTGCTTGACTGCAAGATCGACGGATCAAG
CAGGTACGAAAGTAGGTCTTAGTGACCCGGTGGTTCTGTATGGAAGGGCCATCGCTCAAC
GGATAAAAGGTACTCCGGGGATAACAGGCTGATACCGCCCAAGAGTTCATATCGACGGCG
GTGTTTGGCACCTCGATGTCGGCTCATCACATCCTGGGGCTGTAGTCGGTCCCAAGGGTA
TGGCTGTTCGCCATTTAAAGTGGTACGCGAGCTGGGTTCAGAACGTCGTGAGACAGTTCG
GTCCCTATCTGTCGTGGGCGTTGGAGATTTGAGAGGGGCTGCTCCTAGTACGAGAGGACC
GGAGTGGACGAACCTCTGGTGTTCCGGTTATCACGCCAGTGGTATTGCCGGGTAGCTATG
TTCGGAAGCGATAACCGCTGAAAGCATCTAAGCGGGAAGCGCGCCTCAAGATGAGATCTC
CCGGGACTTTAAGTCCCCTAAAGGAACCATCAAGACTAGGTGGTTGATAGGCAGGGTGTG
TAAGTGCAGCAATGCATTGAGCTAACCTGTACTAATGATCCGTGTGGCTTGACCA
>Root614 3124
CAAGTTATTAAGGGCACATGGTGGATGCCTTGGCATCGAGAGCCGATGAAGGACGTGGGA
GCCTGCGAAATGCCCTGGGGAGTTGGCAACCGAGCGTTGATCCGGGGATGTCCGAATGGG
GAAACCCAGCTGGAGTTATGTCCAGTTACCCACATCTGAATAAAATAGGGTGTGTGGAGG
GAACGTGGGGAAGTGAAACATCTCAGTACCCACAGGAAGAGAAAACAACCGTGATTCCGA
GAGTAGTGGCGAGCGAAATCGGATGAGGCTAAACCTATATCGTGTGATAGTCGGCAGACG
TTGCGGTGTAGGGGTCGTGGGAATATCGTTGTCGCACCTGCCGGTGTGGCGCACAGTCAG
AAACCAGTGTTGAGGTCGAAGACCGTTGGAAAGCGGTGCCGTAGCGGGTGATAGCCCCGT
AGACGATAGACGCTGGCTGTGTTCGGTATCTCCCAAGTAACACGCCACTCCTGGAATGGT
GTGTGAATCTGGCGGGACCACCCGTTAAGCCTAAATACTCCTCGATGACCGATAGCGGAC
AAGTACCGTGAGGGAAAGGTGAAAAGTACCCCTGGCGGGGAGTGAAATAGTACCTGAAAC
CATGTGCCTACAATCCGTTAGAGCTCCCTTGTGGGGTGATAGCGTGCCTTTTGAAGAATG
AGCCTGCGAGTTTGCGGTGTGTGGCGAGGTTAACCCGTGTGGGGAAGCCGTAGCGAAAGC
GAGTCTGAATAGGGCGCTTTAGTCGCACGCTCAAGACCCGAAGCGGAGTGATCTACCCAT
GGGCAGGTTGAAGCGCCGGTAAGACGGCGTGGAGGACCGAACCCACTTAGGTTGAAAACT
GAGGGGATGACCTGTGGGTAGGGGTGAAAGGCCAATCAAACTCCGTGATAGCTGGTTCTC
CCCGAAATGCATTTAGGTGCAGCGTTGCGTGTTTCTTGCCGGAGGTAGAGCACTGGATAG
CCGATGGGCCCGACCAGGTTACTGACGTTAGCCAAACTCCGAATGCCGGTAAGTGTAAGC
GTGGCAGTGAGACTGCGGGCGATAAGGTTCGTAGTCGAGAGGGAAACAGCCCAGACCATC
GGCTAAGGCCCCTAAGAGGCGGCTAAGTGGAAAAGGATGTGGAGTCGCAGTGACAACCAG
GAGGTTGGCTTGGAAGCAGCCACCCTTGAAAGAGTGCGTAATAGCTCACTGGTCAAGTGA
TTCCGCGCCGACAATGTAGCGGGGCTCAAGCCGCCCGCCGAAGCCATGGCATCGACGTAT
TAACCCAAGCCGCTGACTTGATCAGTTGGTTCAGGGGCGTCGATGGGTAGGGGAGCGTCG
TGTGGCGAGTGAAGCGGCGGAGTGATCCAGCCGTGGACGCCACACGAGTGAGAATGCAGG
CATGAGTAGCGAATCACGGGCGAGAAACCCGTGCGCCGAATGATCAAGGGTTCCAGGGTC
AAGCTAATCTGCCCTGGGTAAGTCGGGACCTAAGGCGAGGCCGACAGGCGTAGTCGATGG
ACAACGGGTTGATATTCCCGTACCGGCGAAATGGCGCCCATGACGAGCCCGGTAATGCTA
ACCACCCGAAACTCATCTTACCGGAGTCTTCGGACCGAGGGGGGTGAGCAGAGCGTGGAA
CCCGAACCGGTAGTAGTCAAGCGATGGGGTGACGCAGGAAGGTAGTCCAACCGCCGCGAT
GGTAGACGGCGGGTAAGCGTGTAGGGGACGTGGTAGGCAAATCCGCCACGTGACCATTTG
ATTGGTGACCTTGAGACGTGATGCCGACCCCGTATGGGGGAAGTGGATGATCCTATGCTG
CCGAGAAAAACCTCTAGCGAGCCATGAGCCGCCCGTACCCCAAACCGACTCAGGTGATCA
GGTAGAGAATACTAAGGCGATCGAGACAACCATGGTTAAGGAACTCGGCAAAATGCCCCC
GTAACTTCGGGAGAAGGGGGGCCTGGATCGTGTACCCACTTGCTGGGGAAGCGTGAAGGG
CCGCAGAGACCAGGCCCAAGCGACTGTTTACTAAAAACACAGGTCCGTGCGAAGTTGTAA
GACGATGTATACGGACTGACTCCTGCCCGGTGCTGGAAGGTTAAGAGGACGGGTTAGACG
CAAGTCGAAGCTCAGAATTTAAGCCCCAGTAAACGGCGGTGGTAACTATAACCATCCTAA
GGTAGCGAAATTCCTTGTCGGGTAAGTTCCGACCTGCACGAATGGAGTAACGACTTGGGC
GCTGTCTCAACCATGGACTCGGCGAAATTGCACTACGAGTAAAGATGCTCGTTACGCGCG
GCAGGACGGAAAGACCCCGGGACCTTTACTATAGTTTGGCATTGGTGTTTGGTTCGGNTT
GTGTAGGATAGGTGGGAGACTTTGAAGCAGCCACGCCAGTGGTTGTGGAGTCAACGTTGA
AATACCACTCTGGTCGTACTAGATGTCTAACCTAGGGCCATGATCTGGTTCAGGGACAGT
GCCTGATGGGTAGTTTAACTGGGGCGGTTGCCTCCTAAAGAGTAACGGAGGCGCTCAAAG
GTTCCCTCAGCCTGGTTGGCAATCAGGTGTTGAGTGTAAGTGCACAAGGGAGCTTGACTG
TGAGACAGACATGTCGAGCAGGGACGAAAGTCGGAACTAGTGATCCGGCAACTGCGAGTG
GAAGCGTTGTCGCTCAACGGATAAAAGGTACCCCGGGGATAACAGGCTGATCTTCCCCAA
GAGTCCATATCGACGGGATGGTTTGGCACCTCGATGTCGGCTCGTCGCATCCTGGGGCTG
GAGTAGGTCCCAAGGGTTGGGCTGTTCGCCCATTAAAGCGGCACGCGAGCTGGGTTTAGA
ACGTCGTGAGACAGTTCGGTCCCTATCCGCCGCGCGCGTAGGAAACTTGAGAAAGGCTGT
CCCTAGTACGAGAGGACCGGGATGGACGAACCTCTGGTGTGCCAGTTGTACCGCCAGGTG
CATGGCTGGTTGGCTACGTTCGGAAGTGATAACCGCTGAACGCATCTAAGCGGGAAGCAC
GTTTCAAGATGAGGTTTCCCACCCCCTTGTGGGGTTAAGGCCCCCAATAGATTATTGGGT
TGATAGGCCGGAGGTGTACAGCAGCAATGCCCAGCCGACCGGTACTAATAGGCCGAAGAC
TTGC
>Root627 2881
TCAAGCGACTAAGCGTATACGGTGGATGCCTTGGCAGTCAGAGGCGATGAAGGACGTGGC
AGCCTGCGAAAAGTGTCGGGGAGCTGGCAACAAGCTTTGATCCGGCAATGTCCGAATGGG
GAAACCCACCGCGCAAGCGGTACCGTGCACTGAATACATAGGTGTACGGGGCGAACCCGG
GGAACTGAAATATCTAAGTACCCGGAGGAAAAGAAATCAACCGAGATTCCCTGAGTAGCG
ACGAGCGAACGGGGACTAGCCCAAAAGCACATTATGTTTTAGTCAAACGGGATGGAAAGC
CCGGCCATAGATGGTGATAGCCCAGTCGACGAAAAGGCATTTNGTGTGAAATTGAGTAAG
GCGGGGCACGTGAAACCTTGTCTGAACATGGGGGGACCATCCTCCAAGGCTAAATACTAC
TGACTGACCGATAGCGAACTAGTACCGTGAGGGAAAGGCGAAAAGAACCCCGGAGAGGGG
AGTGAAATAGACCCTGAAACCGTATACGTACAAGCAGTGGAAGCCCGCAAGGGTGACTGC
GTACCTTTTGTATAATGGGTCAGCGACTTACTGTCTGTGGCAAGCTTAACCGTATAGGGG
AGGCGAAGAGAAATCGAGTCTGAATAGGGCGCATAGTCTCAGGCAGTAGACCCGAAACCG
AGTGATCTATCCTTGGCCAGGTTGAAGGTGCGGTAACACGCACTGGAGGACCGAACCCAC
ATCTGTTGCAATAGATGGGGATGAGCTGAGGATAGGAGTGAAAGGCTAAACAAACTCGGA
GATAGCTGGTTCTCCTCGAAAGCTATTTAGGTAGCGCCTCGGACGAATCTTCCTGGGGGT
AGAGCACTGTTATGGCTAGGGGGTCATCGCGACTTACCAAACCATGGCAAACTCCGAATA
CCAGGACAGACTATCCGGGAGACACACGGCGGGTGCTAACGTCCGTCGTGAAAAGGGAAA
CAACCCAGACCCGCAGCTAAGGTCCCCAAGTCATGGCTAAGTGGAAAACGATGTGGAAAG
GCATAGACAGCCAGGAGGTTGGCTTAGAAGCAGCCATCCTTTAAAGAAAGCGTAATAGCT
CACTGGTCGAGTCGGTCTGCGCGGAAGATTTAACGGGGCTAAGCCATGCACCGAAGCTCG
GGGTGTGCACATTTATGTGTACGCGGTAGAGGAGCGTTCCGTAAGCCTGTGAAGGTGTGT
TGTAAAGCATGCTGGAGGTATCGGAAGTGCGAATGCTGACATGAGTAACGATAATGGGGG
TGAAAAGCCCCCACGCCGAAAGCCCAAGGTTTCCTCGCGCAACGTTCATCGGCGCAGGGT
GAGTCGGCCCCTAAGGCGAGGCAGAAATGCGTAGTCGATGGGAAGCAGGTTAATATTCCT
GCACTTTTCTATAGTGCGATGTGGGGACGGAGAAGGTTAGGTCTACCGGGCGTTGGTTGT
CCCGGGGAAAGGCGGTAGGCATGGGTCTTAGGCAAATCCGGGACCCTTTATGCCGAGCAC
CGAGACGAGTCCTATTTTGGACGAAGTGACTGATACCACGCTTCCAGGAAAAGCCACTAA
GCTTCAGCTATAGAAAAACCGTACCGTAAACCGACACTGGTAGGCAGGGTGAGAATCCCA
AGGCGCTTGAGAGAACTCGGGTGAAGGAACTAGGCAAAATGGCACCGTAACTTCGGGAGA
AGGTGCGCCCATTGACGTGGTCACGTGCGTGACTGAGCGTCGATGGGTCGCAGTAACCTG
GCCGCTGCGACTGTTTATCAAAAACACAGCACTCTGCAAACACGAAAGTGGACGTATAGG
GTGTGACGCCTGCCCGGTGCTGGAAGGTTAATTGATGGGGTCAGCCGCAAGGCGAAGCTC
TTGATCGAAGCCCCAGTAAACGGCGGCCGTAACTATAACGGTCCTAAGGTAGCGAAATTC
CTTGTCGGGTAAGTTCCGACCTGCACGAATGGCGTAACGACAGCGGCGCTGTCTCCACCC
GAGACTCAGTGAAATTGAATTCGCTGTGAAGATGCAGCGTTCCCGCGGCAAGACGGAAAG
ACCCCGTGAACCTTTACTATAGCTTTACATTGAACGTTGAGTTCTTCTGTGTAGGATAGG
TGGGAGGCTTTGAAGTGCAGGCGCTAGCTTGCATGGAGCCATCCTTGAAATACCACCCTG
AAGTGCTTGACGTTCTAACCTCGGCCCGTTATCCGGGTCAGGGACCATGTATGGTGGGTA
GTTTGACTGGGGCGGTCTCCTCCCAAAGAGTAACGGAGGAGCACGAAGGTACGCTCAGCG
CGGTCGGACATCGCGCACTGTGTGCAAAGGCATAAGCGTGCTTGACTGCGAGATCGACGG
ATCAAGCAGGTACGAAAGTAGGTCTTAGTGATCCGGTGGTTCTGTATGGAAGGGCCATCG
CTCAACGGATAAAAGGTACTCCGGGGATAACAGGCTGATACCGCCCAAGAGTTCATATCG
ACGGCGGTGTTTGGCACCTCGATGTCGGCTCATCACATCCTGGGGCTGTAGCCGGTCCCA
AGGGTATGGCTGTTCGCCATTTAAAGTGGTACGCGAGCTGGGTTCAGAACGTCGTGAGAC
AGTTCGGTCCCTATCTGTCGTGGGCGTTGGAGATTTGAGGGGGGCTGCTCCTAGTACGAG
AGGACCGGAGTGGACGTTCCGCTGGTGTTCGGGTTGTCATGCCCATGGCATTGCCCGGTA
GCTATGAACGGAAGTGATAACCGCTGAAAGCATCTAAGCGGGAAGCACGCCCCAAGATGA
GATCTCCCGAGAGCTTGACTCTCCTTAAGGCACCATCAAGACCAGGTGGTTGATAGGTCA
GGTGTGGAAGTGCAGCAATGCATGGAGCTAACTGATACTAATGAGCCGTGCGGCTTGACC
A
>Root630 2876
TCAAGCGAATAAGCGCACACGGTGGATGCCTTGGCGGTCAGAGGCGATGAAGGACGTGGC
AGCCTGCGAAAAGTGCGGGGGAGCTGGCAACAAGCATTGATCCCGCAATGTCCGAATGGG
GAAACCCACTGCTTCGGCAGTATCCTGCAGTGAATACATAGCTGCTGGAGGCAAACCCGG
TGAACTGAAATATCTAAGTAACCGGAGGAAAAGAAATCAACCGAGATTCCCTGAGTAGTG
ACGAGCGAACGGGGACCAGCCCTTAAGCTGGATTGGTTTTAGAAGAACAGTCTGGAAAGA
CTGGCCATAGACGGTGATAGCCCGGTATTCGAAAAGGCCTTTTCAGTGAAGACGAGTAAG
GCGGGGCACGAGAAACCCTGTCTGAACATGGGGGGACCATCCTCCAAGGCTAAATACTCC
TGACCGACCGATAGTGAACCAGTACCGTGAGGGAAAGGCGAAAAGAACCCCGGAGAGGGG
AGTGAAATAGATCCTGAAACCGTGTGCGTACAAGCAGTAGGAGCCCGCAAGGGTGACTGC
GTACCTTTTGTATAATGGGTCAGCGACTTACTGTTCGTGGCAAGCTTAACCGTATAGGGG
AGGCGAAGGGAAACCGAGTCTGATAAGGGCGCATAGTCGCGGGCAGTAGACCCGAAACCG
GGTGATCTAGTCATGCCCAGGGTGAAGGTGCCGTAACAGGTACTGGAGGCCCGAACCCAC
TCCCGTTGCAAAGGTAGGGGATGAGGTGTGATTAGGAGTGAAAAGCTAATCGAACCCGGA
GATAGCTGGTTCTCCTCGAAAGCTATTTAGGTAGCGCCTCGTATGAATCTTCTTGGGGGT
AGAGCACTGTTATGGCTAGCGGGACATCGCGTCTTAGCAAACCATGGCAAACTCCGAATA
CCAAGACAGAATGTACGGGAGACACACGGCGGGTGCTAACGTCCGTCGTGAAAAGGGAAA
CAACCCAGACCCACAGCTAAGGTCCCAAATTTCGTGCTAAGTGGAAAACGATGTGGAAAG
GCACAGACAGCCAGGAGGTTGGCTTAGAAGCAGCCACCCTTTAAAGAAAGCGTAATAGCT
CACTGGTCGAGTCGGTCTGCGCGGAAGATTTAACGGGGCTAAGCACGAAACCGAAGCTTG
GGGTGCATAACTTTGTTATGCGCGGTAGAGGAGCGTTCCGTAAGCCTGCGAAGGTGGCTT
GAGAAGGCTGCTGGAGGTATCGGAAGTGCGAATGCTGACATGAGTAACGATAATGCGGGT
GAAAAGCCCGCACGCCGAAAGCCCAAGGTTTCCTTGCGCAACGTTAATCGACGCAGGGTT
AGTCGGTCCCTAAGGCGAGGGCGAAAGCCGTAGTCGATGGGAAGCAGGTTAATATTCCTG
CACCTCGCGTGAGTGCGATGGAGGGACGGAGAAGGTTAGGTGTACCCGGCGTTGGTTGTC
CGGGGGAAAGGCGGTAGGTTTGGATCTTTGGCAAATCCGGGATCCTTTAAGACCGAGCAC
CGAGACGAGTCCTTTAGGACGAAGTCACTGATACCACGCTTCCAGGAAAAGCTCCTAAGC
TTCAGCTCACGCAGACCGTACCGTAAACCGACACAGGTGGGTAGGATGAGAATTCTCAGG
CGCTTGAGAGAACTCGGGTGAAGGAACTAGGCAACATGGCACCGTAACTTCGGGAGAAGG
TGCACCCCCTTTGGTGGCCCATGCGGGCTATAGCTGAGGGGGGTCGCAGAAACCAGGCCG
CTGCGACTGTTTATCAAAAACACAGCACTCTGCAAACACGAAAGTGGACGTATAGGGTGT
GACGCCTGCCCGGTGCTGGAAGGTTAATTGATGGGGTCAGCCGCAAGGCGAAGCTCTTGA
TCGAAGCCCCAGTAAACGGCGGCCGTAACTATAACGGTCCTAAGGTAGCGAAATTCCTTG
TCGGGTAAGTTCCGACCTGCACGAATGGCGTAACGACAGCGGCGCTGTCTCCACCCGAGA
CTCAGTGAAATTGAAATCGCTGTGAAGATGCAGCGTTCCCGTGGCAAGACGGAAAGACCC
CGTGAACCTTTACTATAGCTTTACATTGAACGTTGAGTTCGTCTGTGTAGGATAGGTGGG
AGGCTATGAAACCGAGGCGCTAGCTTCGGTGGAGCCAACCTTGAAATACCACCCTGATGT
GCTTGACGTTCTAACCTAGGTCCGTAATCCGGATCGGGGACCATGTATGGTGGGTAGTTT
GACTGGGGCGGTCTCCTCCCAAAGAGTAACGGAGGAGCTCGAAGGTACGCTCAGCGCGGT
CGGACATCGCGCACTGTGTGCAAAGGCATAAGCGTGCTTGACTGCGAGATCGACGGATCA
AGCAGGTACGAAAGTAGGACTTAGTGATCCGGTGGTTCTGTATGGAAGGGCCATCGCTCA
ACGGATAAAAGGTACTCCGGGGATAACAGGCTGATACCGCCCAAGAGTTCATATCGACGG
CGGTGTTTGGCACCTCGATGTCGGCTCATCACATCCTGGGGCTGTAGTCGGTCCCAAGGG
TATGGCTGTTCGCCATTTAAAGTGGTACGCGAGCTGGGTTCAGAACGTCGTGAGACAGTT
CGGTCCCTATCTGCCATGGGCGTTGGAAGTTTGAGAGGGGCTGCTCCTAGTACGAGAGGA
CCGGAGTGGACGAACCTCTGGTGTTCCGGTTGTCACGCCAGTGGCATTGCCGGGTAGCTA
TGTTCGGAAGCGATAACCGCTGAAAGCATCTAAGCGGGAAGCGCGCCTCAAGATGAGACT
TCCCGGGGCACAAGCCCCCTAAAGGAACCATCAAGACTAGGTGGTTGATAGGTCAGGTGT
GTAAGTGGGGCAACCCATTGAGCTAACTGATACTAATGATCCGTGCGGCTTGACCA
>Root651 2875
AATTAAGGGCATTTGGTGGATGCCTTGGCATGCACAGGCGAAGAAGGACGTGATACGCTG
CGAAAAGCCGTGGGGAGCTGCGAATAAGCTTTGATCCATGGATCTCCGAATGGGGCAACC
CACCTTAAATGCTTGGGAAATCTGTTTTGTTGGTTAGTTGGTCTGTTTGGGTTTCCCATA
CAGGGCGCTAGCCCGTCGGTGCTTTTGCACCGCGCCGTCCGCAGGCCTTTGGCCGTGAGG
ACAGAACTGAACAGGTTTCCAAGCATTGTTATAAGGTATCTTACTTTCGAATACATAGGG
GTAAGAAGCGAACGCAGGGAACTGAAACATCTAAGTACCTGCAGGAAAGGACATCAACCG
AGACTCCGCAAGTAGTGGCGAGCGAACGCGGACCAGGCCAGTGGCAATGATGAATAAAGC
GGAACGATCTGGAAAGGTCGGCCATAGAGGGTGATAGCCCCTTACGCGTAGAACAGTCAT
TGTCCTTGAGTAGGGCGGGACACGTGAAATCCTGTCTGAACATGGGGAGACCACTCTCCA
AGCCTAAGTACTCGTGCATGACCGATAGCGAACAAGTACCGTGAGGGAAAGGTGAAAAGC
ACCCCGACGAGGGGAGTGAAATAGAACCTGAAACCGGATGCCTACAAACAGTCGGAGCCC
GCAAGGGTGACGGCGTACCTTTTGTATAATGGGTCAACGACTTAGTGTAACTAGCAAGCT
TAAGCCGGTAGGTGTAGGCGCAGCGAAAGCGAGTCTGAATAGGGCGATTGAGTTAGTTGC
ATTAGACCCGAAACCGAGTGATCTAGCCATGAGCAGGCTGAAGGTTGGGTAACACCAACT
GGAGGGCCGAACCCGTATCTGTTGCAATAGATTGGGATGACTTGTGGCTAGGGGTGAAAG
GCCAATCAAACTCGGAAATAGCTGGTTCTCCGCGAAATCTATTTAGGTAGAGCGTCGACC
GAATACCCTCGGGGGTAGAGCACTGGATGGGCTATGGGGACTCACCGTCTTACTGATCCT
AACCAAACTCCGAATACCGAGGAGTACTAGTCGGCAGACACACGGCGGGTGCTAACGTCC
GTCGTGAAAAGGGCAACAACCCTGACCTCCAGCTAAGGTCCCCAAGTCATGGCTAAGTGG
GAAAGGATGTGAGGATCCCAAAACAACCAGGATGTTGGCTTAGAAGCAGCCATCATTTAA
AGAAAGCGTAACAGCTCACTGGTCTAAATAAGGGTCTTTGCGCCGAAAATGTAACGGGGC
TAAAGCCATGCACCGAAGCTGAGGATATGCCGTAAGGCATGTGGTAGCGGAGCGTTCCGT
AAGTCTGTGAAGGCGGACCCGTGAGGGCTGCTGGAGATATCGGAAGTGCGAATGTTGACA
TGAGTAACGATAAAGGGAGTGAGAGACTCCCTCGCCGAAAGACCAAGGGTTCCTGCTTAA
AGTTAATCTGAGCAGGGTTAGCCGGCCCCTAAGACGAGGCGGACACGCGTAGTCGATGGG
AACCACGTTAATATTCGTGGGCCTGGTGGTAGTGACGGATCTCGTGTGTTGTACATTCTT
ATTGGATTGAATGTGCGGCGAAGAGGTTCCAGGAAATAGCTCCACCGTATAGACCGTACC
CGAAACCGACACAGGTGGTCAGGTAGAGTATACCAAGGCGCTTGAGAGAACTATGTTGAA
GGAACTCGGCAAATTGCACGCGTAACTTCGGAAGAAGCGTGACCCCATTTTAGGCAACTA
TGATGGGGTGGCACAGACCAGGGGGTAGCGACTGTTTATCAAAAACACAGGGCTCTGCGA
AGTAGCAATACGACGTATAGGGTCTGACGCCTGCCCGGTGCTGGAAGGTTAAAGGGAGGG
GTGCAAGCTCTGAACTGAAGCCCCAGTAAACGGCGGCCGTAACTATAACGGTCCTAAGGT
AGCGAAATTCCTTGTCGGGTAAGTTCCGACCTGCACGAATGGCGTAACGACTTCCCCGCT
GTCTCCAACATAGACTCAGTGAAATTGAATTCCCCGTGAAGATGCGGGGTTCCTGCGGTC
AGACGGAAAGACCCCGTGCACCTTTACTATAGCTTTACACTGGCATTCGCCAAGGCATGT
GTAGGATAGGTGGTAGGCTTTGAAGCAGGGACGCCAGTTCTTGTGGAGCCATCCTTGAAA
TACCACCCTTATCTTCGTGGATGTCTAACCGCGGTCCGTTATCCGGATCCGGGACAGTGT
ATGGTGGGTAGTTTGACTGGGGCGGTCGCCTCCGAAAGAGTAACGGAGGCGCGCGATGGT
GGGCTCAGACCGGTCGGAAATCGGTCGTCGAGTGCAATGGCATAAGCCCGCCTGACTGCG
AGACTGACAAGTCGAGCAGAGACGAAAGTCGGTCATAGTGATCCGGTGGTCCCGTGTGGA
AGGGCCATCGCTCAACGGATAAAAGGTACGCCGGGGATAACAGGCTGATGACCCCCAAGA
GTCCATATCGACGGGGTTGTTTGGCACCTCGATGTCGACTCATCGCATCCTGGGGCTGGA
GCAGGTCCCAAGGGTATGGCTGTTCGCCATTTAAAGCGGTACGTGAGTTGGGTTCAGAAC
GTCGTGAGACAGTTCGGTCCCTATCTGCCGTGGGTGTAGGAATATTGACAGGATCTGTCC
CTAGTACGAGAGGACCGGGATGGACGTATCTCTGGTGGATCTGTTGTCCTGCCAAGGGCA
TAGCAGAGTAGCTATATACGGAATGGATAACCGCTGAAGGCATCTAAGCGGGAAACCAAC
CTGAAAACGAGTGTTCCCTATCAGAGCCGTGGAAGACGACCACGTTGATAGGACGGGTGT
GGAAGCATGGCAACATGTGAAGCTTACCGTTACTAATAGCTCGATCGACTTCTTC
>Root65 2876
TCAAGCGAATAAGCGCACACGGTGGATGCCTTGGCGGTCAGAGGCGATGAAGGACGTGGC
AGCCTGCGAAAAGTGCGGGGGAGCTGGCAACAAGCATTGATCCCGTAATGTCCGAATGGG
GAAACCCACTGCTTCGGCAGTATCCTGCAGTGAATACATAGCTGCTGGAAGCAAACCCGG
TGAACTGAAATATCTAAGTAACCGGAGGAAAAGAAATCAACCGAGATTCCCTGAGTAGTG
ACGAGCGAACGGGGACCAGCCCTTAAGCTGGATTGGTTTTAGAAGAACAGTCTGGAAAGA
CTGGCCATAGACGGTGACAGCCCGGTATTCGAAAAGACCTTTTCAGTGAAGACGAGTAAG
GCGGGGCACGAGAAACCCTGTCTGAACATGGGGGGACCATCCTCCAAGGCTAAATACTCC
TGACCGACCGATAGTGAACCAGTACCGTGAGGGAAAGGCGAAAAGAACCCCGGAGAGGGG
AGTGAAATAGATCCTGAAACCGTGTGCGTACAAGCAGTAGGAGCCCGCAAGGGTGACTGC
GTACCTTTTGTATAATGGGTCAGCGACTTACTGTTCGTGGCAAGCTTAACCGTATAGGGG
AGGCGAAGGGAAACCGAGTCTGATAAGGGCGCATAGTCGCGGGCAGTAGACCCGAAACCG
GGTGATCTAGTCATGCCCAGGGTGAAGGTGCCGTAACAGGTACTGGAGGCCCGAACCCAC
TCCCGTTGCAAAGGTAGGGGATGAGGTGTGATTAGGAGTGAAAAGCTAATCGAACCCGGA
GATAGCTGGTTCTCCTCGAAAGCTATTTAGGTAGCGCCTCGTATGAATCTTCTTGGGGGT
AGAGCACTGTTATGGCTAGCGGGACATCGCGTCTTAGCAAACCATGGCAAACTCCGAATA
CCAAGACAGAATGTACGGGAGACACACGGCGGGTGCTAACGTCCGTCGTGAAAAGGGAAA
CAACCCAGACCCACAGCTAAGGTCCCAAATTTCGTGCTAAGTGGAAAACGATGTGGAAAG
GCACAGACAGCCAGGAGGTTGGCTTAGAAGCAGCCACCCTTTAAAGAAAGCGTAATAGCT
CACTGGTCGAGTCGGTCTGCGCGGAAGATTTAACGGGGCTAAGCACGAAACCGAAGCTTG
GGGTGCATAACTTTGTTATGCGCGGTAGAGGAGCGTTCCGTAAGCCGTTGAAGGTGACTT
GAGAAGGTTGCTGGAGGTATCGGAAGTGCGAATGCTGACATGAGTAACGATAATGCGGGT
GAAAAGCCCGCACGCCGAAAGCCCAAGGTTTCCTTGCGCAACGTTAATCGACGCAGGGTT
AGTCGGTCCCTAAGGCGAGGGCGAAAGCCGTAGTCGATGGGAAGCAGGTTAATATTCCTG
CACCTCGCGTGAGTGCGATGGAGGGACGGAGAAGGTTAGGTGTACCGGGCGTTGGTTGTC
CCGGGGAAAGGCGGTAGGTTTGGATCTTTGGCAAATCCGGGATCCTTTAAGACCGAGCAC
CGAGACGAGTCCTTTTGGACGAAGTCACTGATACCACGCTTCCAGGAAAAGCTCCTAAGC
TTCAGCTCACGCAGACCGTACCGTAAACCGACACAGGTGGGTAGGATGAGAATTCTCAGG
CGCTTGAGAGAACTCGGGTGAAGGAACTAGGCAACATGGCACCGTAACTTCGGGAGAAGG
TGCACCCTCTTTGGTGGCCCATGCGGGCTATAGCTGAGGGGGGTCGCAGAAACCAGGCCG
CTGCGACTGTTTATCAAAAACACAGCACTCTGCAAACACGAAAGTGGACGTATAGGGTGT
GACGCCTGCCCGGTGCTGGAAGGTTAATTGATGGGGTCAGCCGCAAGGCGAAGCTCTTGA
TCGAAGCCCCAGTAAACGGCGGCCGTAACTATAACGGTCCTAAGGTAGCGAAATTCCTTG
TCGGGTAAGTTCCGACCTGCACGAATGGCGTAACGACAGCGGCGCTGTCTCCACCCGAGA
CTCAGTGAAATTGAAATCGCTGTGAAGATGCAGCGTTCCCGTGGCAAGACGGAAAGACCC
CGTGAACCTTTACTATAGCTTTACATTGAACGTTGAGTTCGTCTGTGTAGGATAGGTGGG
AGGCTATGAAACCTAGGCGCTAGCTTCGGTGGAGCCAACCTTGAAATACCACCCTGATGT
GCTTGACGTTCTAACCTAGGTCCGTAATCCGGATCGGGGACCATGTATGGTGGGTAGTTT
GACTGGGGCGGTCTCCTCCCAAAGAGTAACGGAGGAGCTCGAAGGTACGCTCAGCGCGGT
CGGACATCGCGCACTGTGTGCAAAGGCATAAGCGTGCTTGACTGCGAGATCGACGGATCA
AGCAGGTACGAAAGTAGGACTTAGTGATCCGGTGGTTCTGTATGGAAGGGCCATCGCTCA
ACGGATAAAAGGTACTCCGGGGATAACAGGCTGATACCGCCCAAGAGTTCATATCGACGG
CGGTGTTTGGCACCTCGATGTCGGCTCATCACATCCTGGGGCTGTAGTCGGTCCCAAGGG
TATGGCTGTTCGCCATTTAAAGTGGTACGCGAGCTGGGTTCAGAACGTCGTGAGACAGTT
CGGTCCCTATCTGCCATGGGCGTTGGAGATTTGAGAGGGGCTGCTCCTAGTACGAGAGGA
CCGGAGTGGACGAACCTCTGGTGTTCCGGTTGTCACGCCAGTGGCATTGCCGGGTAGCTA
TGTTCGGAAGCGATAACCGCTGAAAGCATCTAAGCGGGAAGCGCGCCTCAAGATGAGATC
TCCCGGGGCACAAGCCCCCTAAAGGAACCATCAAGACTAGGTGGTTGATAGGTCAGGTGT
GTAAGTGGGGCAACCCATTGAGCTAACTGATACTAATGATCCGTGTGGCTTGACCA
>Root66D1 3119
CAAGTTTTTAAGGGCGCACGGTGGATGCCTTGGCACCAGGAACCGATGAAGGACGTGGGA
GGCCACGATAGTCCCCGGGGAGCCGTCAACCAGGCTTTGATCCGGGGGTTTCCGAATGGG
GAAACCCGGCAGTCGTCATGGGCTGTCACCCATGCCTGAACACATAGGGCATGTGGAGGG
AACGAGGGGAAGTGAAACATCTCAGTACCCTCAGGAAGAGAAAACAACCGTGATTCCGGG
AGTAGTGGCGAGCGAAACCGGATGAGGCCAAACCGTATGCGTGTGATACCCGGCAGGGGT
TGCGCATGCGGGGTTGTGGGATCTCTCTTTCACAGTCTGCCGGCTGTGAGACGAGTCAGA
AACCGTTGATGTAGGCGAAGGACATGCGAAAGGTCCGGCGTAGAGGGTAAGACCCCCGTA
GCTGAAACATTGACGGCTCGTTTGAGAGACACCCAAGTAGCACGGGGCCCGAGAAATCCC
GTGTGAATCTGGCGGGACCACCCGCTAAGCCTAAATATTCCCTGGTGACCGATAGCGGAT
AGTACCGTGAGGGAATGGTGAAAAGTACCGCGGGAGCGGAGTGAAATAGTACCTGAAACC
GTGTGCCTACAAGCCGTGGGAGCGTCGCTCATTGAGTTTACTCAATGGGTCGTGACTGCG
TGCCTTTTGAAGAATGAGCCTGCGAGTTTGCGGTGCGTTGCGAGGTTAACCCGTGTGGGG
AAGCCGTAGCGAAAGCGAGTCCGAACAGGGCGATTCAGTAGCGCGCTCAAGACCCGAAGC
GGAGTGATCTAGCCATGGGCAGGTTGAAGCGGAGGTAAGACTTCGTGGAGGACCGAACCC
ACCAGGGTTGAAAACCTGGGGGATGACCTGTGGTTAGGGGTGAAAGGCCAATCAAACTCC
GTGATAGCTGGTTCTCCCCGAAATGCATTTAGGTGCAGCGTCGTGTGTTTCTTGCCGGAG
GTAGAGCACTGGATAGGCGATGGGCCCTACCGGGTTACTGACCTTAGCCAAACTCCGAAT
GCCGGTAAGTGAGAGCACGGCAGTGAGACTGTGGGGGATAAGCTCCATGGTCGAGAGGGA
AACAGCCCAGAGCATCGACTAAGGCCCCTAAGCGTACGCTAAGTGGGAAAGGATGTGGAG
TCGCAGAGACAACCAGGAGGTTGGCTTAGAAGCAGCCACCCTTGAAAGAGTGCGTAATAG
CTCACTGGTCAAGTGATTCCGCGCCGACAATGTAGCGGGGCTCAAGCGTACCGCCGAAGT
CGTGTCATTGCAGTACNTACCCCCAACGGGGACTGTGATGGGTAGGGGAGCGTCGTGTGC
CGGGTGAAGCAGCCGCGGAAGCGAGTTGTGGACGGTTCACGAGTGAGAATGCAGGCATGA
GTAGCGATACACACGTGAGAAACGTGTGCGCCGATTGACTAAGGGTTCCTGGGTCAAGCT
GATCTGCCCAGGGTAAGTCGGGACCTAAGGCGAGGCCGACAGGCGTAGTCGATGGACAAC
CGGTTGATATTCCGGTACCCGCTTTGAAACGCCCAATATCGAGCCCATTAATGCTAAGGC
CGTGAAGCCGTTCCGGACCCTTCGGGGAAAGGAAAGTGGTGGAGCCGCTGACCCAAGGTG
GTAGTAGGTAAGCGATGGGGTGACGCAGGAAGGTAGTCCAGCCCGGGCGGTGGTAGTCCC
GGGGTAAGGGTGTAGGCCGTGTGATAGGCAAATCCGTCACACATTGAGGCTGAGACCTGA
TGCCGAGCCGATTGTGGTGAAGTGGATGATCCTATGCTGTCGAGAAAAGCCTCTAGCGAG
TTTCATGGCGGCCCGTACCCTAAACCGACTCAGGTGGTCAGGTAGAGAATACCGAGGCGT
TCGGGTGAACTATGGTTAAGGAACTCGGCAAAATGCCCCCGTAACTTCGGGAGAAGGGGG
GCCACGTCTGGTGATGAGTCTTGCACTCTGAGCTGGGGGTGGCCGCAGAGACCAGCGAGA
AGCGACTGTTTACTAAAAACACAGGTCCGTGCGAAGCCGTAAGGCGATGTATACGGACTG
ACGCCTGCCCGGTGCTGGAACGTTAAGGGGACCGGTTAGTCACATTTCGGTGTGGCGAAG
CTGAGAACTTAAGCGCCAGTAAACGGCGGTGGTAACTATAACCATCCTAAGGTAGCGAAA
TTCCTTGTCGGGTAAGTTCCGACCTGCACGAATGGCGTAACGACTTCTCGACTGTCTCAA
CCATAGGCCCGGTGAAATTGCACTACGAGTAAAGATGCTCGTTTCGCGCAGCAGGACGGA
AAGACCCCGGGACCTTTACTACAGTTTGATATTGGTGTTCGGTTCGGCTTGTGTAGGATA
GGTGGGAGACTTTGAAGCAGCCACGCCAGTGGTTGTGGAGTCGCCGTTGAAATACCACTC
TGGTCGTGCTGGATGTCTAACCTCGGTCCGTGATCCGGATCAGGGACAGTGTCTGATGGG
TAGTTTAACTGGGGCGGTTGCCTCCCAAAGGGTAACGGAGGCGCCCAAAGGTTCCCTCAG
CCTGGTTGGCAATCAGGTGTTGAGTGTAAGTGCACAAGGGAGCTTGACTGTGAGACCGAC
GGGTCGAGCAGGGACGAAAGTCGGGACTAGTGATCCGGCGGTGGCTTGTGGAAGCGCCGT
CGCTCAACGGATAAAAGGTACCCCGGGGATAACAGGCTGATCTTCCCCAAGAGTCCATAT
CGACGGGATGGTTTGGCACCTCGATGTCGGCTCGTCGCATCCTGGGGCTGGAGTCGGTCC
CAAGGGTTGGGCTGTTCGCCCATTAAAGCGGTACGCGAGCTGGGTTTAGAACGTCGTGAG
ACAGTTCGGTCCCTATCCGCTGCGCGCGTAGGAATATTGAGAAGGGCTGTCCCTAGTACG
AGAGGACCGGGACGGACGAACCTCTGGTGTGCCAGTTGTCCTGCCAAGGGCATGGCTGGT
TGGCTACGTTCGGGAGGGATAACCGCTGAAAGCATCTAAGCGGGAAGCCTGCTTCGAGAT
GAGTATTCCCACCTCCTTGAGAGGGTAAGGCTCCCAGTAGACGACTGGGTTGATAGGCCG
GATGTGGAAGCCCAGTAATGGGTGGAGCTGACCGGTACTAATAGGCCGAGGGCTTGTCC
>Root670 2809
TGCCTTAAGAGCATTCGGTGGATGCCTTGGCGCTGAGAGGCGATGAAGGACGTGATACGC
TGCGATAAGCCGTGGGGAGCTGCGAATGAGCTTTGATCCGCGGATTTCCGAATGGGGAAA
CCCACCTTCGATCTCTGTTATTCCAAGGACAGGTTACGGCCTGTGCTTGGGCCTGTCTTC
GGACTAACAGAGATCATGAGAAGGTATTGAACTCTGAATACATAGGGGTTCAAAGCTAAC
CCAGGGAACTGAAACATCTAAGTACCTGGAGGAAAGGACATCAACGAGACTCCGTTAGTA
GTGGCGAGCGAACGCGGACCAGGCCAGTGCCTGACTGTAAGTTACCGGAAGTGGTTGGGA
AACCACGCAATAATGGGTGATAGCCCCGTACGGATCTGCGAACAGTTGGGACATGAGTAA
GGCGGGACACGTGAAATCCTGTCTGAACGTGGGGGGACCACCCTCCAAGCCTAAGTACTC
CTCAGCGACCGATAGTGAACAAGTACCGTGAGGGAAAGGTGAAAAGCACCCCGACGAGGG
GAGTGAAATAGCACCTGAAACCGAATGCTTACAAACAGTGGGAGCTCAAGGTTCGTCCTG
GGTGACCGCGTACCTTTTGTATAATGGGTCAGCGACTTAATCTGACGAGCAAGCTTAAGC
CGGTAGGTGTAGGCGCAGCGAAAGCGAGTCTGAACAGGGCGTTCAGTTCGTCGGATTAGA
CCCGAAACCGGGTGATCTAGCCATGAGCAGGTTGAAGGTAAGGTAACACTTACTGGAGGA
CCGAACCGGTGCCTGTTGAAAAAGTCTCGGATGACTTGTGGCTAGGGGTGAAAGGCCAAT
CAAACTCGGAAATAGCTGGTTCTCCGCGAAAGCTATTTAGGTAGCGCCTCGCGTGAATAC
TCTGGGGGGTAGAGCACTGGATGGGTGAGGGGTGCTTACCGCATTACCAATCCTAACCAA
ACTCCGAATACCCAGAAGTACTGCGCGGGAGACACACGGCGGGTGCTAACGTCCGTCGTG
GAGAGGGAAACAACCCTGACTTACAGCTAAGGCCCCCAATTCGTGGCTAAGTGTGAAAGG
ATGTGGGAATCCCAAAACAACCAGGAGGTTGGCTTAGAAGCAGCCATCCTTTAAAGAAAG
CGTAACAGCTCACTGGTCTAAACAAGGGTTCCTGCGCCGAAAATGTATCGGGGCTCAAGC
CACGAGCCGAAGCTTAAGGTTTGCACTTTGTGCAAGCGGTAGCGGAGCGTTCCATAAGCC
AACGAAGGGAGACCCGTGAGGGCTCCTGGAGGTATTGGAAGTGCGAATGCTGACATGAGT
AACGACAAACAGTGTGAAAGACACTGTCGCCGAAAGTCCAAGGGTTCCTGCGTAAAGTTA
ATCTCCGCAGGGTTAGCCGGCCCCTAAGGCGAGGCCGAAAGGCGTAGTCGATGGGAATGA
GGTGAATATTCCTCAGCCAGTTGGTAGTGACGGATCGCGTACGCTGTCAGATCTTATTGG
ATTGATCTGGCTTCCAAGCGGTTCCAGGAAATAGCTCCAACATTAGACCGTACCCGAAAC
CGACACAGGTGGACTGGTAGAGTATACCAAGGCGCTTGAGAGAACTATGCTGAAGGAACT
CGGCAATTTACCTCCGTAACTTCGGGATAAGGAGGCCCAGTGCTTAGGCAACTAGGCATT
GGGGGCACAGACCAGGGGGTAGCGACTGTTTAACTAAAACACAGGGCTCTGCGAAATCGT
AAGATGACGTATAGGGTCTGACGCCTGCCCGGTGCCGGAAGGTTAAAAGGAGGTGTGCAA
GCACCGAATTGAAGCCCCGGTAAACGGCGGCCGTAACTATAACGGTCCTAAGGTAGCGAA
ATTCCTTGTCGGGTAAGTTCCGACCTGCACGAATGGCGTAACGACTTCCCCGCTGTCTCC
AGCATAGACTCAGTGAAATTGAATTCCCCGTGAAGATGCGGGGTTCCTGCGGTCAGACGG
AAAGACCCCGTGCACCTTTACTGCAGCTTTGCGCTGGCATTCGTGTCGGCATGTGTAGGA
TAGGTGGTAGACTTTGAAGCCGGGGCGCCAGCTCTGGTGGAGTCATCCTTGAAATACCAC
CCTTATCGTCATGGATGTCTAACCGCGACCCGTCATCCGGGTCCGAGACAGCGCATGGCA
GGCAGTTTGACTGGGGCGGTCGCCTCCCAAAGAGTAACGGAGGCGTGCGAAGGTGGGCTC
AGAGCGGTCGGAAATCGCTCGTTGAGTGCAATGGCATAAGCCTGCCTGACTGCGAGACTG
ACAAGTCGAGCAGAGTCGAAAGACGGCCATAGTGATCCGGTGGTCCCGCGTGGAAGGGCC
ATCGCTCAACGGATAAAAGGTACGCCGGGGATAACAGGCTGATGATTCCCAAGAGTCCAT
ATCGACGGAATCGTTTGGCACCTCGATGTCGGCTCATCACATCCTGGGGCTGGAGAAGGT
CCCAAGGGTTCGGCTGTTCGCCGATTAAAGTGGTACGTGAGCTGGGTTCAGAACGTCGTG
AGACAGTTCGGTCCCTATCTGCCGTGGGTGTAGGAGAATTGAGAGGATCTGCCCTTAGTA
CGAGAGGACCGGGGTGGACGTACCTCTGGTGGACCTGTTGTGGCGCCAGCCGCAGTGCAG
GGTAGCTATGTACGGACGGGATAACCGCTGAAGGCATCTAAGCGGGAAACCCACCTCAAA
ACGAGTTCTCCCTTGAGAGCCGTGGAAGACGACCACGTTGATAGGCCGGGTGTGTAATCG
CAGCAATGCGTTCAGCTTACCGGTACTAATTGCTCGATCGGCTTGATCG
>Root68 2891
TCAAGTGAAGAAGCGCATACGGTGGATGCCTTGGCAGTCAGAGGCGATGAAAGACGTGGT
AGCCTGCGAAAAGCTTCGGGGAGTCGGCAAACAGACTTTGATCCGGAGATGTCTGAATGG
GGGAACCCAGCCATCATAAGATGGTTATCTTGTACTGAATACATAGGTGCAAGAGGCGAA
CCAGGGGAACTGAAACATCTAAGTACCCTGAGGAAAAGAAATCAACCGAGATTCCCTTAG
TAGTGGCGAGCGAACGGGGACNAGCCCTTAAGTGGCTTTGAGATTAGCGGAACGCTCTGG
AAAGTGCGGCCATAGTGGGTGATAGCCCTGTACGCGAAAATCTCTTNGTCATGAAATCGA
GTAGGACGGAGCACGAGAAACTTTGTCTGAATATGGGGGGACCATCCTCCAAGGCTAAAT
ACTACTGACTGACCGATAGTGAACTAGTACCGTGAGGGAAAGGCGAAAAGAACCCCGGAG
AGGGGAGTGAAATAGATCCTGAAACCGTATGCGTACAAGCAGTGGGAGCCCACTTTGTTG
GGTGACTGCGTACCTTTTGTATAATGGGTCAGCGACTTATTTTCAGTGGCGAGCTTAACC
GAATAGGGGAGGCGTAGCGAAAGCGAGTCTTAATAGGGCGTCTAGTCGCTGGGAATAGAC
CCGAAACCGGGCGATCTATCCATGGGCAGGTTGAAGGTTAGGTAACACTGACTGGAGGAC
CGAACCGACTACCGTTGAAAAGTTAGCGGATGACCTGTGGATCGGAGTGAAAGGCTAATC
AAGCTCGGAGATAGCTGGTTCTCCTCGAAAGCTATTTAGGTAGCGCCTCATGTATCACTG
TAGGGGGTAGAGCACTGTTTCGGCTAGGGGGTCATCCCGACTTACCAAACCGATGCAAAC
TCCGAATACCTACAAGTGCCGAGCATGGGAGACACACGGCGGGTGCTAACGTCCGTCGTG
AAAAGGGAAACAACCCAGACCGTCAGCTAAGGTCCCAAAGTTATGGTTAAGTGGGAAACG
ATGTGGGAAGGCTTAGACAGCTAGGAGGTTGGCTTAGAAGCAGCCACCCTTTAAAGAAAG
CGTAATAGCTCACTAGTCGAGTCGGCCTGCGCGGAAGATGTAACGGGGCTCAAACCATAC
ACCGAAGCTACGGGTATCANCTTCGGNTGATGCGGTAGAGGAGCGTTCTGTAAGCCTGTG
AAGGTGAGTTGAGAAGCTTGCTGGAGGTATCAGAAGTGCGAATGCTGACATGAGTAACGA
CAATGGGTGTGAAAAACACCCACGCCGAAAGACCAAGGTTTCCTGCGCAACGTTAATCGA
CGCAGGGTTAGTCGGTCCCTAAGGCGAGGCTGAAAAGCGTAGTCGATGGAAAACAGGTTA
ATATTCCTGTACTTCTGGTTATTGCGATGGAGGGACGGAGAAGGCTAGGCCAGCTTGGCG
TTGGTTGTCCAAGTTTAAGGTGGTAGGCTGGAATCTTAGGTAAATCCGGGATTNNAAGGC
CGAGAGCTGATGACGAGTGTTCTTTTAGAACACGAAGTGGTTGATGCCATGCTTCCAAGA
AAAGCTTCTAAGCTTCAGGTAACCAGGAACCGTACCCCAAACCGACACAGGTGGTTGGGT
AGAGAATACCAAGGCGCTTGAGAGAACTCGGGTGAAGGAACTAGGCAAAATGGCACCGTA
ACTTCGGGAGAAGGTGCGCCGGTGAGGGTGAAGGACTTGCTCCGTAAGCCCACGCCGGTC
GAAGATACCAGGCCGCTGCGACTGTTTATTAAAAACACAGCACTCTGCAAACACGAAAGT
GGACGTATAGGGTGTGACGCCTGCCCGGTGCCGGAAGGTTAATTGATGGGGTTAGCTAAC
GCGAAGCTCTTGATCGAAGCCCCGGTAAACGGCGGCCGTAACTATAACGGTCCTAAGGTA
GCGAAATTCCTTGTCGGGTAAGTTCCGACCTGCACGAATGGCGTAACGATGGCGGCGCTG
TCTCCACCCGAGACTCAGTGAAATTGAAATCGCTGTGAAGATGCAGTGTATCCGCGGCTA
GACGGAAAGACCCCGTGAACCTTTACTATAGCTTTGCACTGGACTTTGAATTTGCTTGTG
TAGGATAGGTGGGAGGCTTTGAAGCGTGGACGCCAGTTCGCGTGGAGCCAACCTTGAAAT
ACCACCCTGGCAACTTTGAGGTTCTAACTCAGGTCCGTTATCCGGATCGAGGACAGTGTA
TGGTGGGTAGTTTGACTGGGGCGGTCTCCTCCTAAAGAGTAACGGAGGAGTACGAAGGTG
CGCTCAGACCGGTCGGAAATCGGTCGTAGAGTATAAAGGCAAAAGCGCGCTTGACTGCGA
GACAGACACGTCGAGCAGGTACGAAAGTAGGTCTTAGTGATCCGGTGGTTCTGTATGGAA
GGGCCATCGCTCAACGGATAAAAGGTACTCCGGGGATAACAGGCTGATACCGCCCAAGAG
TTCATATCGACGGCGGTGTTTGGCACCTCGATGTCGGCTCATCACATCCTGGGGCTGAAG
CCGGTCCCAAGGGTATGGCTGTTCGCCATTTAAAGTGGTACGCGAGCTGGGTTTAGAACG
TCGTGAGACAGTTCGGTCCCTATCTGCCGTGGACGTTTGAGATTTGAGAGGGGCTGCTCC
TAGTACGAGAGGACCGGAGTGGACGAACCTCTGGTGTTCCGGTTGTCACGCCAGTGGCAT
TGCCGGGTAGCTATGTTCGGAAAAGATAACCGCTGAAAGCATCTAAGCGGGAAACTTGCC
TCAAGATGAGATCTCACTGGGACCTTGAGTCCCCTGAAGGGCCGTCGAAGACTACGACGT
TGATAGGTTGGGTGTGTAAGCGCTGTGAGGCGTTGAGCTAACCAATACTAATTGCCCGTG
AGGCTTGACCA
>Root685 2712
CTTAAGTGCATCTAGTGGATGCCTTGGCGTGCACAGGCGATGAAGGACGTAATACGCTGC
GATAAGCCTCGGGGAGCTGCGAATAAGCTTTGATCCGAGGATTTCCGAATGGGGAAACCC
GACCATTTAGGTCACCCGAAAGGGAGCTAACCCGGGGAACTGAAACATCTAAGTACCCGG
AGGAAAGGACATCAAAAGAGACTCCGTTAGTAGTGGCGAGCGAACGCGGACCAGGCCAGT
GGCCTCAGTGTAAGAACGGGAACAACATGGAAATGTTGGCCATAGTGGGTGATAGCCCCG
TACCGGTAGAAAGCATTGAGGTCCTCGAGTAAGGCGGAACACGTGAAATTCTGTCTGAAC
ATGGGTAGACCACTATCCAAGCCTAAGTACTCGTGCACGACCGATAGCGAACAAGTACCG
TGAGGGAAAGGTGAAAAGCACCCCGACGAGGGGAGTGAAATAGTTCCTGAAACTGGATGC
ATACAAACAGTCGGAGCCCGCAAGGGTGACGGCGTACCTCTTGTATAATGGGTCATCGAC
TTAGTCTGTCTAGCAAGCTTAAGCCGTTAGGTGTAGGCGCAGCGAAAGCGAGTCTGAATA
GGGCGTTAAGTTAGACGGATTAGACCCGAAACCGAGTGATCTAGGTATGAGCAGGCTGAA
GGTAAGGTAACACTTACTGGAGGGCCGAACCCACGTCTGTTGAAAAAGACGGGGATGACT
TGTTCCTAGGGGTGAAAGGCCAATCAAACTCGGAAATAGCTGGTTCTCCGCGAAAGATAT
TTAGGTATCGCCTCAGACGAATACCTCGGGGGGTAGAGCACTGGATGGGCTAGGGGGTCT
CACCGACTTACCAAACCTAACCAAACTCCGAATACCCGAGAGTACTATCTGGGAGACAGA
CGGTGGGTGCTAACGTCCATCGTCAAAAGGGAAACAACCCTAACCTACAGCTAAGGTCCC
CAAGTCATAGTTAAGTGGGAAAGCATGTGGGATTACTTAGACAACCAGGAGGTTGGCTTA
GAAGCAGCCATCCTTTAAAGATAGCGTAACAGCTCACTGGTCAAGTGATCCTGCGGCGAA
GATGTACCGGGTCTAAAACTATGCACCGAAGCTTAGGGTTTACACTTATGTGTAAGCGGT
AGCGGAGCGTTCCGTAAGCCTGTGAAGCGGCACCTGTGAGGGGCCGTGGAGGTATCGGAA
GTGCGAATGATGACATGAGTAGCGACAAAAAGTGTGAGAGACACTTTCGCCGAAAGTCCA
AGGGTTCCTGCGCAATGCTAATCAGCGCAGGGTTAGCCGGCCCCTAAGTCGAGGCAGAAA
TGCGTAGACGATGGGAACCACGTTAATATTCGTGGGCCTGGTGGTAGTGACGGATCGCGC
AGAGCTGTATTCCCTTATCGGATTGGGAGTGCAGTGAGCCGGTTCCAGGAAATAGCTCCA
CCAACATAGACCGTACCCTAAACCGACACAGGTGGACTGGTAGAGTATACCAAGGCGCTT
GAGAGAACTATACTGAAGGAACTCGGCAAATTGCACGCGTAACTTCGGGATAAGCGTGAC
CTCACATCGGGCAACCGGTGGCGGGGTGTCACAAAAGAGGGGGTGGCGACTGTTTATCAA
AAACACAGGGCTCTGCGAAGTTGCAAAACGACGTATAGGGTCTGACGCCTGCCCGGTGCC
GGAAGGTTAAAAGGAGGGGTTAACGCCCTGAATTGAAGCCCCGGTAAACGGCGGCCGTAA
CTATAACGGTCCTAAGGTAGCGAAATTCCTTGTCGGGTAAGTTCCGACCTGCACGAATGG
CGTAACGACTTCCCCACTGTCTCCAGTATAGACTCAGCGAAATTGAATTCCCCGTGAAGA
TGCGGGGTTCCTGCGGTCAGACGGAAAGACCCCATGAACCTTTACTATAGCTTTGCGCTG
GCATTTGTGTCGGCATGTGCAGGATAGGTGGTAGGCTTTGAAGCCAGGGCGCTAGCCTTG
GTGGAGCCGCAAGATGAGATACCACCCTTATCGTCATAGATGTCTAACCGCGGCATAACA
GTGTCCGGGACAGCGCATGGTGGGTAGTTTGACTGGGGCGGTCGCCTCCCAAAGAGTAAC
GGAGGCGCGCGATGGTGGGCTCAGGACGGTCGGAAATCGTCCGCTGAGTGCAATGGCATA
AGCCTGCCTGACTGCGAGACTGACAAGTCGAGCAGAGACGAAAGTCGGTCATAGTGATCC
GGTGGTCCCGTGTGGAAGGGCCATCGCTCAACGAATAAAAGGTACTCTGGGGATAACAGG
CTGATAATGCCCAAGCGTCCATAGCGACGGCATTGTTTGGCACCTCGATGTCGGCTCATC
ACATCCTGGGGCTGGAGCAGGTCCCAAGGGTATGGCTGTTCGCCATTTAAAGTGGTACGT
GAGCTGGGTTCAGAACGTCGTGAGACAGTTCGGTCCCTATCTGCCGTGGGTGTTGGAATA
TTGAGAGGAGCTGTCCCTAGTACGAGAGGACCGGGATGGACGAACCTCTGGTGGACCTGT
TGTGGCGCCAGCCGCATTGCAGGGTAGCTAAGTTCGGAAGGGATAACTGCTGAAAGCATC
TAAGCAGGAAGCCCCCCTCAAAACGAGTATTCCCTATCAGAGCCGTGGAAGACCACCACG
TTGATAGGACAGGTGTGGAAGAGCAGCAATGCTTGAAGCTTACTGTTACTAATAGCTCGA
TCGGCTTGATCG
>Root690 2863
TCAAGCGAATAAGCGCACACGGTGGATGCCTTGGCGGTCAGAGGCGATGAAGGACGTGAT
AGCCTGCGAAAAGCGCGGGGGAGCTGGCAATAAGCTTTGATCCCGCGATGTCCGAATGGG
GAAACCCACCTAGCAATAGGTATCCTGCAGTGAATACATAGCTGCTGGAAGCGAACCCGG
AGAACTGAAATATCTAAGTACCCGGAGGAAAAGAAATCAACCGAGATTCCCTAAGTAGTG
ACGAGCGAACGGGGACTAGCCCTTAAGTTGCATCAGCTTCAGCAAAACGAGTTGGAAAGC
TCGGCCATAGAAGGTGACAGCCCTGTATGTGAAGGGGCTGATGCGATGAAATCGAGTAGG
GCGGGGCACGAGAAACCCTGTCTGAACATGGGGGGACCATCCTCCAAGGCTAAATACTCC
TGACCGACCGATAGTGAACCAGTACCGTGAGGGAAAGGCGAAAAGAACCCTGGTGAAGGG
AGTGAAATAGACCCTGAAACCGTGTGCGTACAAGCAGTAGGAGCTCGCAAGAGTGACTGC
GTACCTTTTGTATAATGGGTCAGCGACTTACTGTTCGTGGCAAGCTTAACCGTATAGGGG
AGGCGAAGGGAAACCGAGTCTGATAAGGGCGCATAGTCGCGGGCAGTAGACCCGAAACCG
GGTGATCTAGTCATGCCCAGGGTGAAGGTTGAGTAACATCAACTGGAGGCCCGAACCCAC
GTCTGTTGCAAAAGACGGGGATGAGGTGTGATTAGGAGTGAAAAGCTAATCGAACCCGGA
GATAGCTGGTTCTCCTCGAAAGCTATTTAGGTAGCGCCTCGGACGAATACTGCTGGGGGT
AGAGCACTGTTATGGCTAGGGGGTCATTGCGACTTACCAAACCATGGCAAACTCCGAATA
CCAGCACGTACTATCCGGGAGACACACGGCGGGTGCTAACGTCCGTCGTGAAAAGGGAAA
CAACCCAGACCCACAGCTAAGGTCCCAAATTTATCGCTAAGTGGTGAACGATGTGGAAAG
GCACAGACAGCCAGGAGGTTGGCTTAGAAGCAGCCACCCTTTAAAGAAAGCGTAATAGCT
CACTGGTCGAGTCGGTCTGCGCGGAAGATTTAACGGGGCTAAGCGATAAACCGAAGCTTG
GGGTGCATCACTTTGTGATGCGCGGTAGAGGAGCGTTCCGTAAGCCGTTGAAGGTGGATT
GAGAAGTCTGCTGGAGGTATCGGAAGTGCGAATGCTGACATGAGTAACGATAATGCGGGT
GAAAAGCCCGCACGCCGAAAGCCCAAGGTTTCCTTGCGCAACGTTAATCGACGCAGGGTG
AGTCGGCCCCTAAGGCGAGGCTGAAAAGCGTAGTCGATGGGAAGCAGGTTAATATTCCTG
CACCTCGCGTAAGTGCGATGGAGGGACGGAGAAGGTTAGGCAGGCCAGGCGTTGGTTGTC
CTGGTGAGAGAGTTGAGGCGGTTCCCTTTGGCAAATCCGGGGGAGCAACGTTGAGACTAA
GGACCGGCCCATTAGGGCTAGGCTGCCGATATCACGCTTCCAGGAAAAGCTCCTAAGCTT
CAGCTTACGCAGACCGTACCGTAAACCGACACAGGTGGGCAGGATGAGAATTCTAAGGCG
CTTGAGAGAACTCGGGTGAAGGAACTAGGCAAAATAGCACCGTAACTTCGGGAGAAGGTG
CGCCCTCCACGGTTAATAGCTGAGGGGGGCCGCAGTGACCAGGCCGCTGCGACTGTTTAT
CAAAAACACAGCACTCTGCAAACACGAAAGTGGACGTATAGGGTGTGACGCCTGCCCGGT
GCTGGAAGGTTAATTGATGGGGTCAGCCGCAAGGCGAAGCTCTTGATCGAAGCCCCAGTA
AACGGCGGCCGTAACTATAACGGTCCTAAGGTAGCGAAATTCCTTGTCGGGTAAGTTCCG
ACCTGCACGAATGGCGTAACGACAGCGGCGCTGTCTCCACCCGAGACTCAGTGAAATTGA
AATCGCTGTGAAGATGCAGCGTTCCCGCGGCAAGACGGAAAGACCCCGTGAACCTTTACT
ATAGCTTTACACTGAACGTTGAGTTCGTCTGTGTAGGATAGGTGGGAGGCTATGAAACCA
TGGCGCTAGCTGTGGTGGAGCCATCCTTGAAATACCACCCTGTCGTGCTTGACGTTCTAA
CCTAGGCCCGTTATCCGGGTCAGGGACCGTGTATGGTGGGTAGTTTGACTGGGGCGGTCT
CCTCCCAAAGTGTAACGGAGGAGCACGAAGGTACGCTCAGCGCGGTCGGACATCGCGCAC
TGTGTGCAAAGGCATAAGCGTGCTTGACTGCAAGATCGACGGATCAAGCAGGTACGAAAG
TAGGTCTTAGTGATCCGGTGGTTCTGTATGGAAGGGCCATCGCTCAACGGATAAAAGGTA
CTCCGGGGATAACAGGCTGATACCGCCCAAGAGTTCATATCGACGGCGGTGTTTGGCACC
TCGATGTCGGCTCATCACATCCTGGGGCTGTAGTCGGTCCCAAGGGTATGGCTGTTCGCC
ATTTAAAGTGGTACGCGAGCTGGGTTCAGAACGTCGTGAGACAGTTCGGTCCCTATCTGT
CGTGGGCGTTGGAGATTTGAGAGGGGCTGCTCCTAGTACGAGAGGACCGGAGTGGACGAA
CCTCTGGTGTTCCGGTTGTCACGCCAGTGGCACTGCCGGGTAGCTATGTTCGGAAGCGAT
AACCGCTGAAAGCATCTAAGCGGGAAGCGCGCCTCAAGATGAGATCTCCCGGGACTTTAA
GTCCCCTAAAGGAACCATCAAGACTAGGTGGTTGATAGGCAGGGTGTGTAAGTGCGGCAA
CGCATTGAGCTAACCTGTACTAATGATCCGTGTGGCTTGACCA
>Root695 2814
TGTCTTAAGGGCAATTGGTGGATGCCTTGGCATGCACAGGCGATGAAGGACGTGATACGC
TGCGATAAGCTACGGGGAGGTGCGAATACCCTTTGATCCGTAGATTTCCGAATGGGGAAA
CCCACCTAAGGTACTTGGAAAATCAGAGCAGCCAGAAGGTCGCAAGGCCGACTTGCTGCT
GTGGTTTCCAAGTATCGATAATAGGTAACTTACCCTGAATACATAGGGGTAAAGTGGCGA
ACGCGGGGAACTGAAACATCTAAGTACCCGTAGGAAAGGACATCAACCGAGACTCCGGAA
GTAGTGGCGAGCGAACCCGGACCAGGCCAGTGGCGATTGAGAGACAAGCGGAACCTTCTG
GAAAGTAGGGCCATAGTGGGTGACAGCCCCGTACGCGTAATGCAATCAATCGTCCTCGAG
TAAGGCGGGACACGTGAAATCCTGTCTGAAATTGGGGGGACCACCCTCCAAGCCTAAGTA
CTCGTGCATGACCGATAGCGAACTAGTACCGTGAGGGAAAGGTGAAAAGCACCCCGACAA
GGGGAGTGAAAGAGTACCTGAAACCGATTGCCTACAAACAGTGGAAGCCCAAGGTTCGTC
CTGGGTGACCACGTACCTTTTGTATAATGGGTCAGCGACTTAGTGTGACGAGCAAGCTTA
AACCGCTAGGTGTAGGCGCAGCGAAAGCGAGTCTGAATAGGGCGTTCAGTTCGTCGCATT
AGACCCGAAACCGAGTGATCTAGCCATGAGCAGGTTGAAGGTAAGGTAACACTTACTGGA
GGACCGAACCCATAACTGTTGCAATAGTTCGGGATGACTTGTGGCTAGGGGTGAAAGGCC
AATCAAACTCGGAAATAGCTGGTTCTCCGCGAAATCTATTTAGGTAGAGCGTCGACCGAA
TACCCCAGGGGGTAGAGCACTGGATGGGCTAGGGGTCCTCACCGGATTACCAAACCTAAC
CAAACTCCGAATACCTGGGAGTACTAGTCGGCAGACACACGGCGGGTGCTAACGTCCGTC
GTGAAAAGGGAAACAACCCTGACCTACAGCTAAGGTCCCCAAGTTATGGCTAAGTGGGAA
AGGATGTGAGGATCCCAAAACAACCAGGATGTTGGCTTAGAAGCAGCCATCATTTAAAGA
AAGCGTAACAGCTCACTGGTCTAAATAAGGGTCTTTGCGCCGAAAATGTAACGGGGCTAA
AGCCATACACCGAAGCTTAGGGTTTGGTCCGCAAGGGCCAAGCGGTAGCGGAGCGTTCTG
TAAGCTGATGAAGCCATACCCGCGAGGGGTGGTGGAGGTATCAGAAGTGCGAATGCTGAC
ATGAGTAACGTAAGGGGAGTGAGAGACTCCCCCGCCGAAAGACCAAGGGTTCCTGCTTAA
AGCTAATCTGAGCAGGGTTAGCCGGCCCCTAAGACGAGGCGGAAACGCGTAGTCGATGGG
AACCACGTTAATATTCGTGGGCTTGGAGGTAGTGACGGATCATTGAGGTAGTCCAATCTT
ATCGGATTGAACGGGCTGCTGCGTGGTTCCAGGAAATAGCTCCTCCTTATAAACCGTACC
CGAAACCGACACTGGTGGTCTGGTAGAGTATACCAAGGCGCTTGAGAGAACTATGCTGAA
GGAACTCGGCAAATTGCACGCGTAACTTCGGAAGAAGCGTGACCCTTTTCTACGCAAGTA
GAGGAGGGTGGCACAGACCAGGGGGTAGCGACTGTTTATCAAAAACACAGGGCTCTGCGA
AGTCGCAAGACGACGTATAGGGTCTGACGCCTGCCCGGTGCTGGAAGGTTAAGAGGAGGG
GTGCAAGCTCTGAATCGAAGCCCCAGTAAACGGCGGCCGTAACTATAACGGTCCTAAGGT
AGCGAAATTCCTTGTCGGGTAAGTTCCGACCTGCACGAATGGCGTAACGACTTCCCCGCT
GTCTCCAGCATAGACTCAGTGAAATTGAATTCCCCGTGAAGATGCGGGGTTCCTGCGGTT
AGACGGAAAGACCCCGTGCACCTTTACTATAGCTTTACATTGGCATTCGTAGTGGCATGT
GTAGGATAGGTGGTAGGCTTTGAAGCCTGGGCGCCAGCTCAGGTGGAGCCACCCTTGAAA
TACCACCCTTATTACTATGGATGTCTAACCGCGGCCCGTTATCCGGGTCCGGGACAATGT
ATGGTGGGTAGTTTGACTGGGGCGGTCGCCTCCTAAAGAGTAACGGAGGCGCGCGATGGT
GGGCTCAGAACGGTCGGAAATCGTTCGCTGAGTGCAATGGCATAAGCCTGCCTGACTGCG
AGACTGACAAGTCGAGCAGAGACGAAAGTCGGTCATAGTGATCCGGTGGTCCCGCGTGGA
AGGGCCATCGCTCAACGGATAAAAGGTACGCCGGGGATAACAGGCTGATGACCCCCAAGA
GTCCATATCGACGGGGTTGTTTGGCACCTCGATGTCGACTCATCGCATCCTGGGGCTGGA
GCAGGTCCCAAGGGTATGGCTGTTCGCCATTTAAAGCGGTACGTGAGTTGGGTTCAGAAC
GTCGTGAGACAGTTCGGTCCCTATCTGCCGTGGGTGTAGGAATATTGAAAGGATCTGTCC
CTAGTACGAGAGGACCGGGATGGACGGATCTCTGGTGGACCTGTTGTGGCGCCAGCCGCA
TAGCAGGGTAGCTATATCCGGACGGGATAACCGCTGAAGGCATCTAAGCGGGAAACCCAC
CTTAAAACGAGTATTCCCTGAGAACCGTGGAAGACGACCACGTTGATAGGCCGGGTGTGG
AAGAGCGGCAACGCTTGAAGCTTACCGGTACTAATAGTTCGATCGGCTTGATCG
>Root700 2702
GTNTTTGATCCGGACATTTCTGAATGGGGAAACCCACCTTTACAGTCTGCGAATTTGATC
TTCGGCTTCNNNNNNNNGGCCGGAGCTCATGTTCGTAGGTTGTTCAAAGGTATAATGACC
TGAATAAAATAGGGTTCATTAAGCAAACCCGGGGAACTGAAACATCTCAGTACCCGGAGG
AAAGGACATCAACCGAGACTCCCGTAGTAGTGGCGAGCGAACCGGGACCAGGCCAGTGCT
GTTGTGACATAAAGCCGAATGACTTGGAAAAGTCGGCCATAGCGGGTGATAGCCCCGTAG
GCGTCAATTAGCGACAGACTCGAGTAGGGCGGGACACGTGAAATCCTGTCTGAACATGGG
GGGACCACCCTCCAAGCCTAAGTACTCCTCAATGACCGATAGTGAACAAGTACCGTGAGG
GAAAGGTGAAAAGCACCCCGACAAGGGGAGTGAAATAGAACCTGAAATCGGAAGCCTACA
AGCAGTCGGAGCCACCTCGCGTGGTGACGGCGTACCTTTTGTATAATGGGTCAGCGACTT
CATGTGCCGTGCAAGCTTAAGCCGTTAGGTGTAGGCGTAGCGAAAGCGAGTCTGAATAGG
GCGAATAAGTACGTCGCATGACGACCCGAAACCAGGTGATCTATCCATGAGCAGGTTGAA
GGTGAGGTAACACTTACTGGAGGACCGAACCCGTGAATGTTGAAAAATTCTGGGATGACT
TGTGGATAGGGGTGAAAGGCCAATCAAACCTGGACATAGCTGGTTCTCCGCGAAAACTAT
TTAGGTAGTGCGTCAGACGAATTCCTTGGGGGGTAGAGCACTGGATGGATGCGGGGGTCG
CGAGATCTACCAATTCTAACCAAACTCCGAATACCCAAGAGAAATATCTGGCAGACACAC
GGCGGGTGCTAACGTCCGTCGTGAAAAGGGAAACAACCCTAACCATCATCTAAGGCCCCC
AAGTTCTGGCTAAGTGGGAAACGATGTGGGATTGCTCTGACAACCAGGATGTTGGCTTAG
AAGCAGCCATCATTTAAAGAAAGCGTAACAGCTCACTGGTCAAGCGATCCTGCGCGGAAA
ATGTAACGGGGCTCAAGCCAGACGCCGAAGGTATGGGTGTGCGTAAGCACGCGGTAGCGG
AGCGTTCCGTAAGCCTGTGAAGGTCAGTTGCGAGACTGGCTGGAGGTATCGGAAGTGAGA
ATGCTGACATGAGTAGCGATAAAGAGTGTGAGAGACACTCTCGCCGAAAGTCCAAGGGTT
CCTGCGTAAAGCTAATCTGCGCAGGGTTAGCCGGCCCCTAAGGCGAGGCCGAAAGGCGTA
GTCGATGGGAATCAGGTGAATATTCCTGAGCCAGTTGGAAGTGACGAATTCCGTAAATTG
TGAGGGCTTATTGGATTGTTCCTTGCAGTGAAGGGGTTCCAGGAAATAACTCCAACGGAG
ACCGTACCCTAAACCGACACAGGTGGACAGGTAGAGTATACCAAGGCGCTTGAGAGAACT
ATGCTGAAGGAACTCGGCAAATTGCACGCGTAACTTCGGGATAAGCGTGACTCTGCTTAG
GGCAACCTTTGTAGAGTGGCACAGGCCAGGGGGTAGCGACTGTTTATCAAAAACACAGGG
CTCTGCGAAGCCGCAAGGCGACGTATAGGGTCTGACGCCTGCCCGGTGCCGGAAGGTTAA
AAGGAGTGGTGCAAGCTGCGAATTGAAGCCCCGGTAAACGGCGGCCGTAACTATAACGGT
CCTAAGGTAGCGAAATTCCTTGTCGGGTAAGTTCCGACCTGCACGAATGGCGTAACGACT
TCCCCACTGTCTCCAGCATAGGCTCAGCGAAATTGAATTCCCCGTGAAGATGCGGGGTAC
CCGCGGTCAGACGGAAAGACCCTATGAACCTTTACTGCAGCTTCGCCTTGGCGTTAGCGG
CAACATGTGTAGGATAGGTGGGAGGCTATGAAACCGGGGCGCCAGTTCCGGTGGAGCCAT
CCTTGAAATACCACCCTTGTTGTCGCTGACGTCTAACCGCAGCCCGTTATCCGGGTTCGG
GACATGGCGTGGCGGGCAGTTTGACTGGGGCGGTCGCCTCCCAAAGTGTAACGGAGGCGC
GCGATGGTGGGCTCAGAGCGGTCGGAAATCGCTCGATGAGTGCAATGGCATAAGCCCGCC
TGACTGCGAGACTGACAAGTCGAGCAGAGACGAAAGTCGGCCATAGTGATCCGGTGGTTC
TGCGTGGAAGGGCCATCGCTCAACGAATAAAAGGTACTCTAGGGATAACAGGCTGATTTT
GCCCAAGCGTCCACAGCGACGGCAAAGTTTGGCACCTCGATGTCGGCTCATCACATCCTG
GGGCTGGAGCAGGTCCCAAGGGTTCGGCTGTTCGCCGATTAAAGTGGTACGTGAGCTGGG
TTCAGAACGTCGTGAGACAGTTTGGTCCCTATCTGCCGTGGGTGTACGAAGCTTGAGAGG
ATCTGTCCCTAGTACGAGAGGACCGGGATGGACACACCTCTGGTGGACCTGTCGTGGCGC
CAGCCGCGCAGCAGGGTAGCTAAGTGTGGAATAGATAACCGCTGAAAGCATCTAAGCGGG
AAACTAACCTCAAAACAAGGCTTCGCCGAGAGCCGTGGTAGACCACCACGTTGATAGGCC
AGGTGTGGAAGTGCCGCGAGGCATGCAGCTTACTGGTACTAATCGCTCGATCGGCTTGAT
CG
>Root70 2876
TCAAGTGACTAAGAGCATGTGGTGGATGCCTTGGCGATTACAGGCGACGAAAGACGTGAT
AGCCTGCGATAAGCTTCGGGGAGCTGGCAAATAAGCTTTGATCCGGAGATTTCTGAATGG
GGAAACCCACCTCGCAAGAGGTATCGCATACTGAATACATAGGTATGCGAGGCGAACCGG
GTGAACTGAAACATCTCAGTAGCTCGAGGAAAAGACATCAACCGAGATTCCGAAAGTAGT
GGCGAGCGAAATCGGAAGAGCCTTCTAGTGATAGCACGACTGTTAGCAAAACGGGATGGA
AAGCCCGGCCATAGCAGGTGATAGCCCTGTATGCGAAAACAGACGTGTGGTACTAAGTTA
GAGAAAAGTAGGGCGGGACACGAGAAATCCTGTCTGAATATGGGGGGACCATCCTCCAAG
GCTAAATACTCGTAATCGACCGATAGTGAACCAGTACCGTGAGGGAAAGGCGAAAAGAAC
CCCGGGAGGGGAGTGAAATAGATCCTGAAACCGCATGCTTACAAAAAGTAGGAGCCCGCA
AGGGTGACTGCGTACCTTTTGTATAATGGGTCAGCGACTTACATTCAGTGGCAAGGTTAA
CCGAATAGGGAAGCCGTAGAGAAATCGAGTCCGAATAGGGCGAATCAGTCGCTGGGTGTA
GACCCGAAACCAAGTGATCTATCCATGGCCAGGATGAAGGTGCCGTAACAGGTACTGGAG
GTCCGAACCCACTAGTGTTGCAAAACTAGGGGATGAGCTGTGGATAGGGGTGAAAGGCTA
AACAAACTTGGAAATAGCTGGTTCTCTCCGAAAACTATTTAGGTAGTGCCTCAAGTATTA
CCTGCGGGGGTAGAGCACTGTTTAGGCTAGGGGGTCATGGCGACTTACCAAACCTATGCA
AACTCCGAATACCGCAGAGTACAGCTTGGGAGACAGAGCACCGGGTGCTAACGTCCGGAC
TCAAGAGGGAAACAACCCAGACCGCCAGCTAAGGTCCCTAAAATTGGCTAAGTGGGAAAC
GAAGTGGGAAGGCTAAAACAGTCAGGATGTTGGCTTAGAAGCAGCCATCATTTAAAGAAA
GCGTAATAGCTCACTGATCGAGTCGTCCTGCGCGGAAGATGTAACGGGGCTAAGCCAGTT
ACCGAAGCTGCGGATTTGCAATTTATTGCAAGTGGTAGGAGAGCGTTCTGTAGGCCTGTG
AAGGTGTCTGGTAACGGATGCTGGAGGTATCAGAAGTGCGAATGCTGACATGAGTAGCGT
TAAAGGGGGTGAAAAGCCCCCTCGCCGTAAGCGCAAGGTTTTCTACGCAACGTTCATCGG
CGTAGAGTGAGTCGGCCCCTAAGGCGAGGCAGAGATGCGTAGCTGATGGGAAACAGGTCA
ATATTCCTGTACCGATCAATAGTGCGATGTGGGGACGGAGAAGGTTAGCTCAGCCAACTG
TTGGATATGTTGGTTCAAGCCTGTAGTCGTGCCTGGTAGGCAAATCCGCCGGGCTTAGAT
GAGGGGTGATAACGAGTCTGCTTGCAGACGAAGTGAGTGATACCCTGCTTCCAGGAAAAG
CCACTAAGCTTCAGCTATTGACGACCGTACCGCAAACCGACACTGGTGCGCGAGATGAGT
ATTCTAAGGCGCTTGAGAGAACTCAGGAGAAGGAACTCGGCAAATTGATACCGTAACTTC
GGGAGAAGGTATGCCCCAAGTAGGTGAACTCGTACAGAGGGAGCCCAACGGGGTTGCAAA
AAATCGGTGGCTGCGACTGTTTAATAAAAACACAGCACTCTGCAAACACGAAAGTGGACG
TATAGGGTGTGACGCCTGCCCGGTGCTGGAAGATTAAATGATGGGGTGCAAGCTCTTGAT
TGAAGTCCCAGTAAACGGCGGCCGTAACTATAACGGTCCTAAGGTAGCGAAATTCCTTGT
CGGGTAAGTTCCGACCTGCACGAATGGCGTAACGATGGCCACACTGTCTCCTCCTGAGAC
TCAGCGAAGTTGAAATGTTTGTGATGATGCAATCTCCCCGCGGAAAGACGGAAAGACCCC
ATGAACCTTTACTGTAGCTTTGTATTGGACTTTGAACAGATCTGTGTAGGATAGGTGGGA
GGCTTTGAAGTGAGGACGCTAGTTCTCATGGAGCCAACGTTGAAATACCACCCTGGTGTG
TTTGAGGTTCTAACCTAGGTCCATTATCTGGATCGGGGACAGTGCATGGTAGGCAGTTTG
ACTGGGGCGGTCTCCTCCCAAAGCGTAACGGAGGAGTTCGAAGGTACGCTAGTTACGGTC
GGACATCGTGACGATAGTGCAATGGCATAAGCGTGCTTAACTGCGAGACTGACAAGTCGA
GCAGATGCGAAAGCAGGACATAGTGATCCGGTGGTTCTGTATGGAAGGGCCATCGCTCAA
CGGATAAAAGGTACTCTGGGGATAACAGGCTGATACCGCCCAAGAGTTCATATCGACGGC
GGTGTTTGGCACCTCGATGTCGGCTCATCTCATCCTGGGGCTGTAGCCGGTCCCAAGGGT
ATGGCTGTTCGCCATTTAAAGAGGTACGTGAGCTGGGTTTAAAACGTCGTGAGACAGTTT
GGTCCCTATCTTCCGTGGGCGCTGCAGATTTGAGGAAGCCTGCTCCTAGTACGAGAGGAC
CGGAGTGGACACACCTCTGGTGTATCGGTTGTCACGCCAGTGGCATTGCCGAGTAGCTAA
GTGTGGAAGAGATAACCGCTGAAAGCATCTAAGCGGGAAACTCGTTTCAAGATGAGATCT
GCCGGGGCCTTGAGCCCCCTAAAGAGTCGTTCAAGACCAGGACGTTGATAGGTCAGGTGT
GGAAGCGCAGTAATGCGTTAAGCTAACTGATACTAATTGCTCGTGCGGCTTGACCC
>Root708 2873
TCGTAAGGGCATTTGGTGGATGCCTTGGCATGCACAGGCGATGAAGGACGTGATACGCTG
CGAAAAGCCGTGGGGAGCTGCGAATAAGCTTTGATCCATGGATATCCGAATGGGGAAACC
CACCTTAAATACCTAGAAAATCTGTTTTGTAGGCTTTGATCTTTCGAGGGACTTCCTTCG
TAGGGCAAGGCCCGTCGGCCCTTTTGGGCCGCGCCGTCCGCAGGCCTTTGGGCCGTGAGG
ACAAAACAGGTTTCTAGGTATTGTGATAAGGTATCTACACCTGAATAAAATAGGGTGTAA
GAAGCGAACTCGGGGAACTGAAACATCTAAGTACCCGAAGGAAAGGACATCAACCGAGAC
TCCGCAAGTAGTGGCGAGCGAACGCGGACCAGGCCAGTGGCAATAGTGATTAAAGTGGAA
CAAGCTGGAAAGCTTGGCCGTAGTGGGTGACAGCCCCGTACGCGTAGATATCATTATTGT
CCTAGAGTAGGGCGGGGCACGTGAAACCCTGTCTGAACATGGGTAGACCACTATCCAAGC
CTAAGTACTCGTGCATGACCGATAGCGAACAAGTACCGTGAGGGAAAGGTGAAAAGCACC
CCGACAAGGGGAGTGAAATAGAACCTGAAACCGGATGCCTACAAACAGTCGGAGCCCGCA
AGGGTGACGGCGTACCTTTTGTATAATGGGTCAACGACTTAGTGTAACAAGCAAGCTTAA
GCCGGTAGGTGTAGGCGAAGCGAAAGCGAGTCTGAATAGGGCGATTTAGTTTGTTGCATT
AGACCCGAAACCGAGTGATCTAGCCATGAGCAGGTTGAAGGTTGGGTAACACCAACTGGA
GGACCGAACCCGCATCTGTTGCAATAGATTGGGATGACTTGTGGCTAGGGGTGAAAGGCC
AATCAAACTCGGAAATAGCTGGTTCTCCGCGAAATCTATTTAGGTAGAGCGTCGACCGAA
TACCCCGGGGGGTAGAGCACTGGATGGGCTATGGGGACTCACCGTCTTACTGATCCTAAC
CAAACTCCGAATACCCGGGAGTACTAGTCGGCAGACACACGGCGGGTGCTAACGTCCGTC
GTGAAAAGGGCAACAACCCTAACCTCCAGCTAAGGTCCCCAAGTCATGGCTAAGTGGGAA
AGGATGTGAGGATCCCAAAACAACCAGGATGTTGGCTTAGAAGCAGCCATCATTTAAAGA
AAGCGTAACAGCTCACTGGTCTAAATAAGGGTCTTTGCGCCGAAAATGTAACGGGGCTGA
AGCCATGCACCGAAGCTGAGGATGTGCAGCAATGCACGTGGTAGCGGAGCGTTCCGTAAG
CCTGTGAAGGGACAGTCGTGAGACATCCTGGAGGTATCGGAAGTGCGAATGTTGACATGA
GTAACGATAAAGAGGGTGAGAGACCCTCTCGCCGAAAGACCAAGGGTTCCTGCTTAAAGT
TAATCTGAGCAGGGTTAGCCGGCCCCTAAGGCGAGGCAGAAATGCGTAGTCGATGGGAAC
CACGTTAATATTCGTGGGCCTGGTGGTAGTGACGGATTGCGTAACTTGTACGGTCTTATT
GGATTGATCGTGCAGGGAAGCGGTTCCAGGAAATAGCTCCACCGTATAGACCGTACCCGA
AACCGACACAGGTGGTCAGGTAGAGTATACCAAGGCGCTTGAGAGAACTATGTTGAAGGA
ACTCGGCAAATTGCACGCGTAACTTCGGAAGAAGCGTGACCCCATTATACGCAAGTATGG
TGGGGTGGCACAGACCAGGGGGTAGCGACTGTTTATCAAAAACACAGGGCTCTGCGAAGT
CGCAAGACGACGTATAGGGTCTGACGCCTGCCCGGTGCTGGAAGGTTAAAGGGAGAGGTG
CAAGCTTTGAACTGAAGCCCCAGTAAACGGCGGCCGTAACTATAACGGTCCTAAGGTAGC
GAAATTCCTTGTCGGGTAAGTTCCGACCTGCACGAATGGCGTAACGACTTCCCCGCTGTC
TCCAACATAGACTCAGTGAAATTGAATTCCCCGTGAAGATGCGGGGTTCCTGCGGTCAGA
CGGAAAGACCCCGTGCACCTTTACTATAGCTTTACACTGGCATTCGTGTCGGCATGTGTA
GGATAGGTGGTAGGCTTTGAAGCAGGGACGCCAGTTTCTGTGGAGCCATCCTTGAAATAC
CACCCTTATCGTCATGGATGTCTAACCGCGGTCCGTTATCCGGATCCGGGACAGTGTATG
GTGGGTAGTTTGACTGGGGCGGTCGCCTCCGAAAGAGTAACGGAGGCGCGCGATGGTGGG
CTCAGACCGGTCGGAAATCGGTCGTCGAGTGCAATGGCATAAGCCCGCCTGACTGCGAGA
CTGACAAGTCGAGCAGAGACGAAAGTCGGTCATAGTGATCCGGTGGTCCCGCGTGGAAGG
GCCATCGCTCAACGGATAAAAGGTACGCCGGGGATAACAGGCTGATGACCCCCAAGAGTC
CATATCGACGGGGTTGTTTGGCACCTCGATGTCGGCTCATCGCATCCTGGGGCTGGAGCA
GGTCCCAAGGGTTTGGCTGTTCGCCAATTAAAGCGGTACGTGAGCTGGGTTCAGAACGTC
GTGAGACAGTTCGGTCCCTATCTGCCGTGGGTGTAGGAATATTGACAGGATCTGTCCCTA
GTACGAGAGGACCGGGATGGACATATCTCTGGTGGACCTGTTGTCGTGCCAACGGCATAG
CAGGGTAGCTACATATGGAATGGATAACCGCTGAAGGCATCTAAGCGGGAAACCAACCTG
AAAACGAGTATTCCCTATCAGAGCCGTGGAAGACGACCACGTTGATAGGCCGGGTGTGGA
AGCGCAGCAATGTGTGAAGCTTACCGGTACTAATAGCTCGATTGGCTTGATCG
>Root710 2772
GTAAGGGCATTTGGTGGATGCCTTGGCATGCACAGGCGATGAAGGACGTGGCACGCTGCG
ATAAGCGTCGGTGAGGTGTGAGCAACCTTTGACCCGACGATTTCCGAATGGGGAAACCCA
TCCTCACCAATTAATTTCTGCGCAGCTTCGGCTGTGCGGGAGTTAATTGGGAAGGATATC
ACCGAAGTGAATACATAGCTTTGGTGAAGCGAACCCGGCGAACTGAAACATCTCAGTAGC
TGGAGGAAAAGACATCAACCGAGATTCCGTTAGTAGTGGCGAGCGAACGCGGACCAGGCC
AGTGCCTGACATTCAAGTAGCAGAACGCTTTGGAAAGAGCGGCCGTAGCGGGTGACAGCC
CCGTATGCGAAACTGATGTGTCAGGACTTGAGTAGGGCGGGACACGTGTAATCCTGTCTG
AACATAGGGGGACCACCCTCTAAGCCTAAATACTCGTGCATGACCGATAGTGAACAAGTA
CCGTGAGGGAAAGGTGAAAAGCACCCCGATGAGGGGAGTGAAACAGTACCTGAAACCGAA
TGCCTACAAGCAGTTGGAGGGTCCTTGAGGCCTGACAGCGTACCTCTTGCATAATGGGTC
TGTGACTTAATGTATCAAGCAAGCTTAAGCCGTTAGGTGTAGGCGCAGCGAAAGCGAGTC
TGAATAGGGCGACTGAGTTTGATGCATTAGACCCGAAACCCGGCGATCTAGGCATGACCA
GGATGAAGGTGGGGTAACACCCACTGGAGGTCCGAACCGATTAACGTTGAAAAGTTACCG
GATGAGTTGTGTTTAGGGGTGAAAGGCCAATCAAGCCGGGAAATAGCTGGTTCTCCGCGA
AAACTATTGAGGTAGTGCCTCGGACGAACACCGATGGGGGTAGAGCACTGGATGGATGCG
GGGGTCGCGAGATCTACCAAATTCAACCAAACTCCGAATACCATCGAGTGATATCCGGGA
GACAGACGGCGGGTGCTAAGGTCCGTCGTCAAGAGGGAAACAGCCCTGACCTACAGCTAA
GGTCCCCAAGTCGTGTCTAAGTGGGAAAGCATGTGGGAATCCCAAAACAACCAGGAGGTT
GGCTTAGAAGCAGCCATCCTTTAAAGAAAGCGTAACAGCTCACTGGTCTAAATAAGGGTT
CCTGCGGCGAAGATGTAACGGGGCTCAAGACACGCACCGAAGCTTAGGGTGTGATCTTTG
ATCACGCGGTAGCGGAGCGTTCCGTAAGCCTGTGAAGCGGTCTGGTAATGGGCCGTGGAG
GTATCGGAAGTGCGAATGCAGACATGAGTAGCGATAAACAGGGTGAGATGCCCTGTCGCC
GAAAGACCAAGGGTTCCTGCGCAAGGCTAATCCGCGCAGGGTGAGCCGGCCCCTAAGACG
AGCCCGAAGGGGGTAGTCGATGGGAACCACGTTAATATTCGTGGGCCTGGTGGTGTGTGA
CGGATCATGTGTGTTGTACGTCCTTAACGGATTGGACGTGCTTCGAAATGGTTCCAGGAA
ATAGCCCCACCGTATAGACCGTACCCGAAACCGACACAGGTGGTCTGGTAGAGTATACCA
AGGCGCTTGAGAGAAGTGTACTGAAGGAACTCGGCAAATTGCCTCCGTACCTTCGGAAGA
AGGAGGCCCCACATCTGGGCAACCAGTTGTGGGGGGCACAGGCCAGGGGGTAGCGACTGT
TTAGCAAAAACACAGGGCTCTGCTAAGTCGGCTTCAAGACGACGTATAGGGTCTGACGCC
TGCCCGGTGCCTGAAGGTTAAGTGGAGGGGTGCAAGCTCCGAAATGAAGCCCAGGTAAAC
GGCGGCCGTAACTATAACGGTCCTAAGGTAGCGAAATTCCTTGTCGGGTAAGTTCCGACC
TGCACGAATGGCGTAACGACTTCCCCACTGTCTCCAGTACATGCTCAGCGAAATTGAATT
CTCCGTGAAGATGCGGAGTACCCGCGGTTAGACGGAAAGACCCCGTGCACCTTTACTGCA
GCTTCAGAGTGGCATTAGGAAAGAATTGTGTAGCATAGGTGGGAGGCTTTGAAGCATGGG
CGCCAGCCCGTGTGGAGCCATAGGTGAAATACCACCCTGTTGTTTTCTGATGTCTAACCT
CGAACCATGAAACTGGTTCAGGGACCCTCTGTGGCGGGTAGTTTGACTGGGGCGGTCGCC
TCCCAAAGAGTAACGGAGGCGCGCGAAGGTTGGCTCAGGCCGGTTGGAAACCGGCTGTTA
GAGTGCAATGGCATAAGCCAGCCTGACTGCGAGACTGACAAGTCGAGCAGAGACGAAAGT
CGGTCATAGTGATCCGGTGGTCCCTCGTGGAAGGGCCATCGCTCAACGGATAAAAGGTAC
GCCGGGGATAACAGGCTGATAACCCCCAAGAGCTCATATCGACGGGGTTGTTTGGCACCT
CGATGTCGGCTCATCACATCCTGGGGCTGGAGCAGGTCCCAAGGGTTTGGCTGTTCGCCA
ATTAAAGTGGTACGTGAGCTGGGTTCAGAACGTCGCGAGACAGTTTGGTCCCTATCTGCC
GTGGGCGTCGATATTTGAGAGGAGTTGACCCTAGTACGAGAGGACCGGGTTGAACATACC
TCTGGTGGACCTGTCGTGGCGCCAGCCGCGCAGCAGGGTAGCTATGTATGGACGGGATAA
CCGCTGAAAGCATCTAAGCGGGAAGCCTCCCTCAAGATAAGATATCTTAGAGCGGTCGAA
GACCACGACCTTGATAGATCGGATGTGGAAGTGCGGTAACGCATGGAGCTAACCGATACT
AATTGCTCTAGT
>Root71 2891
TCAAGTGAAGAAGCGCATACGGTGGATGCCTTGGCAGTCAGAGGCGATGAAAGACGTGGT
AGCCTGCGAAAAGCTTCGGGGAGTCGGCAAACAGACTTTGATCCGGAGATGTCTGAATGG
GGGAACCCAGCCATCATAAGATGGTTATCTTGTACTGAATACATAGGTGCAAGAGGCGAA
CCAGGGGAACTGAAACATCTAAGTACCCTGAGGAAAAGAAATCAACCGAGATTCCCTTAG
TAGTGGCGAGCGAACGGGGACNAGCCCTTAAGTGGCTTTGAGATTAGCGGAACGCTCTGG
AAAGTGCGGCCATAGTGGGTGATAGCCCTGTACGCGAAAATCTCTTNGTCATGAAATCGA
GTAGGACGGAGCACGAGAAACTTTGTCTGAATATGGGGGGACCATCCTCCAAGGCTAAAT
ACTACTGACTGACCGATAGTGAACTAGTACCGTGAGGGAAAGGCGAAAAGAACCCCGGAG
AGGGGAGTGAAATAGATCCTGAAACCGTATGCGTACAAGCAGTGGGAGCCCACTTTGTTG
GGTGACTGCGTACCTTTTGTATAATGGGTCAGCGACTTATTTTCAGTGGCGAGCTTAACC
GAATAGGGGAGGCGTAGCGAAAGCGAGTCTTAATAGGGCGTCTAGTCGCTGGGAATAGAC
CCGAAACCGGGCGATCTATCCATGGGCAGGTTGAAGGTTAGGTAACACTGACTGGAGGAC
CGAACCGACTACCGTTGAAAAGTTAGCGGATGACCTGTGGATCGGAGTGAAAGGCTAATC
AAGCTCGGAGATAGCTGGTTCTCCTCGAAAGCTATTTAGGTAGCGCCTCATGTATCACTG
TAGGGGGTAGAGCACTGTTTCGGCTAGGGGGTCATCCCGACTTACCAAACCGATGCAAAC
TCCGAATACCTACAAGTGCCGAGCATGGGAGACACACGGCGGGTGCTAACGTCCGTCGTG
AAAAGGGAAACAACCCAGACCGTCAGCTAAGGTCCCAAAGTTATGGTTAAGTGGGAAACG
ATGTGGGAAGGCTTAGACAGCTAGGAGGTTGGCTTAGAAGCAGCCACCCTTTAAAGAAAG
CGTAATAGCTCACTAGTCGAGTCGGCCTGCGCGGAAGATGTAACGGGGCTCAAACCATAC
ACCGAAGCTACGGGTATCANCTTCGGNTGATGCGGTAGAGGAGCGTTCTGTAAGCCTGTG
AAGGTGAGTTGAGAAGCTTGCTGGAGGTATCAGAAGTGCGAATGCTGACATGAGTAACGA
CAATGGGTGTGAAAAACACCCACGCCGAAAGACCAAGGTTTCCTGCGCAACGTTAATCGA
CGCAGGGTTAGTCGGTCCCTAAGGCGAGGCTGAAAAGCGTAGTCGATGGAAAACAGGTTA
ATATTCCTGTACTTCTGGTTATTGCGATGGAGGGACGGAGAAGGCTAGGCCAGCTTGGCG
TTGGTTGTCCAAGTTTAAGGTGGTAGGCTGGAATCTTAGGTAAATCCGGGATTNNAAGGC
CGAGAGCTGATGACGAGTGTTCTTTTAGAACACGAAGTGGTTGATGCCATGCTTCCAAGA
AAAGCTTCTAAGCTTCAGGTAACCAGGAACCGTACCCCAAACCGACACAGGTGGTTGGGT
AGAGAATACCAAGGCGCTTGAGAGAACTCGGGTGAAGGAACTAGGCAAAATGGCACCGTA
ACTTCGGGAGAAGGTGCGCCGGTGAGGGTGAAGGACTTGCTCCGTAAGCCCACGCCGGTC
GAAGATACCAGGCCGCTGCGACTGTTTATTAAAAACACAGCACTCTGCAAACACGAAAGT
GGACGTATAGGGTGTGACGCCTGCCCGGTGCCGGAAGGTTAATTGATGGGGTTAGCTAAC
GCGAAGCTCTTGATCGAAGCCCCGGTAAACGGCGGCCGTAACTATAACGGTCCTAAGGTA
GCGAAATTCCTTGTCGGGTAAGTTCCGACCTGCACGAATGGCGTAACGATGGCGGCGCTG
TCTCCACCCGAGACTCAGTGAAATTGAAATCGCTGTGAAGATGCAGTGTATCCGCGGCTA
GACGGAAAGACCCCGTGAACCTTTACTATAGCTTTGCACTGGACTTTGAATTTGCTTGTG
TAGGATAGGTGGGAGGCTTTGAAGCGTGGACGCCAGTTCGCGTGGAGCCAACCTTGAAAT
ACCACCCTGGCAACTTTGAGGTTCTAACTCAGGTCCGTTATCCGGATCGAGGACAGTGTA
TGGTGGGTAGTTTGACTGGGGCGGTCTCCTCCTAAAGAGTAACGGAGGAGTACGAAGGTG
CGCTCAGACCGGTCGGAAATCGGTCGTAGAGTATAAAGGCAAAAGCGCGCTTGACTGCGA
GACAGACACGTCGAGCAGGTACGAAAGTAGGTCTTAGTGATCCGGTGGTTCTGTATGGAA
GGGCCATCGCTCAACGGATAAAAGGTACTCCGGGGATAACAGGCTGATACCGCCCAAGAG
TTCATATCGACGGCGGTGTTTGGCACCTCGATGTCGGCTCATCACATCCTGGGGCTGAAG
CCGGTCCCAAGGGTATGGCTGTTCGCCATTTAAAGTGGTACGCGAGCTGGGTTTAGAACG
TCGTGAGACAGTTCGGTCCCTATCTGCCGTGGACGTTTGAGATTTGAGAGGGGCTGCTCC
TAGTACGAGAGGACCGGAGTGGACGAACCTCTGGTGTTCCGGTTGTCACGCCAGTGGCAT
TGCCGGGTAGCTATGTTCGGAAAAGATAACCGCTGAAAGCATCTAAGCGGGAAACTTGCC
TCAAGATGAGATCTCACTGGGACCTTGAGTCCCCTGAAGGGCCGTCGAAGACTACGACGT
TGATAGGTTGGGTGTGTAAGCGCTGTGAGGCGTTGAGCTAACCAATACTAATTGCCCGTG
AGGCTTGACCA
>Root720 2784
GTAAGGGCATTTGGTGGATGCCTTGGCATGCACAGGCGATGAAGGACGTGGCACGCTGCG
ATAAGCGTCGGTGAGGTGTGAGCAACCTTTGACCCGACGATTTCCGAATGGGGAAACCCA
TCCTCACCAATTAATTTCTTGTCAGGCCGGTCTTCAGATTGGTCCTGGCCGGGAGTTAAT
TGGGAAGGATATCACCGAAGTGAATACATAGCTTTGGTGAAGCGAACCCGGCGAACTGAA
ACATCTCAGTAGCTGGAGGAAAAGACATCAACCGAGATTCCGTAAGTAGTGGCGAGCGAA
CGCGGACCAGGCCAGTGCCTGATGGTGAATTAGCAGAACAGTTTGGAAAGACTGGCCATA
GCGGGTGACAGCCCCGTATGCGAAAGTGAAACATCAGGACTTGAGTAGGGCGGGACACGT
GTAATCCTGTCTGAACATAGGGGGACCACCCTCTAAGCCTAAATACTCGTGCATGACCGA
TAGCGAACAAGTACCGTGAGGGAAAGGTGAAAAGCACCCCGATGAGGGGAGTGAAATAGT
ACCTGAAACCGAATGCCTACAAGCAGTTGGAGGGTCCTTGAGACCTGACAGCGTACCTCT
TGCATAATGGGTCTGTGACTTAATGTATCAAGCAAGCTTAAGCCGTTAGGTGTAGGCGCA
GCGAAAGCGAGTCTGAATAGGGCGACTGAGTTTGATGCATTAGACCCGAAACCCGGCGAT
CTAGGCATGACCAGGATGAAGGTGGGGTAACACCCACTGGAGGTCCGAACCGATTAACGT
TGAAAAGTTACCGGATGAGTTGTGTTTAGGGGTGAAAGGCCAATCAAGCCGGGAAATAGC
TGGTTCTCCGCGAAAACTATTGAGGTAGTGCCTCGGATGAACACCGTTGGGGGTAGAGCA
CTGGATGGATGCGGGGGTCGCGAGATCTACCAAATTCAACCAAACTCCGAATACCAACGA
GTGATATCCGGGAGACAGACGGCGGGTGCTAAGGTCCGTCGTCAAGAGGGAAACAGCCCT
GACCTACAGCTAAGGTCCCCAAGTCGTGTCTAAGTGGGAAAGCATGTGGGAATCCCAAAA
CAACCAGGAGGTTGGCTTAGAAGCAGCCATCCTTTAAAGAAAGCGTAACAGCTCACTGGT
CTAATCAAGGGTTCCTGCGGCGAAGATGTAACGGGGCTCAAGACACGCACCGAAGCTTAG
GGTGTGGATTTATCCACGCGGTAGCGGAGCGTTCCGTAAGCCTGTGAAGCGGTCTGGTAA
TGGGCCGTGGAGGTATCGGAAGTGCGAATGCAGACATGAGTAGCGATAAACAGGGTGAGA
TGCCCTGTCGCCGAAAGACCAAGGGTTCCTGCGCAAGGCTAATCCGCGCAGGGTGAGCCG
GCCCCTAAGACGAGCCCGAAGGGGGTAGTCGATGGGAACCACGTTAATATTCGTGGGCCT
GGTGGTGTGTGACGGATCATGTGTGTTGTACGTCCTTATCGGATTGGACGTGCTTCGAAA
TGGTTCCAGGAAATAGCCCCACCGTATAGACCGTACCCGAAACCGACACAGGTGGTCTGG
TAGAGTATACCAAGGCGCTTGAGAGAAGTGTGCTGAAGGAACTCGGCAAATTGCCTCCGT
ACCTTCGGAAGAAGGAGGCCCCATATATGCGCAAGCACTTATGGGGGGCACAGGCCAGGG
GGTAGCGACTGTTTAGCAAAAACACAGGGCTCTGCTAAGTCGGCTTCAAGACGACGTATA
GGGTCTGACGCCTGCCCGGTGCCTGAAGGTTAAGTGGAGGGGTGCAAGCTCCGAAATGAA
GCCCAGGTAAACGGCGGCCGTAACTATAACGGTCCTAAGGTAGCGAAATTCCTTGTCGGG
TAAGTTCCGACCTGCACGAATGGCGTAACGACTTCCCCACTGTCTCCAGCACATGCTCAG
CGAAATTGAATTCTCCGTGAAGATGCGGAGTACCCGCGGTTAGACGGAAAGACCCCGTGC
ACCTTTACTGCAGCTTCAGAGTGGCATTAGGAAAGAATTGTGTAGCATAGGTGGGAGGCT
TTGAAGCATGGGCGCCAGCCCGTGTGGAGCCATAGGTGAAATACCACCCTGTTGTTTTCT
GATGTCTAACCTCGAACCATGAAACTGGTTCAGGGACCCTCTGTGGCGGGTAGTTTGACT
GGGGCGGTCGCCTCCCAAAGAGTAACGGAGGCGCGCGAAGGTTGGCTCAGGCCGGTTGGA
AACCGGCTGTTAGAGTGCAATGGCATAAGCCAGCCTGACTGCGAGACTGACAAGTCGAGC
AGAGACGAAAGTCGGTCATAGTGATCCGGTGGTCCCTCGTGGAAGGGCCATCGCTCAACG
GATAAAAGGTACGCCGGGGATAACAGGCTGATAACCCCCAAGAGCTCATATCGACGGGGT
TGTTTGGCACCTCGATGTCGGCTCATCACATCCTGGGGCTGGAGCAGGTCCCAAGGGTTT
GGCTGTTCGCCAATTAAAGTGGTACGTGAGCTGGGTTCAGAACGTCGCGAGACAGTTTGG
TCCCTATCTGCCGTGGGCGTCGATATTTGAGAGGAGTTGACCCTAGTACGAGAGGACCGG
GTTGAACATACCTCTGGTGGACCTGTCGTGGCGCCAGCCGCGCAGCAGGGTAGCTATGTA
TGGACGGGATAACCGCTGAAAGCATCTAAGCGGGAAGCCTCCCTCAAGATAAGATATCTT
AGAGCGGTCGAAGACCACGACCTTGATAGATCGGATGTGGAAGTGGGGTAACCCATGGAG
CTAACCGATACTAATTGCTCTATT
>Root74 2785
CAAAAGGGCATTTGGTGGATGCCTTGGCATGCACAGGCGATGAAGGACGTGATACGCTGC
GATAAGCCGTGGGGAGCTGCGAATAAGCTTTGATCCATGGATCTCCGAATGGGGGAACCC
ACCTTAAATGCTTGGAAAATTTAAGTCGTGCGCAAGTACGGCTTAGGTTTCCAAGCATTG
TTTAAAGGTATCTTATCCTGAATACATAGGGGTAAGAAGCGAACGCAGGGAACTGAAACA
TCTAAGTACCTGCAGGAAAGGACATCAACCGAGACTCCGCAAGTAGTGGCGAGCGAACGC
GGACCAGGCCAGTGGCAATGAGGAATAAAGTGGAACGACATGGAAAGGTCGGCCGTAGAG
GGTGATAGCCCCTTACACGTAGAACACTCATTGTCCTTGAGTAAGGCGGGACACGTGAAA
TCCTGTCTGAACATGGGGAGACCACTCTCCAAGCCTAAGTACTCGTGCATGACCGATAGC
GAACAAGTACCGTGAGGGAAAGGTGAAAAGCACCCCGACAAGGGGAGTGAAATAGAACCT
GAAACCGGATGCCTACAAACAGTTGGAGCCCGCAAGGGTGACAGCGTACCTTTTGTATAA
TGGGTCAACGACTTAGTGTGACGAGCAAGCTTAAGCCGATAGGTGAAGGCGCAGCGAAAG
CGAGTCTGAACAGGGCGTTCAGTTCGTCGCATTAGACCCGAAACCGAGTGATCTAGCCAT
GAGCAGGTTGAAGGTTGGGTAACACCAACTGGAGGACCGAACCCGCATCTGTTGCAATAG
ATTGGGATGACTTGTGGTTAGGGGTGAAAGGCCAATCAAACTCGGAAATAGCTGGTTCTC
CGCGAAAACTATTTAGGTAGTGCGTCGACCGAATACCCTCGGGGGTAGAGCACTGGATGG
GCTATGGGGACTCACCGTCTTACTGATCCTAACCAAACTCCGAATACCGAGGAGTACTAG
TCGGCAGACACACGGCGGGTGCTAACGTCCGTCGTGAAAAGGGCAACAACCCTGACCTCC
AGCTAAGGTCCCCAAGTCATGGCTAAGTGGGAAAGGATGTGAGGATCCCAAAACAACCAG
GATGTTGGCTTAGAAGCAGCCATCATTTAAAGAAAGCGTAACAGCTCACTGGTCTAAATA
AGGGTCTTTGCGCCGAAAATGTAACGGGGCTAAAGCCATGCACCGAAGCTGAGGATACGT
CGCAAGACGTGTGGTAGCGGAGCGTTCCGTAAGCCTGTGAAGGGATACCCGTGAGGGGTC
CTGGAGGTATCGGAAGTGCGAATGTTGACATGAGTAACGATAAAGAGGGTGAGAGACCCT
CTCGCCGAAAGACCAAGGGTTCCTGCTTAAAGTTAATCTGAGCAGGGTTAGCCGGCCCCT
AAGACGAGGCGGACACGCGTAGTCGATGGGAACCACGTTAATATTCGTGGGCCTGGTGGT
AGTGACGGATCGCTTAACTTGTTCACACTTATTGGATTGTGTGGGCGGGGACGCGGTTCC
AGGAAATAGCTCCACCGTATAGACCGTACCCGAAACCGACACAGGTGGTCAGGTAGAGTA
TACCAAGGCGCTTGAGAGAACTATGCTGAAGGAACTCGGCAAATTGCACGCGTAACTTCG
GAAGAAGCGTGACCCCAAGGGACGCAAGTCTGTTGGGGTGGCACAGACCAGGGGGTAGCG
ACTGTTTATCAAAAACACAGGGCTCTGCGAAGTCGCAAGACGACGTATAGGGTCTGACGC
CTGCCCGGTGCTGGAAGGTTAAGAGGAGGGGTGCAAGCTCTGAATCGAAGCCCCAGTAAA
CGGCGGCCGTAACTATAACGGTCCTAAGGTAGCGAAATTCCTTGTCGGGTAAGTTCCGAC
CTGCACGAATGGCGTAACGACTTCCCCGCTGTCTCCAGCATAGACTCAGTGAAATTGAAT
TCCCCGTGAAGATGCGGGGTTCCTGCGGTCAGACGGAAAGACCCCGTGCACCTTTACTAT
AGCTTTACACTGGCATTCGTGTCGGCATGTGTAGGATAGGTGGTAGGCTTTGAAGCAGGG
ACGCCAGTTCTTGTGGAGCCATCCTTGAAATACCACCCTTATCGTCATGGATGTCTAACC
GCGGTCCGTTATCCGGATCCGGGACAGTGTATGGTGGGTAGTTTGACTGGGGCGGTCGCC
TCCGAAAGAGTAACGGAGGCGCGCGATGGTGGGCTCAGACCGGTCGGAAATCGGTCGTCG
AGTGCAATGGCATAAGCCCGCCTGACTGCGAGACTGACAAGTCGAGCAGAGACGAAAGTC
GGTCATAGTGATCCGGTGGTCCCGCGTGGAAGGGCCATCGCTCAACGGATAAAAGGTACG
CCGGGGATAACAGGCTGATGACCCCCAAGAGTCCATATCGACGGGGTTGTTTGGCACCTC
GATGTCGGCTCATCGCATCCTGGGGCTGGAGCAGGTCCCAAGGGTTTGGCTGTTCGCCAA
TTAAAGCGGTACGTGAGCTGGGTTCAGAACGTCGTGAGACAGTTCGGTCCCTATCTGCCG
TGGGTGTAGGAATATTGACAGGATCTGTCCCTAGTACGAGAGGACCGGGATGGACATATC
TCTGGTGGACCTGTTGTCCTGCCAAGGGCATAGCAGGGTAGCTATATATGGAATGGATAA
CCGCTGAAGGCATCTAAGCGGGAAACCAACCTGAAAACGAGTATTCCCTTGAGAACCGTG
GAAGACGACCACGTTGATAGGCTGGGTGTGGAAGTGCGGCAACGCATGAAGCTTACCAGT
ACTAATCGTTCGATTGGCTTGATCG
>Root79 3114
CAAGTTGTTAAGGGCACATGGTGGATGCCTTGGCATCGAGAGCCGATGAAGGACGTGGGA
GCCTGCGAAATGCCCTGGGGAGTTGGCAACCGAGCGTTGATCCGGGGATGTCCGAATGGG
GAAACCCAGCACGAGTCATGTCGTGTTACCTGCACCTGAATGAAATAGGGTGTGTGGAGG
GAACGCGGGGAAGTGAAACATCTCAGTACCCGCAGGAAGAGAAAACAAAAGTGATTCCGA
GAGTAGTGGCGAGCGAAATCGGATGAGGCCAAACCTCAGTTGTGTGATAGCCGGCAGGCG
TTGCAGTTGAGGGGTTGTGGGAGTGTTGTTGCCGTCTCTGCCGGGGTGGCGCACAGTAAG
AAACCGTTCGTGAAGTCGAAGTCCGTTGGAAAGCGGTGCCGTAGCGGGTGATAGCCCCGT
AGACGATAGTGTGCGGCTGTGTTCAGCATTTCCCAAGTAACACGCCACCCCTGAAATGGT
GTGTGAATCTGGCGGGACCACCCGTTAAGCCTAAATACTTCTCGATGACCGATAGCGGAC
CAGTACCGTGAGGGAAAGGTGAAAAGTACCCCTGGCGGGGAGTGAAATAGTACCTGAAAC
CATGTGCCTACAATCCGTCGGAGCCTGTGAGGGTGACGGCGTGCCTTTTGAAGAATGAGC
CTGCGAGTTTGCGTTGTGTGGCGAGGTTAACCCGTGTGGGGAAGCCGTAGCGAAAGCGAG
TCCGAATAGGGCGTTTGAGTCGCACGATCAAGACCCGAAGCGGAGTGATCTATCCATGGG
CAGGTTGAAGCGCCGGTAAGACGGCGTGGAGGACCGAACCCACTTCAGTTGAAAATGGAG
GGGATGACCTGTGGATAGGGGTGAAAGGCCAATCAAACTCCGTGATAGCTGGTTCTCCCC
GAAATGCATTTAGGTGCAGCGTTGCGTGTTTCTTGCCGGAGGTAGAGCACTGGATAGCCG
ATGGGCCCGACCAGGTTACTGACGTTAGCCAAACTCCGAATGCCGGTAAGTGAGAGCGTG
GCAGTGAGACTGTGGGGGATAAGCTTCATAGTCGAGAGGGAAACAGCCCAGACCATCGGC
TAAGGCCCCTAAGAGGCGGCTAAGTGGAAAAGGATGTGGAGTCGCAGTGACAACCAGGAG
GTTGGCTTGGAAGCAGCCACCCTTGAAAGAGTGCGTAATAGCTCACTGGTCAAGTGATTC
CGCGCCGACAATGTAGCGGGGCTCAAGCCGCCCGCCGAAGCCATGGCATTAGTACTTAAC
CCAAGCCGGACTTGATCTTGGTTCAGGGGTACTGATGGGTAGGGGAGCGTCGTGTCACGA
GTGAAGGGCCGGAGTGATCCAGGTCTGGACGTGACACGAGTGAGAATGCAGGCATGAGTA
GCGAATCACGGGCGAGAAACCCGTGCGCCGATTGATCAAGGGTTCCAGGGTCAAGCTAAT
CTGCCCTGGGTAAGTCGGGACCTAAGGCGAGGCCGACAGGCGTAGTCGATGGACAACGGG
TTGATATTCCCGTACCGGCGAAGTGGCGCCCATGCTGAACCCGGTGATGCTAACCACCCG
AAACCCAGCTTATTGATCCCTTCGGGGTGAGAGGGCTGGGCGGAGCGTGGGATCCGACCC
GGTAGTAGGCAAGCGATGGGGTGACGCAGGAAGGTAGCCCAACCGCCGCGATGGTAGACG
GCGGGTAAGCATGTAGGGGATGTGGTAGGCAAATCCGCCACATGGCCGTTTGATCGGTGA
CCCTGAGATGTGATGCCGACCCCGTAGGGGGGAAGTGGGTGATCCTATGCTGCCGAGAAA
AACCTCTAGCGAGCCACGAGCCGCCCGTACCCGAAACCGACTCAGGTGATCAGGTAGAGA
ATACCGAGGCGATCGAGACAACCATGGTTAAGGAACTCGGCAAAATGCCCCCGTAACTTC
GGGAGAAGGGGGGCCTGGATCGTGTACCCACTTGCTGGGGAAGCGTGAAGGGCCGCAGAG
ACCAGGGGAAAGCGACTGTTTACTAAAAACACAGGTCCGTGCGAAGTTGTAAGACGATGT
ATACGGACTGACTCCTGCCCGGTGCTGGAAGGTTAAGAGGACGGGTTAGACGCAAGTCGA
AGCTCAGAATTTAAGCCCCAGTAAACGGCGGTGGTAACTATAACCATCCTAAGGTAGCGA
AATTCCTTGTCGGGTAAGTTCCGACCTGCACGAATGGAGTAACGACTTTCCTACTGTCTC
AACCATGGACTCGGCGAAATTGCACTACGAGTAAAGATGCTCGTTACGCGCGGCAGGACG
GAAAGACCCCGGGACCTTTACTATAGTTTGGCATTGGTGTTTGGTTCGGCTTGTGTAGGA
TAGGTGGGAGACTGTGAAGCGGCCACGCCAGTGGTTGTGGAGTCATCGTTGAAATACCAC
TCTGGTCGTACTAGATGTCTAACCTCGGGCCATGATCTGGTTCAGGGACAGTGCCTGATG
GGTAGTTTAACTGGGGCGGTTGCCTCCCAAAATGTAACGGAGGCGCTCAAAGGTTCCCTC
AGCCTGGTTGGCAATCAGGTTTCGAGTGTAAGTGCACAAGGGAGCTTGACTGTGAGACAG
ACATGTCGAGCAGGGACGAAAGTCGGAACTAGTGATCCGGCGACTCCGAGTGGAAGGGTC
GTCGCTCAACGGATAAAAGGTACCCCGGGGATAACAGGCTGATCTTCCCCAAGAGTCCAT
ATCGACGGGATGGTTTGGCACCTCGATGTCGGCTCGTCGCATCCTGGGGCTGGAGTAGGT
CCCAAGGGTTGGGCTGTTCGCCCATTAAAGCGGCACGCGAGCTGGGTTTAGAACGTCGTG
AGACAGTTCGGTCCCTATCCGCCGCGCGCGTAGGAAACTTGAGAAAGGCTGTCCCTAGTA
CGAGAGGACCGGGATGGACGAACCTCTGGTGTGCCAGTTGTACCGCCAGGTGCATGGCTG
GTTGGCTACGTTCGGAAGTGATAACCGCTGAACGCATCTAAGCGGGAAGCACGTTTCAAG
ATGAGGTTTCCCACCCCTTGTGGGTTAAGGCCCCCAACAGATTATTGGGTTGATAGGCCG
GAGGTGTACAGCAGTAATGCCCAGCCGACCGGTACTAATAGGCCGAAGACTTGC
>Root81 3099
TCAAGTTTTTAAGAGCAAACGGTGGATGCCTTGGCATCTGGAGCCGAAGAAGGACGTCGT
AATCTGCGATAAGCCTCGGGGAGCTGATAAACGAGCTGTGATCCGAGGATTTCCGAATGG
GGAAACCCCGCCAGGCCCTTTGGGTGACCTGGTGACTCCCGCCTGAATATATAGGGCGGG
TAGAGGGAACGTGGGGAAGTGAAACATCTCAGTACCCACAGGAAGAGAAAACAACCGTGA
TTCCGTTAGTAGTGGCGAGCGAACGCGGAAGAGGCTAAACCGAGCCATGTGTGATACCCG
GCAGGGGTTGCATGGTCGGGGTTGTGGGACCTTTCGGACTGTACTGCCGTGCAGTCACGG
TGACGCGTCAGGTATAGACGAACCGGATTGAAAGCCGGACCGGAGTGGGTGTGAGTCCCG
TAGTCGAAATGCCTGGCGGCCCGGAGAGGTATCCCAAGTAGCGCGGGGCCCGAGAAATCC
CGCGTGAATCTGTCAGGACCACCTGATAAGCCTAAATACTCCCAGATGACCGATAGCGGA
CAAGTACCGTGAGGGAAAGGTGAAAAGTACCCCGGGAGGGGAGTGAAATAGTACCTGAAA
CCGTTTGCTTACAAACCGTTGGAGCCTCCTTGTAGGGGTGACAGCGTGCCTTTTGAAGAA
TGAGCCTGCGAGTTAGTGATCTGTGGCGAGGTTAACCCGTGAGGGGCAGCCGTAGCGAAA
GCGAGTCTGAATAGGGCGATTCAGTCGCAGGTCCTAGACCCGAAGCGAAGTGATCTATCC
ATGGCCAGGTTGAAGCGACGGTAAGACGTCGTGGAGGACCGAACCCACTTCAGTTGAAAA
TGGAGGGGATGAGCTGTGGATAGGGGTGAAAGGCCAATCAAACTTCGTGATAGCTGGTTC
TCTCCGAAATGCATTTAGGTGCAGCGTTGCGTGTTTCTTGCCGGAGGTAGAGCTACTGGA
TGGCCGATGGGCCCCAAAAGGTTACTGACGTCAGCCAAACTCCGAATGCCGGTAAGTGAG
AGCGCAGCAGTGAGACGGTGGGGGATAAGCTTCATCGTCGAGAGGGAAACAACCCAGACC
ACCAACTAAGGTCCCTAAGCGCGTGCTAAGTGGGAAAGGATGTGGAGTTGCACAGACAAC
CAGGAGGTTGGCTTAGAAGCAGCCACCCTTGAAAGAGTGCGTAATAGCTCACTGGTCAAG
TGATTCCGCGCCGACAATGTAACGGGGCTCAAGCACGCCACCGAAGTTGTGGCATTGACA
TTAATGGTAGGCCTTCGTGGTCCAGCCGTGTTGATGGGTAGGAGAGCGTCGTGTGGGCAG
TGAAGCGGCGGTGTGAACCAGCCGTGGAGGCCACACGAGTGAGAATGCAGGCATGAGTAG
CGAAAGACGGGTGAGAAACCCGTCCTCCGGAAGACCAAGGGTTCCAGGGTCAAGCTAATC
TGCCCTGGGTAAGTCGGGACCTAAGGCGAGGCCGACAGGCGTAGTCGATGGACAACGGGT
TGATATTCCCGTACCGGCGAAGAACCGCCCACATGAAATCAGGAGTGCTAAGCATCCCAA
GACGCGTGGATCCCTTCGGGGACGATCGTGAGGCGGCATGCGACCCCATCTGGTGGAGTG
AGCGTATTAACAGGTGTGACGCAGGAAGGTAGCCCAACCCGGGCGATGGTTGACCCGGGG
CAAGCGTGTAGGCCGAGCGATAGGCAAATCCGTCGCTCATTCGGCTGAGACGCGATGCGG
ATAAAAAGTGGGTGATCCTATGCTGCCAAGAAAAGCATCGACGCGAGGTTCCAGCCGCCC
GTACCCCAAACCGACTCAGGTGGTCAGGTAGAGAATACCAAGGAGATCGAGAGAATCGTG
GTTAAGGAACTCGGCAAAATGCCCCCGTAACTTCGGGAGAAGGGGGGCCTAAGGCGTGAA
CGGACTTGCTCCGGGAAGCGCTGCAGGGCCGCAGAGACCAGTGGGAAGCGACTGTTTACT
AAAAACACAGGTCCGTGCTAAGTCGCAAGACGATGTATACGGACTGACGCCTGCCCGGTG
CTGGAAGGTTAAGAGGACCGGTTAGCCGCAAGGCGAAGCTGAGAATTTAAGCCCCAGTAA
ACGGCGGTGGTAACTATAACCATCCTAAGGTAGCGAAATTCCTTGTCGGGTAAGTTCCGA
CCTGCACGAATGGCGTAACGACTTCCCAGCTGTCTCAACCGCGAACTCGGCGAAATTGCA
TTACGAGTAAAGATGCTCGTTACGCGCAGCAGGACGGAAAGACCCCGTGACCTTTACTAC
AGCTTGGTATTGGTGTTCGGTGTGGCTTGTGTAGGATAGGTGGGAGACTGTGAAGCTGGC
ACGCTAGTGTCGGTGGAGTCATTGTTGAAATACCACTCTGGTCACTCTGGATATCTAACT
TCGAACCGTGATCCGGTTCAGGGACAGTGCCTGGTGGGTAGTTTAACTGGGGCGGTTGCC
TCCCAAAAAGTAACGGAGGCGCCCAAAGGTTCCCTCAACCTGGTTGGCAATCAGGTGGCG
AGTGTAAGTGCACAAGGGAGCTTGACTGTGAGACTGACAGGTCGAGCAGGGACGAAAGTC
GGGACTAGTGATCCGGCAGTGGCTTGTGGAAGCGCTGTCGCTCAACGGATAAAAGGTACC
TCGGGGATAACAGGCTGATCTTGCCCAAGAGTCCATATCGACGGCATGGTTTGGCACCTC
GATGTCGGCTCGTCGCATCCTGGGGCTGGAGTAGGTCCCAAGGGTTGGGCTGTTCGCCCA
TTAAAGCGGTACGCGAGCTGGGTTTAGAACGTCGTGAGACAGTTCGGTCCCTATCCGCTG
CGCGCGTAGGAAATTTGAGAGGATCTGACCCTAGTACGAGAGGACCGGGTTGGACGAACC
TCTGGTGTGCCAGTTGTTCCGCCAGGAGCACCGCTGGTTAGCTACGTTCGGAATGGATAA
CCGCTGAAAGCATCTAAGCGGGAAGCCGGCCTCGAGATGAGATTTCCATCCCTTCGGGGG
AGAGGCTCCCAGCCAGACGACTGGGTTGATAGGCCGGATGTGGAAGACAGGACTAACGAC
TGTCGGAGCTGACCGGTACTAATAAGCCGATAACTTGAT
>Root83 2882
TCAAGCGACTAAGTGCATATGGTGGATGCCTTGGCGATCACAGGCGATGAAGGACGTAGT
AGCCTGCGAAAAGCTNCGGGGAGCTGGCAAACAAGCTTTGATCCGNAGATNTCCGAATGG
GGAAACCCACNGCAGCAATGCNGTATCCCTAGCTGAATACATAGGCTAGTGGAAGCGAAC
CGGGTGAACTGAAACATCTCAGTAGCTCGAGGAAAAGAAATCAACCGAGATTCCGAAAGT
AGTGGCGAGCGAAATCGGAAGAGCCTTTACGTTTTAGCATGCAAGATANTCGAAGGGGAT
GGAAAGCCCCGCCGTAGCAGGTGATAGCCCTGTAGANGAAATTTTGTGTGTGGAACTAAG
CGTAAGACAAGTAGGGCGGGACACGTGAAATCCTGTTTGAAGATGGGGGGACCATCCTCC
AAGGCTAAATACTCGTGATCGACCGATAGTGAACCAGTACCGTGAGGGAAAGGCGAAAAG
AACCCCGGAAGGGGAGTGAAATAGATCCTGAAACCGTATGCATACAAACAGTAGGAGCCT
CCTTGTGGGGTGACTGCGTACCTTTTGTATAATGGGTCAGCGACTTACATTCAGTGGCAA
GGTTAACCGAATAGGGAAGCCGTAGCGAAAGCGAGTCCGAATAGGGCGAATTAGTCGCTG
GGTGTAGACCCGAAACCAGATGATCTATCCATGGCCAGGTTGAAGGCACGGTAACACGTG
CTGGAGGACCGAACCCACTAATGTTGAAAAATTAGGGGATGAGCTGTGGATAGGGGTGAA
AGGCTAAACAAATCTGGAAATAGCTGGTTCTCTCCGAAAACTATTTAGGTAGTGCCTCAA
GTATTACTGCAGGGGGTAGAGCACTGTTATAGCTAGGGGGTCATGGCGACTTACCAAACT
ATGGCAAACTCCGAATACCTGCAAGTACAGCTTGGGAGACAGAGCACCGGGTGCTAACGT
CCGGACTCAAGAGGGAAACAACCCAGACCGCCAGCTAAGGTCCCGAATTATCGCTAAGTG
GGAAACGAAGTGGGAAGGCATAGACAGTCAGGAGGTTGGCTTAGAAGCAGCCATCCTTTA
AAGAAAGCGTAATAGCTCACTGATCGAGTCGTCCTGCGCGGAAGATGTAACGGGGCTAAG
CGATAAACCGAAGCTGCGGGTGTGCACTTTTAGTGCACGCGGTAGGAGAGCGTTCTGTAA
GCCTGCGAAGGTGGCTTGTAAAGGCTGCTGGAGGTATCAGAAGTGCGAATGCTGACATGA
GTAGCGATAAAGGGGGTGAAAAGCCCCCTCGCCGTAAGTCCAAGGTTTCCTGCGCAACGT
TCATCGGCGCAGGGTGAGTCGGCCCCTAAGGCGAGGCAGAGATGCGTAGCTGATGGGAAA
CTGGTTAATATTCCAGTACCGTCGTACAGTGCGATGGGGGGACGGATCGCGGAAGATCAT
CAGGGTGTTGGATGTCCCTGTTGCTGNATCGAAGATGGCGCTTAGGCAAATCCGGGCGCG
TAAATCAAGGGTNTGNCACGAGCGAGCATTGCTTGCGAAGTGATTGGAAGTGGTTCCAAG
AAAAGCCTCTAAGCTTCAGCTGTNCGAGACCGTACCGCAAACCGACACAGGTGGACGGGA
TGAATATTCCAAGGCGCTTGAGAGAACTCAGGAGAAGGAACTCGGCAAATTGATACCGTA
ACTTCGGGAGAAGGTATACCCCGGTAGTGTGAAGCGCCTGCGCGCTTAGCATGATGGGGT
CGCAGAGAATCGGTGGCTGCGACTGTTTATTAAAAACACAGCACTCTGCAAAGACGAAAG
TCGACGTATAGGGTGTGACGCCTGCCCGGTGCCGGAAGGTTAAGTGATGGGGTGCAAGCT
CTTGATCGAAGCCCCGGTAAACGGCGGCCGTAACTATAACGGTCCTAAGGTAGCGAAATT
CCTTGTCGGGTAAGTTCCGACCTGCACGAATGGCGTAACGATGGCCACACTGTCTCCTCC
TGAGACTCAGCGAAGTTGAAGTGTTTGTGATGATGCAATCTACCCGCGGCTAGACGGAAA
GACCCCATGAACCTTTACTGTAGCTTTGCATTGATCTGTGAACCGGCCTGTGTAGGATAG
GTGGGAGGCTTTGAAGCGTGGTCGCTAGATCACGTGGAGCCATCCTTGAAATACCACCCT
GGTTTGTTTGCGGTTCTAACCTTGGTCCGTTATCCGGATCGGGGACAGTGCATGGTGGGC
AGTTTGACTGGGGCGGTCTCCTCCCAAAGTGTAACGGAGGAGTTCGAAGGTACGCTAGGT
ACGGTCGGAAATCGTGCTGATAGTGCAATGGCATAAGCGTGCTTGACTGTGAGACTGACA
AGTCGAACAGGTGCGAAAGCAGGACATAGTGATCCGGTGGTTCTGAATGGAAGGGCCATC
GCTCAACGGATAAAAGGTACTCTGGGGATAACAGGCTGATACCGCCCAAGAGTTCATATC
GACGGCGGTGTTTGGCACCTCGATGTCGGCTCATCTCATCCTGGGGCTGTAGCCGGTCCC
AAGGGTATGGCTGTTCGCCATTTAAAGAGGTACGTGAGCTGGGTTTAAAACGTCGTGAGA
CAGTTTGGTCCCTATCTGCCGTGGGCGTTGGATACTTGACGGAGCCTGCTCCTAGTACGA
GAGGACCGGAGTGGACGTACCTCTGGTGTACCGGTTGTCATGCCAATGGCATTGCCGGGT
AGCTAAGTACGGAAGAGATAACCGCTGAAGGCATCTAAGCGGGAAACTCGTCTGAAGATA
AGGTATCCCGGGGACTTGATCCCCCTGAAGGGTCGTTCGAGACCAGGACGTTGATAGGTC
GGGTGTGGAAGCGCAGTAATGCGTTAAGCTAACCGATACTAATTGCCCGTGAGGCTTGAT
CC
>Root901 2868
AAATAAGGGCGTATGGGGGATGCCTAGGCTCTCAGAGGCGAAGAAGGACGTGATAAGCTG
CGAAAAGCTGCGGGGACGGGCACACACCGATTGATCCGCAGGTATCCGAATGGGGCAACC
CACTATGTTGAAGACATAGTACACCGATAGGTGGGCAAACCCGCTGAACTGAAACATCTA
AGTAGGCGGAGGAGAAGAAAACAAAAGTGATTCCGTAAGTAGTGGCGAGCGAACGCGGAT
TAGCCCAAACCAGTGTTGTTACGGCATCGCTGGGGTTGTAGGACCACGAGATTTTATGCA
TGCAGAACCGGAAGCTGCTGGAAAGCGGCACCATAGAGGGTGATAGTCCCGTATGGGTAA
TAAATGTAATAAATAGTGGTATCCTGAGTAGGGCGGGGCACGTGAAACCCTGTCTGAATT
TGGCGGGACCATCCGCTAAGGCTAAATACTCCTGAGAGACCGATAGTGAACCAGTACCGT
GAGGGAAAGGTGAAAAGAACCGTGAATAACGGAGTGAAATAGATCCTGAAACCATACGCT
TACAAGCGGTCGGAGCCCTTTAGTGGGGTGACGGCGTGCCTTTTGCATAATGAGCCTACG
AGTTAACGCTGCTGGCAAGGATAAGTGGTTAAGCCATGGATCCGCAGCGAAAGCGAGTCT
GAATAGGGCGCTTTAGTCAGTAGTGTTAGACGCGAAACCGTGTGATCTACCCATGGGCAG
GTTGAAGCTGTGGTAACACACAGTGGAGGACCGAACCGGTTGACGTTGAAAAGTCTTCGG
ATGACCTGTGGGTAGGGGTGAAAGGCCAATCAAACTCGGAAATAGCTCGTACTCCCCGAA
ATGCATTTAGGTGCAGCGTTAGTTATAAAGTTATATAGAGGTAGAGCTACTGATTGGATG
CGGGGGCTTCACCGCCTACCAATTCCTGACAAACTCCGAATGCTGTATAATGTTCACTAA
CAGTGAGGGCTTGGGTGCTAAGGTCCAAGTCCGAGAGGGAAAGAACCCAGACCATCAGCT
AAGGTCCCCAAATATATGCTAAGTTGAAAGAACGAGGTTTGTCTGCCCAGACAGCTAGGA
TGTTGGCTTGGAAGCAGCCATTCATTTAAAGAGTGCGTAACAGCTCACTAGTCGAGCGGA
CGAGCATGGATAATAATCGGGCATAAGCATATTACCGAAGCTATGGATTTACAGTTTACT
GTAAGTGGTAGGGGAGCATTCCAGCAGGGCTGAAGGTGTATCGTAAGGTATGCTGGACCG
GCTGGAAAAGAAAATGTAGGCATAAGTAACGATAATGCGGGCGAGAAACCCGCACACCGA
AAAACTAAGGTTTCCACAGCTATGCTAATCAGCTGTGGGTTAGTCTGGTCCTAAGGCGAA
CCCGAAAGGGACAGTCGATGGCCAACGGGTTAATATTCCCGTACTACTAATTACTGTGAT
GGGGTGACGGAGTGATGAAAGCGCCGCGAACTGACGGAATAGTTCGTTAAAGTACCTAGC
TATAAGACCTGTAGGCAAATCCGCAGGTTTTGGTGAAATACGATAGTACTCGGAGTCTTC
GGACAAAGAGATAGTGCGCCTAAGGGCTTCCAAGAAAAACCTCTAAACTTCAGGTAATTA
GTACCAGTACCGTAAACCGACACAGGTAGTTGAGGAGAGAATCCTAAGGTGCTCGAGAGA
TTCATGGCTAAGGAATTAGGCAAAATAGACCTGTAACTTCGGGAGAAAGGTCGCCCCGAG
CAATCGGGGCCGCAGTGAAGAGGTCCAGGCGACTGTTTATCAAAAACACAGGGCTCTGCA
AAATCGTAAGATGAAGTATAGGGCCTGACACCTGCCCGGTGCTGGAAGGTTAAGAGGAGA
TGTTATCTTCGGAGAAGCATTGAATTGAAGCCCCAGTAAACGGCGGCCGTAACTATAACG
GTCCTAAGGTAGCGAAATTCCTTGTCGGGTAAGTTCCGACCTGCACGAATGGTGTAACGA
TCTGGACACTGTCTCAGCCATGAGCTCGGTGAAATTGTAGTAACGGTGAAGATGCCGTTT
ACCCGCAGTGGGACGAAAAGACCCTGTGCACCTTTACTATAGCTTAGTATTGACCTTGGA
TAAATGATGTGTAGGATAGGTTGGAGACTATGAAGCGGCGTCGCCAGGCGTTGTGGAGTC
ATTGTTGAAATACAACCCTTTGTTTATCTGAGGCCTAACCCCCATCCGGGGGGACATTGC
TTGGTGGGTAGTTTGACTGGGGTGGTCGCCTCCAAAAGAGTAACGGAGGCTTCTAAAGGT
TCCCTCAGTACGCTTGGTAACCGTGCGTAGAGTGCAATGGCATAAGGGAGCTTGACTGAG
AGACATACAGGTCGATCAGGTACGAAAGTAGAGCATAGTGATCCGGTGGTTCCGCATGGA
AGGGCCATCGCTCAAAGGATAAAAGGTACGCCGGGGATAACAGGCTGATCTCCCCCAAGA
GCTCATATCGACGGGGGGGTTTGGCACCTCGATGTCGGCTCGTCACATCCTGGGGCTGGA
GAAGGTCCCAAGGGTTGGGCTGTTCGCCCATTAAAGTGGCACGCGAGCTGGGTTCAGAAC
GTCGTGAGACAGTTCGGTCTCTATCTACTGTGGGCGTTAGAAATTTGAGTGGATCTGATT
CTAGTACGAGAGGACCGAATTGGACTAACCTCTAGTGTATCTGTTGTCCCGCCAGGGGCA
CCGCAGAGTAGCTACGTTGGGAAGGGATAAGCGCTGAAAGCATATAAGCGCGAAACCCAC
CACAAGATGAGATTTCTTTTAAGGATCGTGGAAGATGACCACGTTGATAGGCTATAGATG
TAAAGGCAGTAATGTCATAGTCGAGTAGTACTAATAATCCGTAAGCTT
>Root916 2875
TCAAGCGAATAAGCGCACACGGTGGATGCCTTGGCGGTCAGAGGCGATGAAGGACGTGAC
AGCCTGCGAAAAGCGTGGGGGAGCTGGCAATAAGCATTGATCCCGCGATGTCCGAATGGG
GAAACCCACTCCGCAAGGAGTATCGTGCAGTGAATACATAGCTGTACGAAGCGAACCCGG
TGAACTGAAATATCTAAGTAACCGGAGGAAAAGAAATCAACCGAGATTCCCTAAGTAGTG
ACGAGCGAACGGGGAGCAGCCCTTAAGTTGAGTAAGGTTTAGCAAAACGAGTTGGAAAGC
TCGGCCATAGACGGTGACAGCCCGGTATGCGAAAGACCTCATTCAATGAAATCGAGTAAG
GCGGGGCACGAGAAACCCTGTCTGAACATGGGGGGACCATCCTCCAAGGCTAAATACTCC
TGACCGACCGATAGTGAACCAGTACCGTGAGGGAAAGGCGAAAAGAACCCTGGTGAAGGG
AGTGAAATAGACCCTGAAACCGTGTGCGTACAAGCAGTAGGAGCCCGCAAGGGTGACTGC
GTACCTTTTGTATAATGGGTCAGCGACTTACTGTTCGTGGCGAGCTTAACCGTATAGGGG
AGGCGAAGGGAAACCGAGTCTGATAAGGGCGCATAGTCGCGGGCAGTAGACCCGAAACCG
GGTGATCTAGTCATGCCCAGGGTGAAGGTTGAGTAACATCAACTGGAGGCCCGAACCCAC
TCCCGTTGCAAAGGTAGGGGATGAGGTGTGATTAGGAGTGAAAAGCTAATCGAACCCGGA
GATAGCTGGTTCTCCTCGAAAGCTATTTAGGTAGCGCCTCGGACGAATACTACTGGGGGT
AGAGCACTGTTATGGCTAGGGGGTCATTGCGACTTACCAAACCATGGCAAACTCCGAATA
CCAGTACGTACTATCCGGGAGACACACGGCGGGTGCTAACGTCCGTCGTGAAAAGGGAAA
CAACCCAGACCCACAGCTAAGGTCCCAAATTCATCGCTAAGTGGTGAACGATGTGGAAAG
GCACAGACAGCCAGGAGGTTGGCTTAGAAGCAGCCACCCTTTAAAGAAAGCGTAATAGCT
CACTGGTCGAGTCGGTCTGCGCGGAAGATTTAACGGGGCTAAGCGATGAACCGAAGCTTG
GGGTGCATACTTTGTATGCGCGGTAGAGGAGCGTTCCGTAAGCCGTTGAAGGTGGATTGA
GAAGTCCGCTGGAGGTATCGGAAGTGCGAATGCTGACATGAGTAACGATAATGCGGGTGA
AAAGCCCGCACGCCGAAAGCCCAAGGTTTCCTTGCGCAACGTTAATCGACGCAGGGTGAG
TCGGCCCCTAAGGCGAGGCAGAAATGCGTAGTCGATGGGAAGCTGGTTAATATTCCAGCA
CCTCGCGTAAGTGCGATGGAGGGACGGAGAAGGTTAGGTCTACCCGGCGTTGGTTGTCCG
GGAGAAAGCAGGTAGGTGTGGGTCTTAGGCAAATCCGGGACCCTTTAACACCGAGCAGCG
AGACGAGCTCATTAGAGCGAAGTGACTGATACCACGCTTCCAGGAAAAGCTCCTAAGCTT
CAGCTTACGCAGACCGTACCGTAAACCGACACAGGTGGGCAGGATGAGAATTCTAAGGCG
CTTGAGAGAACTCGGGTGAAGGAACTAGGCAACATGGCACCGTAACTTCGGGAGAAGGTG
CACCCCTCTTGGTGGCTCATGCGAGCTACAGCTGAGAGGGGTCGCAGTGACCAGGCCGCT
GCGACTGTTTATCAAAAACACAGCACTCTGCAAACACGAAAGTGGACGTATAGGGTGTGA
CGCCTGCCCGGTGCTGGAAGGTTAATTGATGGGGTCAGCCGCAAGGCGAAGCTCTTGATC
GAAGCCCCAGTAAACGGCGGCCGTAACTATAACGGTCCTAAGGTAGCGAAATTCCTTGTC
GGGTAAGTTCCGACCTGCACGAATGGCGTAACGACAGCGGCGCTGTCTCCACCCGAGACT
CAGTGAAATTGAAATCGCTGTGAAGATGCAGCGTTCCCGCGGCAAGACGGAAAGACCCCG
TGAACCTTTACTATAGCTTTACACTGAACGTTGAGTTCGTCTGTGTAGGATAGGTGGGAG
GCTATGAAACCATGGCGCTAGCTGTGGTGGAGCCATCCTTGAAATACCACCCTGTCGTGC
TTGACGTTCTAACCTAGGCCCGTAATCCGGGTCGGGGACCGTGTATGGTGGGTAGTTTGA
CTGGGGCGGTCTCCTCCCAAAGTGTAACGGAGGAGCACGAAGGTACGCTCAGCGCGGTCG
GACATCGCGCACTGTGTGCAAAGGCATAAGCGTGCTTGACTGCAAGATCGACGGATCAAG
CAGGTACGAAAGTAGGTCTTAGTGACCCGGTGGTTCTGTATGGAAGGGCCATCGCTCAAC
GGATAAAAGGTACTCCGGGGATAACAGGCTGATACCGCCCAAGAGTTCATATCGACGGCG
GTGTTTGGCACCTCGATGTCGGCTCATCACATCCTGGGGCTGTAGTCGGTCCCAAGGGTA
TGGCTGTTCGCCATTTAAAGTGGTACGCGAGCTGGGTTCAGAACGTCGTGAGACAGTTCG
GTCCCTATCTGTCGTGGGCGTTGGAGATTTGAGAGGGGCTGCTCCTAGTACGAGAGGACC
GGAGTGGACGAACCTCTGGTGTTCCGGTTATCACGCCAGTGGTATTGCCGGGTAGCTATG
TTCGGAAGCGATAACCGCTGAAAGCATCTAAGCGGGAAGCGCGCCTCAAGATGAGATCTC
CCGGGACTTTAAGTCCCCTAAAGGAACCATCAAGACTAGGTGGTTGATAGGCAGGGTGTG
TAAGTGCAGCAATGCATTGAGCTAACCTGTACTAATGATCCGTGTGGCTTGACCA
>Root918 3103
TCAAGTTTTTAAGGGCACAGGGTGGATGCCTTGGCACTAGGAGCCGATGAAGGACGTTGT
AGCCTGCGATAAGCCTCGGGGAGTTGGCAAACGAACCGTGATCCGAGGATCTCCGAATGG
GGAAACCCCGCTGGAGTCATGTCCAGTGACCCGCACCTGAATATATAGGGTGTGTGGAGG
GAACGTCGGGAAGTGAAACATCTCAGTACCGACAGGAAGAGATATTCCGTGAGTAGTGGC
GAGCGAAAGCGGAACAGGCCAAACCGTTCATGTGTGATAGCTACCAGGCGTTGCATGGGC
GGGGTTGTGGGACCTTTCAGACCGGGCTGGTACCCGGTCAGGGAGTCAGAAAGTCGCGTT
ATAGTCGAAGGGCATTGAAAGGCCCGGCACAGAGGGTGCGACCCCCGTAGACGAAATGAC
GTGGCCTCCCGAAGGGGATCCCAAGTAGCACGGGGCCCGAGAAATCCCGTGTGAATCCGG
CAAGACCACTTGCTAAGCCTAAATACTACCTAGTGACCGATAGCGGACCAGTACCGTGAG
GGAAAGGTGAAAAGTACCCCGGGAGGGGAGTGAAATAGTACCTGAAACCGTGTGCCTACA
ATCCGTTGGAGCCTCCCTAGCAGGGGTGACAGCGTGCCTTTTGAAGAATGAGCCTGCGAG
TTAGTGCTCAGTGGCAAGGTTAACCCGTGTGGGGAAGCCGTAGCGAAAGCGAGTCTGAAT
AGGGCGAATGAGTCGCTGGGTCTAGACCCGAAGCGAAGTGATCTAGCCATGGGCAGGTTG
AAGCGTGGGTAAGACTACGTGGAGGACCGAACCCACCAGGGTTGAAAACCTGGGGGATGA
CCTGTGGTTAGGGGTGAAAGGCCAATCAAACTTCGTGATAGCTGGTTCTCCCCGAAATGC
ATTTAGGTGCAGCCTCGCGTGTTTCTTGCCGGAGGTAGAGCTACTGGATGGCCGATGGGC
CCTACAAGGTTACTGACGTCAGCCAAACTCCGAATGCCGGTAAGTGAGAGCGCGGGAGTG
AGACTGTGGGGGATAAGCTCCATAGTCGAGAGGGAAACAGCCCAGACCACCAGCTAAGGC
CCCTAAGCGTGTGCTAAGTGGGAAAGGATGTGGAGTTGCACAGACAACCAGGAGGTTGGC
TTAGAAGCAGCCACCCTTGAAAGAGTGCGTAATAGCTCACTGGTCAAGTGATTCCGCGCC
GACAATGTAGCGGGGCTCAAGTACACCGCCGAAGCTGTGGCATTCACACAAACGCTAGGC
CTTCGTGGTCCAGGCGTGTGGATGGGTAGGGGAGCGTCGTGTGGGCAGTGAAGTCGCGGG
GTAACCCAGCGGTGGAGCCTACACGAGTGAGAATGCAGGCATGAGTAGCGAAAGACGGGT
GAGAAACCCGTCCGCCGAATGACCAAGGGTTCCAGGGCCAGGCTAATCCGCCCTGGGTAA
GTCGGGACCTAAGGCGAGGCCGACAGGCGTAGTCGATGGACAAGGAGTTGATATTCTCCT
ACCGGCGAAGAACCGCCCATACCGAACCCGGTGATGCTAAGCGCCCTTAACTCGCACCGT
CTCCTTCGGGAGNCATCGCGAGAGCGGCGCGCGACCCGAACCGGTACTAGGTAAGCGTAT
TAACAGGGGTGACGCAGGAAGGTAGCCCAGCACGGCGATGGTTGACCGTGTCCAAGGTTG
TAGGGCGAACAGTAGGCAAATCCGCTGTTCACATAGCCTGAGAACTGATAGATAGCGCGT
ATGCGCGAATTGGGTGATCCTATGCTGTCAAGAAAAGCCTCGGCGCGAGGTTCTAGCCGC
CCGTACCCTAAACCGACTCAGGTGGTCAGGTAGAGAATACTAAGGCGATCGAGAGAATCG
TGGTTAAGGAACTCGGCAAAATGCCCCCGTAACTTCGGGAGAAGGGGGGCCCGATGCGTG
ACGGAACTTGCTTCCCGAGCGTTGACGGCCGCAGAGACCAGGGAGAAGCGACTGTTTACT
AAAAACACAGGTCCGTGCGAAGTCGCAAGACGATGTATACGGACTGACGCCTGCCCGGTG
CTGGAAGGTTAAGAGGACGGGTCAGCTCTTCGGAGCGAAGCTCAGAATTTAAGCCCCAGT
AAACGGCGGTGGTAACTATAACCATCCTAAGGTAGCGAAATTCCTTGTCGGGTAAGTTCC
GACCTGCACGAATGGCGTAACGACTTCTCCGCTGTCTCAACCGCGAACTCGGCGAAATTG
CACTACGAGTAAAGATGCTCGTTACGCGCAGCAGGACGGAAAGACCCCGGGACCTTTACT
ATAGCTTGGTATTGGTGTTCGGTGCGGCTTGTGTAGGATAGGTGGGAGACTGTGAAGCAT
GCACGCCAGTGTGTGTGGAGTCAACGTTGAAATACCACTCTGGTCGCTCTGGATATCTAA
CCTCGGTCCGTAATCCGGATCAGGGACAGTGCCTGGTGGGTAGTTTAACTGGGGCGGTTG
CCTCCTAAAATGTAACGGAGGCGCTCAAAGGTTCCCTCAGCCTGGTTGGCAATCAGGTGT
CGAGTGCAAGTGCACAAGGGAGCTTGACTGTGAGACTGACAGGTCGAGCAGGGACGAAAG
TCGGAACTAGTGATCCGGCGGTGGCTTGTGGAAGCGCCGTCGCTCAACGGATAAAAGGTA
CCCCGGGGATAACAGGCTGATCTTGCCCAAGAGTCCATATCGACGGCATGGTTTGGCACC
TCGATGTCGGCTCGTCGCATCCTGGGGCTGGAGTAGGTCCCAAGGGTTGGGCTGTTCGCC
CATTAAAGCGGTACGCGAGCTGGGTTTAGAACGTCGTGAGACAGTTCGGTCCCTATCCGC
TGCGCGCGCAGGAAACTTGAGAAGGGCTGTCCCTAGTACGAGAGGACCGGGACGGACGAA
CCTCTGGTGTGCCAGTTGTTCCGCCAGGAGCACGGCTGGTTAGCTACGTTCGGAAGGGAT
AACCGCTGAAAGCATCTAAGCGGGAAGCCTGCTTCAAGATGAGGTTTCCATCCCCGCAAG
GGGGAGAGGCTCCCAGCTAGACCACTGGGTAGATAGGCCGGATGTGGAAGGCAGGACTAA
AGACTGCCGAAGCTGACCGGTACTAATAAGCCGACAACTTGAT
>Root920 2896
GTCACTAGGAGCCGATGAAGGACGGGACGAACACCGATATGCTTCGGGGAGCTGTAAGCA
AGCTTTGATCCGGAGATTTCCGAATGGGGAAACCCACTGCTCGTAATGGAGTAGTATCCA
TACTTGAATACATAGAGTATGAGAAGGCATACCCGGGGAACTGAAACATCTAAGTACCCG
GAGGAAGAGAAAGCAAATGCGATTCCCTGAGTAGCGGCGAGCGAAACGGGAACAGCCCAA
ACCAAGAGGCTTGCCTCTTGGGGTTGTAGGACACTCTATACGGAGTTACAAAGGAATGAT
ATAAGCGAAGAGGTCTGGAAAGGCCCGCCAAAGAAGGTAACAGCCCTGTAACTGAAATGT
NNTTCTCTCCAGAGTGGATCCTGAGTACGGCGGAACACGTGAAATTCCGTCGGAATCCGG
GAGGACCATCTCCCAAGGCTAAATACTCCCTAGTGACCGATAGTGAACCAGTACCGTGAG
GGAAAGGTGAAAAGCACCCCGGAAGGGGAGTGAAATAGATCCTGAAACCGTGTGCCTACA
AGTAGTCAGAGCCCGTTAACGGGTGATGGCGTGCCTTTTGTAGAATGAACCGGCGAGTTA
CGATCCCGTGCAAGGTTAAGCAGAAGATGCGGAGCCGCAGCGAAAGCGAGTCTGAATAGG
GCGCATGAGTACGTGGTCGTAGACCCGAAACCAGGTGATCTACCCATGTCCAGGGTGAAG
TTCAGGTAACACTGAATGGAGGCCCGAACCCACGCACGTTGAAAAGTGCGGGGATGAGGT
GTGGGTAGGGGTGAAATGCCAATCGAACCTGGAGATAGCTGGTTCTCTCCGAAATAGCTT
TAGGGCTAGCCTCAAGGTAAGAGTCTCGGAGGTAGAGCACTGATTGGACTAGGGGCCCCT
ACCGGGTTACCGAATTCAGTCAAACTCCGAATGCCGATGACTTATCCTTGGGAGTCAGAC
TGCGAGTGATAAGATCCGTAGTCGAAAGGGAAACAGCCCAGACCGCCAGCTAAGGTCCCA
AAGTATACGTTAAGTGGAAAAGGATGTGGAGTTGCTTAGACAACCAGGATGTTGGCTTAG
AAGCAGCCACCATTTAAAGAGTGCGTAATAGCTCACTGGTCGAGTGACTCTGCGCCGAAA
ATGTACCGGGGCTAAACGTATCACCGAAGCTGCGGACTGTTCTTACGAACAGTGGTAGGA
GAGCGTTCTAAGGGCTGTGAAGCCAGACCGGAAGGACTGGTGGAGCGCTTAGAAGTGAGA
ATGCCGGTATGAGTAGCGAAAGACGGGTGAGAATCCCGTCCACCGAATGCCTAAGGTTTC
CTGAGGAAGGCTCGTCCGCTCAGGGTTAGTCGGGACCTAAGCCGAGGCCGAAAGGCGTAG
GCGATGGACAACAGGTTGATATTCCTGTACCACCTCCTCACCATTTGAGCAATGGGGGGA
CGCAGGAGGATAGGGTAAGCGCGGTATTGGATATCCGCGTCCAAGCAGTTAGGCTGGGAA
ATAGGCAAATCCGTTTCCCGTNAAGGCTGAGCTGTGATGGCGAGCGAAATTTAGTAGCGA
AGTTCCTGATTCCACACTGCCAAGAAAAGCCTCTAGCGAGGTGAGAGGTGCCCGTACCGC
AAACCGACACAGGTAGGCGAGGAGAGAATCCTAAGGTGATCGAGAGAACTCTCGTTAAGG
AACTCGGCAAAATGACCCCGTAACTTCGGGAGAAGGGGTGCTTCTTAGGGTGTTAAAGCC
CCGAGAAGCCGCAGTGAATAGGCCCAGGCGACTGTTTAGCAAAAACACAGGTCTCTGCGA
AGCCGTAAGGCGAAGTATAGGGGCTGACGCCTGCCCGGTGCTGGAAGGTTAAGAGGAGCG
CTTAGCGTAAGCGAAGGTGCGAATTGAAGCCCCAGTAAACGGCGGCCGTAACTATAACGG
TCCTAAGGTAGCGAAATTCCTTGTCGGGTAAGTTCCGACCCGCACGAAAGGCGCAACGAT
CTGGGCACTGTCTCAACGAGAGACTCGGTGAAATTATAGTACCTGTGAAGATGCAGGTTA
CCCGCGACAGGACGGAAAGACCCCGTGGAGCTTTACTGCAGCCTGATATTGAATGTTGGT
ACAGCTTGTACAGGATAGGTAGGAGCCTTGGAAACCGGAGCGCTAGCTTCGGTGGAGGCA
TCGGTGGGATACTACCCTGGCTGTATTGACCTTCTAACCCGCTGCCCTTATCGGGCAGGG
AGACAGTGTCAGGTGGGCAGTTTGACTGGGGCGGTCGCCTCCTAAAATGTAACGGAGGCG
CCCAAAGGTTCCCTCAGAATGGTTGGAAATCATTCGCAGAGTGTAAAGGCACAAGGGAGC
TTGACTGCGAGACCTACAAGTCGAGCAGGGACGAAAGTCGGGCTTAGTGATCCGGTGGTT
CCGCATGGAAGGGCCATCGCTCAACGGATAAAAGCTACCCCGGGGATAACAGGCTTATCT
CCCCCAAGAGTCCACATCGACGGGGAGGTTTGGCACCTCGATGTCGGCTCATCGCATCCT
GGGGCTGTAGTCGGTCCCAAGGGTTGGGCTGTTCGCCCATTAAAGCGGTACGCGAGCTGG
GTTCAGAACGTCGTGAGACAGTTCGGTCCCTATCCGTCGCGGGCGCAGGAAATTTGAGAG
GAGCTGTCCTTAGTACGAGAGGACCGGGATGGACGCACCGCTGGTGTACCAGTTGTTCTG
CCAAGGGCATCGCTGGGTAGCTATGTGCGGACGGGATAAGTGCTGAAAGCATCTAAGCAT
GAAGCCCCCCTCAAGATGAGATTTCCCATTCCGCAAGGAAGTAAGATCCCTGAAAGATGA
TCAGGTTGATAGGTCTGAGGTGGAAGCGTGGTGACACGTGGAGCTGACAGATACTAATAG
ATCGAGGACTTAACCT
>Root9 2889
TCAAGTGAAGAAGCGCATACGGTGGATGCCTTGGCAGTCAGAGGCGATGAAAGACGTGGT
AGCCTGCGAAAAGCTTCGGGGAGTCGGCAAACAGACTTTGATCCGGAGATGTCTGAATGG
GGGAACCCAGCCATCATAAGATGGTTATCTTGTACTGAATACATAGGTGCAAGAAGCGAA
CCAGGGGAACTGAAACATCTAAGTACCCTGAGGAAAAGAAATCAACCGAGATTCCCTTAG
TAGTGGCGAGCGAACGGGGACTAGCCCTTAAGTGGCTTTGAGATTAGCGGAACGCTCTGG
AAAGTGCGGCCATAGTGGGTGATAGCCCTGTACGCGAAAATCTCTTAGTCATGAAATCGA
GTAGGACGGAGCACGAGAAACTTTGTCTGAATATGGGGGGACCATCCTCCAAGGCTAAAT
ACTACTGACTGACCGATAGTGAACTAGTACCGTGAGGGAAAGGCGAAAAGAACCCCGGAG
AGGGGAGTGAAATAGATCCTGAAACCGTATGCGTACAAGCAGTGGGAGCCCACTTTGTTG
GGTGACTGCGTACCTTTTGTATAATGGGTCAGCGACTTATTTTCAGTGGCGAGCTTAACC
GAATAGGGGAGGCGTAGCGAAAGCGAGTCTTAATAGGGCGTCTAGTCGCTGGGAATAGAC
CCGAAACCGGGCGATCTATCCATGGGCAGGTTGAAGGTTGGGTAACACTAACTGGAGGAC
CGAACCGACTACCGTTGAAAAGTTAGCGGATGACCTGTGGATCGGAGTGAAAGGCTAATC
AAGCTCGGAGATAGCTGGTTCTCCTCGAAAGCTATTTAGGTAGCGCCTCATGTATCACTG
TAGGGGGTAGAGCACTGTTTCGGCTAGGGGGTCATCCCGACTTACCAAACCGATGCAAAC
TCCGAATACCTACAAGTGCCGAGCATGGGAGACACACGGCGGGTGCTAACGTCCGTCGTG
AAAAGGGAAACAACCCAGACCGTCAGCTAAGGTCCCAAAGTTATGGTTAAGTGGGAAACG
ATGTGGGAAGGCTTAGACAGCTAGGAGGTTGGCTTAGAAGCAGCCACCCTTTAAAGAAAG
CGTAATAGCTCACTAGTCGAGTCGGCCTGCGCGGAAGATGTAACGGGGCTCAAACCATAC
ACCGAAGCTACGGGTATCACGTAAGTGATGCGGTAGAGGAGCGTTCTGTAAGCCTGTGAA
GGTGAGTTGAGAAGCTTGCTGGAGGTATCAGAAGTGCGAATGCTGACATGAGTAACGATA
ATGGGTGTGAAAAACACCCACGCCGAAAGACCAAGGTTTCCTGCGCAACGTTAATCGACG
CAGGGTTAGTCGGTCCCTAAGGCGAGGCTGAAAAGCGTAGTCGATGGAAAACAGGTTAAT
ATTCCTGTACTTCTGGTTATTGCGATGGAGGGACGGAGAAGGCTAGGCCAGCTTGGCGTT
GGTTGTCCAAGTTTAAGGTGGTAGGCTGGAATCTTAGGTAAATCCGGGATTCTAAGGCCG
AGAGCTGATGACGAGTTANCTTTTAGNTAACGAAGTGGTTGATGCCATGCTTCCAAGAAA
AGCTTCTAAGCTTCAGGTAACCAGGAACCGTACCCCAAACCGACACAGGTGGTTGGGTAG
AGAATACCAAGGCGCTTGAGAGAACTCGGGTGAAGGAACTAGGCAAAATGGCACCGTAAC
TTCGGGAGAAGGTGCGCCGGTGAGGGTGAAGGACTTGCTCCGTAAGCTCATGCCGGTCGA
AGATACCAGGCCGCTGCGACTGTTTATTAAAAACACAGCACTCTGCAAACACGAAAGTGG
ACGTATAGGGTGTGACGCCTGCCCGGTGCCGGAAGGTTAATTGATGGGGTTAGCTAACGC
GAAGCTCTTGATCGAAGCCCCGGTAAACGGCGGCCGTAACTATAACGGTCCTAAGGTAGC
GAAATTCCTTGTCGGGTAAGTTCCGACCTGCACGAATGGCGTAACGATGGCGGCGCTGTC
TCCACCCGAGACTCAGTGAAATTGAAATCGCTGTGAAGATGCAGTGTATCCGCGGCTAGA
CGGAAAGACCCCGTGAACCTTTACTATAGCTTTGCACTGGACTTTGAATTTGCTTGTGTA
GGATAGGTGGGAGGCTTTGAAGCGTGGACGCCAGTCTGCGTGGAGCCATCCTTGAAATAC
CACCCTGGCAACTTTGAGGTTCTAACTCAGGTCCGTTATCCGGATCGAGGACAGTGTATG
GTGGGTAGTTTGACTGGGGCGGTCTCCTCCTAAAGAGTAACGGAGGAGTACGAAGGTGCG
CTCAGACCGGTCGGAAATCGGTCGTAGAGTATAAAGGCAAAAGCGCGCTTGACTGCGAGA
CAGACACGTCGAGCAGGTACGAAAGTAGGTCTTAGTGATCCGGTGGTTCTGTATGGAAGG
GCCATCGCTCAACGGATAAAAGGTACTCCGGGGATAACAGGCTGATACCGCCCAAGAGTT
CATATCGACGGCGGTGTTTGGCACCTCGATGTCGGCTCATCACATCCTGGGGCTGAAGCC
GGTCCCAAGGGTATGGCTGTTCGCCATTTAAAGTGGTACGCGAGCTGGGTTTAGAACGTC
GTGAGACAGTTCGGTCCCTATCTGCCGTGGACGTTTGAGATTTGAGAGGGGCTGCTCCTA
GTACGAGAGGACCGGAGTGGACGAACCTCTGGTGTTCCGGTTGTCACGCCAGTGGCATTG
CCGGGTAGCTATGTTCGGAATAGATAACCGCTGAAAGCATCTAAGCGGGAAACTAGCCTC
AAGATGAGATCTCACTGGAACCTTGAGTTCCCTGAAGGGCCGTCGAAGACTACGACGTTG
ATAGGTTGGGTGTGTAAGCGCTGTGAGGCGTTGAGCTAACCAATACTAATTGCCCGTGAG
GCTTGACCA
>Root930 3111
TCAAGTTTATAAGGGCACAGGGTGGATGCCTTGGCACTAGGAGCCGAAGAAGGACGTTGT
AGCCTGCGATAAGCCTCGGGGAGTTGGCAAACGAACCGTGATCCGAGGATGTCCGAATGG
GGAAACCCCGCACGAGTCATGTCGTGTGACCTGCACCTGAATATATAGGGTGTGTGGAGG
GAACGGCGGGAAGTGAAACATCTCAGTACCGCCAGGAAGAGATATTCCGTGAGTAGTGGC
GAGCGAAAGCGGATCAGGCCAAACCGTGTACGTGTTCAAGCCGGCAGGCGTTGCGTGCAC
GGGGTTGTGGGACCTTTCCGTTGGATCTGCCGATCCGACAGGGAGTCAGAAAGTCGCGTC
ATAGTCGAAGGGCATTGAAAGGCCCGGCACAGAGGGTGTGACCCCCGTAGACGAAATGGC
GTGGCCTCCCGAAGGGGATCCCAAGTAGCTCCGGGCCCGAGAAACCTGGAGTGAATCTGC
ACAGACCACTGTGTAAGCCTAAATACTACCTAGTGACCGATAGCGGACAAGTACCGTGAG
GGAAAGGTGAAAAGTACCCCGGGAGGGGAGTGAAATAGTACCTGAAACCGTGTGCCTACA
ATCCGTTGGAGCCTCCCTAGCAGGGGTGACAGCGTGCCTTTTGAAGAATGAGCCTGCGAG
TTAGTGGTACGTGGCGAGGTTAACCCGTGTGGGGAAGCCGTAGCGAAAGCGAGTCCGAAT
AGGGCGATTCAGTCGCGTGCTCTAGACCCGAAGCGGAGTGATCTAGCCATGGGCAGGTTG
AAGCGCGGGTAAGACCGCGTGGAGGACCGAACCCACCAGGGTTGAAAACCTGGGGGATGA
CCTGTGGTTAGGGGTGAAAGGCCAATCAAACTCCGTGATAGCTGGTTCTCCCCGAAATGC
ATTTAGGTGCAGCGTCACGTGTTTCTTGCCGGAGGTAGAGCTACTGGATAGCCGATGGGC
CCCACCAGGTTACTGACGTTAGCCAAACTCCGAATGCCGGTAAGCCAGAGCGTGGCAGTG
AGACTGCGGGGGATAAGCTCCGTAGTCGAGAGGGAAACAGCCCAGACCACCAGCTAAGGC
CCCTAAGCGTATGCTAAGTGGGAAAGGATGTGGAGTTGCACAGACAACCAGGAGGTTGGC
TTAGAAGCAGCCACCCTTGAAAGAGTGCGTAATAGCTCACTGGTCAAGTGATTCCGCGCC
GACAATGTAGCGGGGCTCAAGTATACCGCCGAAGCTGTGGCATTCACATATCAGCTCAGC
GCACCTTCGGGTGTGTTCAGGCGTGTGGATGGGTAGGGGAGCGTCGTGTGGCGAGTGAAG
TCGCGGGGGAACCCAGCGGTGGACGCCACACGAGTGAGAATGCAGGCATGAGTAGCGAAT
GACGGGTGAGAAACCCGTCCGCCGAATGATCAAGGGTTCCAGGGCCAGGCTAATCCGCCC
TGGGTAAGTCGGGACCTAAGGCGAGGCCGACAGGCGTAGTCGATGGACAACGGGTTGATA
TTCCCGTACCGGCGAAGAACCGCCCATACCGAGCCCGGTGATGCTAAACGCCCGAGATGC
CACATCGTCCCTTCGGGGACACCGTGGCGTGGAGCGCGTGACCCGAACCGGTAGTAGGTA
AGCGTATTAACAGGGGTGACGCAGGAAGGTAGCCAAGCGTGGCGATGGTAGTCCACGTCC
AAGGTCGTAGGGCGAGGTGTAGGCAAATCCGCACCTCATATAGCCTGAGAGCTGACGGTG
ACCGCGAATGCGGGAATCTGGTGATCCTATGCTGCCAAGAAAAGCCTCGACGCGAGGTTC
TAGCCGCCCGTACCCCAAACCGACTCAGGTGATCAGGTAGAGAATACCAAGGCGATCGAG
AGAATCGTGGTTAAGGAACTCGGCAAAATGCCCCCGTAACTTCGGGAGAAGGGGGGCCTG
AAGCGTGAACCGACTTGCTCGGGGAGCGTGAAGGGCCGCAGAGACCAGGGAGAAGCGACT
GTTTACTAAAAACACAGGTCCGTGCGAAGTCGCAAGACGATGTATACGGACTGACGCCTG
CCCGGTGCTGGAAGGTTAAGAGGACGGGTCAGCCGCAAGGCGAAGCTCAGAATTTAAGCC
CCAGTAAACGGCGGTGGTAACTATAACCATCCTAAGGTAGCGAAATTCCTTGTCGGGTAA
GTTCCGACCTGCACGAATGGCGTAACGACTTCTCCGCTGTCTCAACCGCGAACTCGGCGA
AATTGCACTACGAGTAAAGATGCTCGTTACGCGCAGCAGGACGGAAAGACCCCGGGACCT
TTACTATAGTTTGGTATTGGTGTTCGGTGCGGCTTGTGTAGGATAGGTGGGAGACTGTGA
AGCCGGCACGCCAGTGTCGGTGGAGTCAACGTTGAAATACCACTCTGGTCGCTCTGGATA
TCTAACCTCGGTCCGTGATCCGGACTAGGGACAGTGCCTGATGGGTAGTTTAACTGGGGC
GGTTGCCTCCTAAAATGTAACGGAGGCGCTCAAAGGTTCCCTCAGCCTGGTTGGCAATCA
GGTGGCGAGTGCAAGTGCACAAGGGAGCTTGACTGTGAGACTGACAGGTCGAGCAGGGAC
GAAAGTCGGAACTAGTGATCCGGCGGTGGCTTGTGGAAGCGCCGTCGCTCAACGGATAAA
AGGTACCCCGGGGATAACAGGCTGATCTTGCCCAAGAGTCCATATCGACGGCATGGTTTG
GCACCTCGATGTCGGCTCGTCGCATCCTGGGGCTGGAGTAGGTCCCAAGGGTTGGGCTGT
TCGCCCATTAAAGCGGTACGCGAGCTGGGTTTAGAACGTCGTGAGACAGTTCGGTCCCTA
TCCGCTGCGCGCGCAGGAAACTTGAGAAGGGCTGTCCCTAGTACGAGAGGACCGGGACGG
ACGAACCTCTGGTGTGCCAGTTGTTCCGCCAGGAGCACGGCTGGTTAGCTACGTTCGGAA
GGGATAACCGCTGAAAGCATCTAAGCGGGAAGCCTGCTTCAAGATGAGGTTTCCATGCCC
CCTTGAGGGGTGAGAGGCTCCCAGCTAGACCACTGGGTAGATAGGCCGGATGTGGAAGAG
GGGACTAACGACCCTCGCAGCTGACCGGTACTAATAAGCCGACAACTTCAC
>Root935 2867
AAATAAGGGCGTATGGGGGATGCCTAGGCTCTCAGAGGCGATGAAAGGCNGTGATAAGCT
GCGAAAAGCTGCGGGGACGGGCACACACCGATTGATCCGCAGATACCTGAATGGGGCAAC
CCGCTATGCTGAAGGCATAGCACACCGATAGGTGGGCAAACCCGCTGAACTGAAACATCT
AAGTAGGCGGAGGAGAAGAAAACAAAAGTGATTCCGTAAGTAGTGGCGAGCGAACGCGGA
TTAGCCCAAACCGGTGCTGTTACGGCAGTGCCGGGGTTGTAGGACCGCGGTATTTTATGT
ACAAGGAACCGGAAGCTTCTGGAAAGGGGCACCATAGAGGGTGACAGTCCCGTACGGGTA
ACAAGTATAATAGATAGCGGTATCCTGAGTAGGGCGGGGCACGTGAAACCCTGTCTGAAT
TTGGCGGGACCATCCGCTAAGGCTAAATACTCCTGAGAGACCGATAGTGAACCAGTACCG
TGAGGGAAAGGTGAAAAGAACCGTGAATAACGGAGTGAAATAGATCCTGAAACCATACGC
TTACAAGCGGTCGGAGCCCTTTCGTGGGGTGACGGCGTGCCTTTTGCATAATGAGCCTAC
GAGTTAACGTTGCTGGCAAGGATAAGTGTTTAAGACATGGATCCGCAGCGAAAGCGAGTC
TGAATAGGGCGCTTTAGTCAGTAGTGTTAGACGCGAAACCGTGTGATCTACCCATGGGCA
GGTTGAAGCTGTGGTAACACACAGTGGAGGACCGAACCGGTTGACGTTGAAAAGTCTTCG
GATGACCTGTGGGTAGGGGTGAAAGGCCAATCAAACTCGGAAATAGCTCGTACTCCCCGA
AATGCATTTAGGTGCAGCGTTATTTTAGTTATACAGAGGTAGAGCTACTGATTGGATGCG
GGGGCTTCACCGCCTACCAATTCCTGACAAACTCCGAATGCTGTATAATGATTGATAACA
GTGAGGGCTTGGGTGCTAAGGTCCAAGTCCGAGAGGGAAAGAACCCAGACCATCAGCTAA
GGTCCCCAAATATATGCTAAGTTGAAAGAACGAGGTTTGTCTGCCCAGACAGCTAGGATG
TTGGCTTGGAAGCAGCCATTCATTTAAAGAGTGCGTAACAGCTCACTAGTCGAGCGGACG
AGCATGGATAATAATCGGGCATAAGCATATTACCGAAGCTATGGATTTACAGTTTACTGT
AAGTGGTAGGGGAGCATTCTGACAGGGCAGAAGGTGTATCGTAAGGTATGCTGGACCGGT
CAGAAAAGAAAATGTAGGCATAAGTAACGATAATGCGGGCGAGAAACCCGCACACCGAAA
AACTAAGGTTTCCACAGCTATGCTAATCAGCTGTGGGTTAGTCTGGTCCTAAGGCGAACC
CGAAAGGGACAGTCGATGGCCAACGGGTTAATATTCCCGTACTGCTTATTACTGTGATGG
GGTGACGGAGTGATGAAAGCGCCGCGGACTGACGGAATAGTTCGTTAAAGTACCTAGCTA
TATTCTCTGCAGGCAAATCCGCAGAGAATGGTGAAATACGATAGTACTCGGAGTCTTCGG
ACAAAGAGATAGTGCGCCTAAGGGCTTCCAAGAAAAACCTCTAAACTTCAGGTAATAAGC
ACCAGTACCGTAAACCGACACAGGTAGTTGAGGAGAGAATCCTAAGGTGCTCGAGAGATT
CATGGCTAAGGAATTAGGCAAAATAGACCTGTAACTTCGGGAGAAAGGTCGCCCCGAGCA
ATCGGGGCCGCAGTGAAGAGGTCCAGGCGACTGTTTATCAAAAACACAGGGCTCTGCAAA
ATCGTAAGATGAAGTATAGGGCCTGACACCTGCCCGGTGCTGGAAGGTTAAGAGGAGATG
TTATCTTCGGAGAAGCATTGAATTGAAGCCCCAGTAAACGGCGGCCGTAACTATAACGGT
CCTAAGGTAGCGAAATTCCTTGTCGGGTAAGTTCCGACCTGCACGAATGGTGTAACGATC
TGGACACTGTCTCAGCCATGAGCTCGGTGAAATTGTAGTAACGGTGAAGATGCCGTTTAC
CCGCAGTGGGACGAAAAGACCCTGTGCACCTTTACTATAGCTTAGTATTGACCTTGGATA
AATGATGTGTAGGATAGGTTGGAGACTGTGAAGGGGCGTCGCCAGGCGCTTTGGAGTCAT
TGTTGAAATACAACCCTTTGTTTATCTGAGGCCTAACCCCGCAAAAGCGGGGGACATTGC
TTGGTGGGTAGTTTGACTGGGGTGGTCGCCTCCAAAAGAGTAACGGAGGCTTCTAAAGGT
TCCCTCAGTACGCTTGGTAACCGTGCGTAGAGTGCAATGGCATAAGGGAGCTTGACTGAG
AGACATACAGGTCGATCAGGTACGAAAGTAGAGCATAGTGATCCGGTGGTTCCGCATGGA
AGGGCCATCGCTCAAAGGATAAAAGGTACGCCGGGGATAACAGGCTGATCTCCCCCAAGA
GCTCATATCGACGGGGGGGTTTGGCACCTCGATGTCGGCTCGTCACATCCTGGGGCTGGA
GAAGGTCCCAAGGGTTGGGCTGTTCGCCCATTAAAGTGGCACGCGAGCTGGGTTCAGAAC
GTCGTGAGACAGTTCGGTCTCTATCTACTGCGGGCGTTAGAAATTTGAGTGGATCTGATT
CTAGTACGAGAGGACCGAATTGGACAAACCTCTAGTGTATCTGTTGTCCCGCCAGGGGCA
CCGCAGAGTAGCTACGTTTGGAAGGGATAAGCGCTGAAAGCATATAAGCGCGAAACCCAC
CACAAGATGAGATTTCTTTTAAGGATCGTGGAAGATGACCACGTTGATAGGCTATAGATG
TAAAGGCAGTAATGTCATAGTCGAGTAGTACTAATAATCCGTAAGCT
