# Supplementary material for: Spatial profiling of microbial communities by sequential FISH with error-robust encoding
Source: Nat Commun. 2023 Mar 17;14:1477. doi: 10.1038/s41467-023-37188-3 (PMC10023729; doi:10.1038/s41467-023-37188-3)
Supplement: Supplementary file 4 — Source Data [file 41467_2023_37188_MOESM4_ESM.zip › Source data/Source Data.xlsx]

## Sheet: Fig. 1b
	Intisity after Hybridization (log)																													Intisity after Dissociation (log)
Round	1	2	3	4	5	6	7	8	9	10	11	12	13	14	15	16	17	18	19	20	21	22	23	24	25	26		Lost		1	2	3	4	5	6	7	8	9	10	11	12	13	14	15	16	17	18	19	20
Cell 1	-0.310165	-0.336943	-0.499602	-0.612161	-0.642731	-0.63102	-0.70524	-0.709922	-0.634937	-0.701416	-0.719852	-0.808259	-0.764136	-0.785286	-0.763239	-0.844738	-0.818849	-0.753222	-0.838344	-0.713729	-0.691894	-0.746647	-0.716149	-0.728066	-0.729852	-0.822759		FALSE		-3.13112	-3.00414	-4.0103	-4.15643	-2.57894	-3.95231	-4.20219	-4.25334	-4.15643	-3.51298	-4.20219	-4.55437	-3.14783	-4.20219	-4.37828	-3.60013	-3.36404	-4.20219	-4.0103	-4.15643
Cell 2	-0.415889	-0.44327	-0.557735	-0.60809	-0.664855	-0.710347	-0.772125	-0.67375	-0.645007	-0.655778	-0.629991	-0.747827	-0.67375	-0.712283	-0.663573	-0.775571	-0.778345	-0.746717	-0.818969	-0.698913	-0.732356	-0.728517	-0.750851	-0.737058	-0.802597	-0.785026		FALSE		-3.61498	-3.8502	-3.44153	-3.46325	-3.57479	-3.00316	-3.41583	-3.40759	-3.54917	-3.90305	-3.50613	-3.59192	-3.06088	-3.18705	-3.60458	-3.18803	-3.72188	-3.49202	-3.14227	-3.40433
Cell 3	-0.192724	-0.205598	-0.354678	-0.389763	-0.423436	-0.436724	-0.542246	-0.518044	-0.495747	-0.521872	-0.523937	-0.603645	-0.561207	-0.545449	-0.533207	-0.624453	-0.597393	-0.610922	-0.648857	-0.572009	-0.59356	-0.561673	-0.579485	-0.545384	-0.568393	-0.569553		FALSE		-3.27816	-3.63355	-2.49262	-3.45746	-3.4117	-3.28137	-3.13295	-3.06145	-3.99673	-3.44791	-3.75849	-3.59879	-3.32534	-3.8554	-2.91339	-3.15402	-3.46231	-3.40738	-3.22986	-3.30449
Cell 4	-0.147742	-0.22179	-0.40943	-0.393725	-0.426008	-0.502619	-0.570328	-0.499894	-0.503003	-0.5619	-0.518624	-0.582543	-0.574384	-0.576765	-0.500877	-0.60835	-0.622327	-0.56805	-0.598666	-0.566255	-0.522625	-0.495947	-0.540719	-0.484139	-0.48726	-0.498336		FALSE		-3.42155	-3.15048	-4.17167	-3.61236	-3.45151	-3.99558	-3.77373	-2.92863	-4.29661	-2.87064	-3.10163	-3.67682	-4.03337	-3.89867	-3.1997	-3.25521	-4.03337	-3.89867	-4.22966	-4.22966
Cell 5	-0.165073	-0.271425	-0.382739	-0.435642	-0.468001	-0.503473	-0.570573	-0.516104	-0.527375	-0.566981	-0.58607	-0.625599	-0.573409	-0.57374	-0.525416	-0.644923	-0.614776	-0.60079	-0.664401	-0.5556	-0.56867	-0.590138	-0.536917	-0.58288	-0.570085	-0.569925		FALSE		-3.0155	-2.88536	-2.91755	-3.31653	-2.98519	-4.15643	-3.07126	-3.43627	-4.03149	-3.27182	-3.47973	-3.02609	-3.32712	-2.98764	-4.08948	-3.4227	-3.11834	-3.1387	-3.28137	-2.90927
Cell 6	-0.192579	-0.235222	-0.370256	-0.405015	-0.42729	-0.475223	-0.56484	-0.519263	-0.48898	-0.472866	-0.508132	-0.590604	-0.513063	-0.525737	-0.476374	-0.614238	-0.534105	-0.532395	-0.597	-0.569085	-0.561036	-0.521012	-0.550475	-0.568656	-0.551473	-0.576797		FALSE		-3.14885	-3.11687	-3.53184	-2.90384	-3.38097	-2.58509	-2.97554	-3.09678	-3.43627	-3.02047	-3.07291	-3.17157	-3.08468	-3.0706	-3.29554	-3.31133	-3.01842	-3.61236	-3.09924	-3.28785
Cell 7	-0.308578	-0.386669	-0.495286	-0.569841	-0.599041	-0.657475	-0.719219	-0.585428	-0.550333	-0.582117	-0.558084	-0.642146	-0.57538	-0.666165	-0.585438	-0.649134	-0.647136	-0.636021	-0.686643	-0.628809	-0.706371	-0.649225	-0.717938	-0.719034	-0.767247	-0.687208		FALSE		-3.47973	-3.52804	-3.37229	-2.80425	-3.18639	-3.5824	-3.08027	-4.23561	-3.12502	-3.04528	-3.89319	-3.30111	-2.91964	-2.96377	-3.05663	-3.02609	-3.39676	-3.19029	-3.22277	-3.87388
Cell 8	-0.447386	-0.572153	-0.731945	-0.799244	-0.845542	-0.884622	-0.90756	-0.872189	-0.933593	-0.942987	-1.00154	-1.02414	-0.947092	-1.07233	-1.05213	-1.14933	-1.09389	-1.11051	-1.06773	-1.04157	-1.07158	-0.96471	-0.997846	-1.01069	-1.05631	-1.10795		FALSE		-4.35272	-4.13087	-4.13087	-3.69951	-3.92675	-4.13087	-2.95769	-4.22778	-3.13087	-4.22778	-3.05169	-2.96356	-3.58681	-2.97554	-3.50762	-3.82984	-3.85212	-4.22778	-4.22778	-3.98475
Cell 9	-0.106876	-0.143632	-0.237711	-0.325962	-0.374226	-0.348937	-0.43168	-0.353897	-0.338861	-0.373929	-0.328372	-0.498688	-0.370743	-0.417933	-0.348966	-0.491411	-0.505178	-0.464728	-0.528461	-0.388253	-0.405488	-0.423305	-0.451443	-0.411218	-0.425837	-0.482917		FALSE		-3.52521	-3.34649	-2.60566	-3.23518	-3.05007	-3.10048	-2.58637	-2.89775	-3.18911	-3.14996	-3.05139	-2.79649	-2.96781	-3.03004	-3.03321	-3.08876	-2.9613	-3.0049	-3.19094	-3.29244
Cell 10	-0.0637663	-0.139301	-0.217851	-0.292935	-0.309055	-0.30682	-0.399553	-0.348413	-0.38567	-0.392441	-0.397861	-0.467426	-0.394293	-0.416287	-0.415053	-0.466281	-0.474457	-0.446262	-0.495932	-0.416044	-0.434771	-0.431668	-0.449853	-0.436771	-0.450419	-0.479745		FALSE		-3.02089	-3.18119	-2.66162	-2.84929	-2.91865	-3.4011	-2.81795	-2.5597	-3.79904	-3.13004	-3.04714	-3.22609	-2.83683	-2.62781	-3.23477	-3.30872	-2.87534	-3.5144	-3.26662	-3.08896
Cell 11	-0.177058	-0.36439	-0.465531	-0.627015	-0.661963	-0.649333	-0.709976	-0.65433	-0.707764	-0.727631	-0.776587	-0.801953	-0.847611	-0.80259	-0.812885	-0.818769	-0.845252	-0.831594	-0.880897	-0.835197	-0.833242	-0.835564	-0.847282	-0.832099	-0.826919	-0.932767		FALSE		-3.55933	-3.14092	-3.22934	-3.4233	-3.59576	-3.06588	-3.28934	-3.06269	-3.41249	-3.43066	-4.19782	-3.14474	-3.25581	-3.33153	-4.00749	-3.34963	-3.75849	-3.58504	-3.8554	-3.1525
Cell 12	-0.104459	-0.149902	-0.205706	-0.350356	-0.489522	-0.417966	-0.405035	-0.408027	-0.307489	-0.411468	-0.392871	-0.501927	-0.369963	-0.501709	-0.429332	-0.498974	-0.520008	-0.515589	-0.503108	-0.437888	-0.438994	-0.429879	-0.458327	-0.425658	-0.438843	-0.517813		FALSE		-2.96563	-4.04809	-2.66542	-2.95915	-3.02316	-3.07245	-3.42203	-3.46109	-3.99257	-2.98739	-3.99257	-3.53318	-3.29014	-3.36521	-3.67451	-3.0049	-3.23215	-2.87596	-3.27657	-3.02878
Cell 13	-0.248239	-0.359086	-0.461894	-0.640401	-0.816297	-0.752132	-0.802464	-0.7103	-0.626473	-0.738229	-0.70492	-0.855204	-0.665017	-0.873642	-0.801597	-0.917732	-0.873579	-0.904275	-0.826749	-0.808274	-0.801279	-0.804522	-0.836194	-0.853428	-0.893356	-1.03258		FALSE		-3.98802	-3.60108	-3.47614	-3.89111	-4.34705	-4.01605	-2.59226	-3.66066	-4.01605	-3.91339	-4.19214	-3.13145	-3.13524	-3.93687	-4.04602	-3.08155	-3.27833	-4.04602	-3.76078	-3.35329
Cell 14	-0.376135	-0.439477	-0.571599	-0.572645	-0.630143	-0.671246	-0.749108	-0.808275	-0.819268	-0.816786	-0.8923	-0.89045	-0.820669	-0.771702	-0.867285	-0.859881	-0.810627	-0.804149	-0.965956	-0.850643	-0.80773	-0.790166	-0.720733	-0.765429	-0.751256	-0.77341		FALSE		-3.96891	-3.53318	-4.23215	-3.14107	-4.1652	-4.10721	-3.12381	-4.31133	-2.67989	-3.23215	-3.51894	-2.88645	-2.8144	-3.96891	-4.10721	-4.1652	-2.75988	-3.93112	-3.96891	-3.26211
Cell 15	-0.257719	-0.357609	-0.442515	-0.482982	-0.489004	-0.511356	-0.579105	-0.600639	-0.589161	-0.579559	-0.548603	-0.663411	-0.584524	-0.548881	-0.615368	-0.734561	-0.638145	-0.626658	-0.723619	-0.596527	-0.627862	-0.616216	-0.559455	-0.611255	-0.551053	-0.622121		FALSE		-3.19524	-2.96384	-3.41353	-4.50166	-2.98978	-4.02454	-3.47025	-3.74199	-4.25862	-3.8996	-4.40475	-3.48047	-4.20063	-3.31839	-4.02454	-2.90232	-3.48047	-3.1743	-3.22291	-3.02454
Cell 16	-0.0220086	-0.0408491	-0.0554306	-0.0866221	-0.101259	-0.0932936	-0.11447	-0.152937	-0.188328	-0.206229	-0.214424	-0.252667	-0.25413	-0.168178	-0.214455	-0.224806	-0.208044	-0.170657	-0.266947	-0.196248	-0.164702	-0.15718	-0.145044	-0.146416	-0.118588	-0.157271		FALSE		-3.04416	-4.31133	-2.98911	-3.29014	-3.17303	-3.06213	-2.6766	-2.88604	-2.90479	-3.07454	-3.285	-3.2101	-3.91339	-3.45855	-4.17303	-3.36932	-3.00759	-2.96645	-3.26994	-3.31133
Cell 17	-0.0680252	-0.0509783	-0.131261	-0.212565	-0.238116	-0.218943	-0.273734	-0.227147	-0.318015	-0.271094	-0.306203	-0.383844	-0.349067	-0.295656	-0.294923	-0.374841	-0.335347	-0.300744	-0.374766	-0.30085	-0.316518	-0.30014	-0.322481	-0.336427	-0.341157	-0.442671		FALSE		-2.98911	-4.06829	-3.06213	-4.61236	-4.43627	-3.27992	-2.75202	-3.83421	-2.86417	-3.08088	-4.06829	-3.09385	-2.81997	-2.98397	-3.0049	-2.7287	-3.79945	-4.0103	-3.872	-4.0103
Cell 18	-0.0431991	-0.0171041	-0.0404369	-0.0628613	-0.075428	-0.0771418	-0.0957743	-0.103628	-0.130367	-0.13652	-0.147844	-0.165301	-0.16684	-0.13076	-0.142473	-0.14712	-0.150265	-0.14167	-0.168418	-0.151411	-0.106827	-0.130545	-0.107403	-0.117346	-0.111246	-0.135557		FALSE		-2.50856	-3.68808	-2.94211	-2.83276	-2.78499	-2.9065	-2.44034	-2.69749	-2.99746	-2.78499	-3.3201	-2.88645	-2.87358	-3.00813	-2.47755	-2.68705	-2.80754	-3.06829	-3.00813	-3.04651
Cell 19	-0.0393406	-0.0901855	-0.1684	-0.217316	-0.236439	-0.275414	-0.355932	-0.255734	-0.293685	-0.295713	-0.289535	-0.330006	-0.307258	-0.318154	-0.322842	-0.33868	-0.315396	-0.339854	-0.356512	-0.34937	-0.349715	-0.343718	-0.347124	-0.395301	-0.445264	-0.441518		FALSE		-2.67489	-3.82445	-3.04363	-3.39249	-2.99813	-3.4233	-3.10048	-2.68527	-4.00054	-3.63256	-3.97706	-2.75202	-3.68761	-2.78306	-3.09444	-3.27809	-3.16239	-2.87021	-3.39848	-3.23878
Cell 20	-0.00352358	-0.0200806	-0.0363455	-0.0884326	-0.0930442	-0.0953205	-0.0836067	-0.0939862	-0.0996031	-0.126181	-0.131925	-0.170696	-0.127744	-0.158615	-0.137212	-0.188957	-0.164954	-0.171302	-0.179337	-0.146384	-0.128594	-0.137003	-0.122762	-0.114654	-0.138835	-0.175993		FALSE		-3.17131	-3.25187	-2.84375	-3.06426	-2.85682	-2.66766	-2.83185	-2.86943	-3.08901	-2.78516	-3.11827	-2.72002	-2.69079	-3.48979	-3.70109	-2.92974	-2.95187	-3.04595	-2.92584	-2.93467
Cell 21	-0.314818	-0.4238	-0.534099	-0.611851	-0.722807	-0.693492	-0.73536	-0.669776	-0.65644	-0.72694	-0.718694	-0.830803	-0.71669	-0.838145	-0.744628	-0.849147	-0.843017	-0.838321	-0.892581	-0.808856	-0.744006	-0.759761	-0.857845	-0.811272	-0.867258	-0.883484		FALSE		-3.13028	-3.89867	-3.06616	-2.93174	-3.16627	-2.97901	-2.88256	-2.81152	-3.35598	-3.15743	-3.05357	-2.66202	-3.07476	-3.13524	-3.10317	-3.1753	-2.67278	-3.42155	-3.06616	-2.92451
Cell 22	-0.0186598	-0.0266907	-0.0493879	-0.0819655	-0.0768248	-0.0736201	-0.106015	-0.154075	-0.166296	-0.190648	-0.206374	-0.236848	-0.218542	-0.167571	-0.205304	-0.205318	-0.213282	-0.19127	-0.259831	-0.18284	-0.16782	-0.162134	-0.153409	-0.148805	-0.120604	-0.17433		FALSE		-3.16499	-3.23141	-2.4746	-2.55322	-2.71943	-2.69	-2.676	-2.67086	-3.25688	-3.21681	-3.03086	-3.02313	-2.71225	-2.77325	-2.94741	-2.76303	-2.80266	-3.15346	-3.05573	-2.56028
Cell 23	-0.219359	-0.249437	-0.305311	-0.436502	-0.499077	-0.407317	-0.440535	-0.534431	-0.526754	-0.58091	-0.596059	-0.664125	-0.590066	-0.650803	-0.604873	-0.745298	-0.654342	-0.627167	-0.699765	-0.586586	-0.536486	-0.537719	-0.4963	-0.500042	-0.531003	-0.583092		FALSE		-3.58504	-2.91339	-3.35272	-3.31987	-3.48601	-2.73095	-2.80425	-3.05794	-3.0047	-3.9937	-4.11864	-3.42697	-4.06749	-3.37828	-3.14667	-3.24843	-3.19135	-3.49885	-3.77457	-3.31133
Cell 24	-0.00224842	-0.011725	-0.0343374	-0.0809184	-0.0866198	-0.0931315	-0.127302	-0.101953	-0.118894	-0.133636	-0.148294	-0.187078	-0.147896	-0.154809	-0.153523	-0.197762	-0.207554	-0.194652	-0.240789	-0.17788	-0.165436	-0.167116	-0.157626	-0.174224	-0.183185	-0.19492		FALSE		-2.38554	-2.85448	-2.07076	-2.15067	-2.56726	-2.12392	-2.07537	-1.99838	-2.24147	-2.25295	-2.41521	-2.20662	-2.33947	-2.23335	-2.14602	-2.30543	-2.41443	-2.36862	-2.41992	-2.2919
Cell 25	-0.00539371	-0.0909948	-0.100601	-0.234023	-0.23343	-0.231614	-0.254602	-0.232061	-0.191579	-0.22545	-0.221822	-0.297244	-0.241654	-0.340941	-0.256845	-0.390783	-0.412609	-0.368853	-0.379957	-0.358054	-0.332931	-0.347808	-0.343386	-0.340596	-0.378272	-0.437154		FALSE		-3.14747	-4.51545	-2.90979	-3.13124	-3.25485	-2.98114	-2.75202	-2.93062	-3.20487	-3.26018	-3.5666	-2.91581	-3.92562	-3.21201	-3.01333	-2.93567	-2.7333	-3.37979	-2.78665	-3.02878
Cell 26	-0.303988	-0.412641	-0.453646	-0.507009	-0.521274	-0.51438	-0.567559	-0.707644	-0.784668	-0.826307	-0.981746	-0.860683	-0.965679	-0.835465	-0.978875	-0.89838	-0.901101	-0.889987	-0.96761	-0.909843	-0.827232	-0.811677	-0.724293	-0.830952	-0.749613	-0.812159		FALSE		-3.64232	-3.2936	-2.68379	-3.62708	-4.18639	-3.52128	-2.80056	-2.78092	-3.558	-3.11176	-3.61966	-3.10271	-3.18369	-3.46109	-3.61236	-3.70032	-3.09604	-2.59742	-3.4767	-3.45601
Cell 27	-0.0559938	-0.101409	-0.127266	-0.191298	-0.187705	-0.215759	-0.245056	-0.297814	-0.307956	-0.357896	-0.4216	-0.424577	-0.448801	-0.351805	-0.439291	-0.399791	-0.391776	-0.405006	-0.438078	-0.434719	-0.392008	-0.366265	-0.328651	-0.396785	-0.384895	-0.398348		FALSE		-3.22914	-3.0103	-2.99694	-3.21927	-3.15163	-2.53469	-2.72306	-2.83724	-3.27936	-3.5666	-2.84233	-2.79945	-3.30832	-3.32668	-2.69518	-3.42437	-2.69154	-2.95514	-2.93567	-3.5776
Cell 28	-0.320588	-0.552349	-0.710951	-1.01162	-1.17365	-1.0745	-1.17255	-1.12134	-1.01968	-1.2169	-1.00598	-1.05405	-1.10405	-1.14892	-1.06548	-1.22827	-1.00031	-1.16945	-1.16727	-1.15604	-1.15835	-1.17673	-1.20049	-1.23319	-1.38917	-1.13353		FALSE		-3.04097	-4.22778	-4.01693	-3.92675	-2.91869	-3.65375	-4.08948	-3.08555	-4.05169	-4.08948	-3.32469	-3.69951	-3.15775	-2.98475	-3.18639	-2.96061	-2.52773	-2.87802	-2.99099	-3.82984
Cell 29	-0.200203	-0.243232	-0.391214	-0.417222	-0.406059	-0.513034	-0.545951	-0.444034	-0.395476	-0.431287	-0.298159	-0.503786	-0.381521	-0.461501	-0.352063	-0.440154	-0.484392	-0.45721	-0.496444	-0.340196	-0.373742	-0.350575	-0.364666	-0.336959	-0.434335	-0.615314		FALSE		-4.32356	-4.16866	-3.96454	-3.28785	-4.26557	-2.98682	-3.27657	-3.11944	-3.99257	-3.96454	-4.08948	-2.7795	-3.60046	-2.75704	-3.40523	-3.22914	-2.71382	-3.49656	-3.26557	-2.83421
Cell 30	-0.00878258	-0.0326366	-0.0793463	-0.108547	-0.111889	-0.158239	-0.25843	-0.183725	-0.185278	-0.204904	-0.168565	-0.229688	-0.233912	-0.215169	-0.192975	-0.250962	-0.242618	-0.245777	-0.281662	-0.231655	-0.244997	-0.248331	-0.27859	-0.276851	-0.283228	-0.280804		FALSE		-3.0305	-2.98351	-2.46511	-3.23545	-2.85441	-2.40578	-3.00054	-2.69855	-2.99861	-2.94618	-3.02639	-2.96356	-2.59914	-3.11973	-2.54722	-2.53582	-3.03258	-2.82898	-2.82381	-2.8099
Cell 31	-0.0637223	-0.0904442	-0.120021	-0.169359	-0.247793	-0.241876	-0.295814	-0.295987	-0.284821	-0.359055	-0.367474	-0.41257	-0.377403	-0.384805	-0.415056	-0.421161	-0.39773	-0.407215	-0.45634	-0.393966	-0.41533	-0.378763	-0.360284	-0.383252	-0.392857	-0.453004		FALSE		-3.27728	-3.15305	-2.85632	-3.05231	-2.82658	-2.67132	-2.81808	-2.73709	-3.03812	-3.36018	-3.5039	-3.01885	-3.04809	-3.01885	-3.19221	-2.7757	-2.20084	-2.76903	-2.82306	-3.00342
Cell 32	-0.00966587	-0.025002	-0.0497274	-0.0921269	-0.110247	-0.121132	-0.152478	-0.0688479	-0.0556448	-0.0817704	-0.0535874	-0.161227	-0.0553436	-0.126836	-0.0892048	-0.179995	-0.174946	-0.155222	-0.189234	-0.120002	-0.133121	-0.116609	-0.139607	-0.139717	-0.168234	-0.190259		FALSE		-3.23619	-3.00431	-2.95171	-3.27214	-3.30653	-2.97443	-3.21635	-3.11176	-2.99489	-4.15163	-2.87818	-3.21442	-2.82309	-3.09678	-3.35709	-3.05073	-3.24232	-3.25697	-3.38191	-3.79575
Cell 33	-0.326258	-0.383118	-0.502486	-0.55743	-0.555241	-0.59446	-0.735025	-0.629771	-0.569557	-0.604792	-0.601557	-0.671128	-0.628403	-0.659878	-0.616238	-0.693617	-0.656702	-0.671361	-0.720057	-0.678541	-0.708169	-0.688525	-0.669136	-0.675477	-0.701019	-0.727777		FALSE		-3.40151	-3.57344	-2.99529	-2.99366	-3.74644	-3.599	-3.21714	-2.93997	-3.04563	-3.6192	-3.55522	-3.54348	-3.88706	-3.20902	-3.45006	-3.52645	-3.22821	-2.95614	-3.87447	-3.01542
Cell 34	-0.847549	-1.1929	-1.35781	-1.46407	-1.42413	-1.35396	-1.45069	-1.59179	-1.37319	-1.32692	-1.46623	-1.55986	-1.6367	-1.54048	-1.39619	-1.36784	-1.48364	-1.47659	-1.50634	-1.58399	-1.53572	-1.60248	-1.60976	-1.38964	-1.53572	-1.63555		TRUE		-4.13524	-4.21442	-3.12806	-3.22319	-3.95915	-4.13524	-3.872	-3.30061	-3.95915	-3.95915	-4.13524	-4.61236	-3.17303	-2.85649	-3.95915	-2.964	-3.79945	-2.94026	-3.95915	-3.23215
Cell 35	-0.109191	-0.124658	-0.234889	-0.32813	-0.315551	-0.387629	-0.471965	-0.302447	-0.293527	-0.292792	-0.247167	-0.401515	-0.274976	-0.347413	-0.291986	-0.399208	-0.396822	-0.422935	-0.425872	-0.364034	-0.384144	-0.411826	-0.449558	-0.411228	-0.478078	-0.449282		FALSE		-2.64257	-3.19065	-2.848	-2.53092	-2.58924	-2.69426	-2.85387	-2.52091	-3.10679	-3.03115	-2.95465	-2.57593	-2.99858	-2.99529	-3.02234	-2.74002	-3.05118	-2.82415	-2.73911	-2.923
Cell 36	-0.654414	-0.697576	-0.806972	-0.802211	-0.861305	-0.89079	-0.993832	-1.07088	-1.04051	-0.980663	-1.00535	-1.1305	-1.05924	-0.987133	-1.0406	-1.03262	-1.04362	-1.00858	-1.19523	-1.00584	-1.01553	-1.03732	-0.986148	-1.07554	-0.975371	-0.961042		FALSE		-4.39051	-4.21442	-4.2936	-3.91339	-4.14747	-4.08948	-3.11751	-4.08948	-2.92439	-3.95118	-3.76212	-4.21442	-4.39051	-2.66013	-4.51545	-2.96727	-4.03833	-3.76212	-3.99257	-3.84644
Cell 37	-0.363874	-0.397134	-0.474935	-0.583593	-0.555956	-0.612803	-0.669571	-0.593398	-0.59206	-0.628149	-0.577821	-0.686075	-0.548207	-0.62931	-0.579011	-0.647603	-0.677955	-0.705795	-0.753778	-0.657689	-0.705546	-0.662284	-0.692246	-0.680817	-0.655196	-0.646392		FALSE		-3.37163	-4.04372	-3.11176	-3.06829	-3.38097	-3.85339	-3.15723	-3.05472	-3.76497	-3.7215	-3.82624	-3.41026	-3.32772	-3.46969	-2.98114	-3.2209	-3.54541	-3.52521	-3.12991	-3.98303
Cell 38	-0.0513646	-0.167252	-0.218246	-0.366756	-0.405814	-0.401804	-0.503119	-0.389788	-0.390048	-0.413509	-0.417322	-0.499792	-0.432011	-0.47764	-0.445678	-0.507822	-0.53188	-0.503607	-0.537896	-0.477935	-0.482861	-0.428152	-0.507658	-0.472854	-0.482933	-0.484811		FALSE		-4.19863	-3.682	-4.26557	-4.5666	-4.14063	-3.07524	-3.15163	-3.13524	-4.04372	-4.08948	-2.98303	-4.34475	-3.43094	-3.1143	-2.98682	-3.8976	-3.03089	-4.08948	-3.07994	-3.13524
Cell 39	-0.232755	-0.249547	-0.371383	-0.385881	-0.393221	-0.443469	-0.562317	-0.506028	-0.487238	-0.476447	-0.433323	-0.544348	-0.491346	-0.481621	-0.5016	-0.546208	-0.495282	-0.51368	-0.569876	-0.500639	-0.541267	-0.481538	-0.518552	-0.516435	-0.495696	-0.508041		FALSE		-3.32859	-3.74298	-3.93065	-3.7207	-3.70646	-3.2608	-3.10968	-3.98034	-3.95478	-3.44963	-3.375	-3.48182	-3.98034	-3.67278	-3.09402	-3.31133	-2.97381	-3.57977	-3.36531	-3.23403
Cell 40	-0.452448	-0.497854	-0.619376	-0.617462	-0.636169	-0.682669	-0.740716	-0.700851	-0.692779	-0.686067	-0.652316	-0.742087	-0.687792	-0.673023	-0.66978	-0.755074	-0.723554	-0.70927	-0.750611	-0.717295	-0.741023	-0.732305	-0.683472	-0.735595	-0.741068	-0.721209		FALSE		-3.27273	-3.63817	-4.21442	-3.59064	-3.49162	-3.32692	-3.28174	-3.28435	-3.32692	-3.7336	-3.42527	-3.33862	-3.94216	-3.45718	-3.54303	-3.28566	-3.78845	-3.25771	-3.27528	-3.50013
Cell 41	-0.0673525	-0.112626	-0.178674	-0.305698	-0.32866	-0.342715	-0.405768	-0.288384	-0.256828	-0.336083	-0.353931	-0.452856	-0.317395	-0.449407	-0.391891	-0.517746	-0.457332	-0.464985	-0.481096	-0.426713	-0.40947	-0.433629	-0.473717	-0.447706	-0.469612	-0.57397		FALSE		-2.8419	-3.0935	-2.65119	-3.2379	-2.75917	-3.15872	-2.70642	-3.17511	-3.19871	-3.30565	-3.43248	-2.72012	-3.22133	-2.901	-3.02335	-2.84873	-2.84873	-2.95788	-2.90997	-3.04602
Cell 42	-0.00504866	-0.0248353	-0.039838	-0.0715211	-0.0798617	-0.0716822	-0.0964288	-0.0851767	-0.0848177	-0.103507	-0.103163	-0.131914	-0.0971363	-0.129007	-0.127934	-0.158963	-0.154748	-0.131278	-0.158172	-0.127416	-0.118819	-0.110694	-0.105819	-0.117738	-0.118389	-0.137926		FALSE		-2.92519	-3.06257	-2.7491	-3.03803	-3.01707	-2.88396	-2.49567	-2.56011	-3.18751	-2.74483	-3.05755	-3.28107	-3.25869	-3.06893	-2.95667	-3.12492	-2.88564	-3.14277	-3.17918	-2.98213
Cell 43	-0.211854	-0.294765	-0.307909	-0.449254	-0.551355	-0.536823	-0.554819	-0.385539	-0.377207	-0.392278	-0.431644	-0.506791	-0.435438	-0.496056	-0.473705	-0.541162	-0.537418	-0.496902	-0.558947	-0.496764	-0.5519	-0.524594	-0.557917	-0.554487	-0.622294	-0.689531		FALSE		-3.2991	-3.44462	-3.41214	-3.43627	-3.16966	-3.19029	-3.119	-3.07906	-4.0103	-2.9847	-3.34019	-3.03916	-3.19029	-3.70927	-3.19739	-2.90845	-3.32074	-3.61236	-2.90845	-3.8554
Cell 44	-0.242996	-0.310224	-0.356135	-0.390529	-0.428251	-0.524649	-0.595222	-0.584745	-0.54308	-0.596497	-0.598428	-0.662994	-0.585439	-0.611991	-0.58497	-0.72833	-0.610583	-0.596309	-0.67718	-0.605018	-0.598954	-0.637802	-0.546183	-0.615301	-0.624828	-0.582165		FALSE		-3.95915	-2.74904	-3.1652	-4.13524	-2.93567	-2.87596	-3.91339	-3.79945	-2.85649	-4.06829	-3.872	-4.0103	-3.95915	-4.21442	-2.66297	-3.76726	-4.0103	-3.872	-3.872	-4.0103
Cell 45	-0.148727	-0.227043	-0.294289	-0.290258	-0.293908	-0.333197	-0.402522	-0.409571	-0.430167	-0.455712	-0.405269	-0.465596	-0.444355	-0.417855	-0.434878	-0.424572	-0.426818	-0.42908	-0.477112	-0.439279	-0.466837	-0.456563	-0.354049	-0.431434	-0.394228	-0.432833		FALSE		-2.96081	-3.3076	-3.6276	-3.89867	-3.12052	-3.09023	-3.31133	-2.96925	-4.05357	-3.96081	-3.18827	-3.31133	-3.21743	-3.99558	-2.97611	-2.95749	-2.95583	-3.00472	-3.80759	-3.54971
Cell 46	-0.106777	-0.112978	-0.242514	-0.390859	-0.384057	-0.370268	-0.441851	-0.391758	-0.348882	-0.436936	-0.413284	-0.542739	-0.414812	-0.473056	-0.454395	-0.576708	-0.585561	-0.560601	-0.551345	-0.505005	-0.475297	-0.514552	-0.610564	-0.516217	-0.574605	-0.659045		FALSE		-3.16619	-3.50861	-3.49262	-3.71273	-3.21304	-2.96454	-2.66119	-3.16866	-3.50322	-3.351	-3.59879	-2.93748	-3.88022	-3.4117	-2.77521	-3.61931	-2.82175	-2.88666	-3.18381	-2.96766
Cell 47	-0.334707	-0.342632	-0.482311	-0.516252	-0.568907	-0.605713	-0.652347	-0.633022	-0.643841	-0.644416	-0.647231	-0.776913	-0.626329	-0.710713	-0.730295	-0.722455	-0.731151	-0.725262	-0.79454	-0.718321	-0.75216	-0.714733	-0.697001	-0.694955	-0.679282	-0.763887		FALSE		-4.18224	-3.74858	-4.12424	-4.12424	-3.64712	-4.55021	-3.98594	-4.02733	-4.18224	-3.47103	-3.41455	-3.94815	-4.02733	-3.53597	-2.92353	-3.37412	-3.88121	-3.94815	-3.21442	-3.25648
Cell 48	-0.250775	-0.314396	-0.459355	-0.46741	-0.479968	-0.562781	-0.714714	-0.598028	-0.504671	-0.526676	-0.570002	-0.642238	-0.549337	-0.585756	-0.576847	-0.629917	-0.61218	-0.607535	-0.660621	-0.618346	-0.655645	-0.594852	-0.604421	-0.60044	-0.669002	-0.62173		FALSE		-3.49497	-4.17167	-4.12052	-3.96081	-3.84431	-3.24868	-2.93488	-4.07476	-4.07476	-2.87336	-4.12052	-4.59764	-3.99558	-3.96081	-2.91942	-3.54328	-3.84431	-3.69455	-3.64339	-3.12052
Cell 49	-0.177182	-0.225314	-0.34415	-0.473721	-0.497166	-0.544503	-0.611585	-0.474945	-0.473365	-0.473554	-0.446171	-0.617032	-0.485869	-0.570891	-0.523053	-0.642984	-0.639946	-0.642252	-0.656068	-0.571007	-0.548734	-0.580213	-0.654821	-0.582507	-0.662984	-0.692946		FALSE		-3.03339	-3.20948	-2.76771	-2.88401	-3.54897	-2.77531	-2.76154	-2.56148	-3.27561	-3.05778	-2.91401	-2.66088	-2.90907	-2.94624	-3.43627	-2.70349	-3.38009	-3.40055	-2.74439	-3.08547
Cell 50	-0.404492	-0.442413	-0.569424	-0.638183	-0.652859	-0.710111	-0.774291	-0.721261	-0.657377	-0.706108	-0.706243	-0.82544	-0.735098	-0.753193	-0.750065	-0.823199	-0.753894	-0.789702	-0.851471	-0.739399	-0.785214	-0.720033	-0.748966	-0.778333	-0.747242	-0.783049		FALSE		-3.42605	-3.5238	-3.67931	-3.39051	-3.58725	-3.54987	-3.46476	-3.18833	-3.62283	-4.15643	-3.14925	-2.99882	-3.43284	-3.05663	-3.44322	-3.24438	-3.51545	-3.15643	-3.22489	-3.78845
Cell 51	-0.291046	-0.329189	-0.455103	-0.47448	-0.49587	-0.562393	-0.615781	-0.587846	-0.557675	-0.554758	-0.540759	-0.678538	-0.606242	-0.552412	-0.55092	-0.676665	-0.635505	-0.643719	-0.684859	-0.606351	-0.577256	-0.614544	-0.610905	-0.59651	-0.633916	-0.675838		FALSE		-3.44871	-4.10446	-3.26594	-4.26927	-3.44369	-3.00846	-3.87806	-3.19569	-3.58387	-4.04079	-4.12794	-3.18181	-3.38321	-3.18731	-3.23399	-3.85173	-3.63502	-3.5703	-3.89185	-3.16573
Cell 52	-0.0728469	-0.0892641	-0.177117	-0.195849	-0.159245	-0.23218	-0.299111	-0.202992	-0.187456	-0.150825	-0.141607	-0.252518	-0.183332	-0.214486	-0.194825	-0.262687	-0.261671	-0.287599	-0.301791	-0.236712	-0.2647	-0.243919	-0.287602	-0.240321	-0.306061	-0.295768		FALSE		-3.77373	-3.25194	-2.77264	-3.91339	-2.98309	-2.79146	-2.79486	-2.6725	-3.88443	-2.75669	-3.00657	-2.83671	-2.66652	-3.05564	-3.56961	-2.9045	-2.97785	-3.50073	-3.28588	-3.25521
Cell 53	-0.0215674	-0.050151	-0.0900184	-0.160214	-0.219724	-0.228748	-0.331733	-0.145259	-0.0867608	-0.13922	-0.0960912	-0.231885	-0.144279	-0.18677	-0.162043	-0.242165	-0.280734	-0.268977	-0.281288	-0.185867	-0.243275	-0.230157	-0.282555	-0.212811	-0.326574	-0.347836		FALSE		-3.74448	-3.99975	-2.64795	-2.38654	-2.81791	-2.48494	-2.65733	-2.40425	-3.47341	-2.5956	-3.20736	-2.85736	-2.77964	-2.57356	-2.5888	-2.73399	-3.55259	-3.26097	-2.6074	-2.7293
Cell 54	-0.142953	-0.277438	-0.302688	-0.389467	-0.456405	-0.451203	-0.456789	-0.425914	-0.373878	-0.417998	-0.430705	-0.525872	-0.409469	-0.472257	-0.41281	-0.52913	-0.505322	-0.483485	-0.496851	-0.392141	-0.427416	-0.39524	-0.41792	-0.393451	-0.406386	-0.49059		FALSE		-3.46796	-3.78485	-3.08948	-3.31496	-3.49288	-3.52719	-3.06418	-2.8134	-3.04026	-3.29014	-3.30892	-3.30653	-3.18911	-3.09826	-3.45099	-3.16006	-3.30415	-3.30415	-3.30297	-3.27214
Cell 55	-0.519626	-0.640638	-0.665681	-0.703854	-0.698119	-0.776767	-0.871512	-0.870179	-0.83818	-0.938595	-0.859337	-0.914494	-0.841055	-0.880368	-0.837058	-1.00383	-0.941971	-0.95022	-0.944082	-0.990704	-0.987285	-0.944692	-0.90208	-0.981502	-0.871026	-0.931502		FALSE		-4.24918	-3.55021	-4.07309	-4.24918	-4.02733	-2.94455	-3.39386	-3.98594	-4.07309	-4.12424	-4.12424	-3.94815	-4.07309	-4.18224	-4.07309	-3.22115	-3.98594	-3.98594	-4.02733	-3.29494
Cell 56	-0.20316	-0.228448	-0.314668	-0.332642	-0.337699	-0.373035	-0.451275	-0.421701	-0.422479	-0.423207	-0.380501	-0.445511	-0.441785	-0.404154	-0.407274	-0.440795	-0.430478	-0.434341	-0.470755	-0.436155	-0.47727	-0.44994	-0.437262	-0.475686	-0.455195	-0.418988		FALSE		-4.16381	-3.14015	-3.23337	-4.0566	-4.0566	-2.91929	-3.27172	-3.03931	-3.7909	-3.35223	-3.9385	-3.029	-3.20957	-2.9095	-2.9437	-3.45116	-3.31871	-3.41874	-3.59796	-3.56611
Cell 57	-0.33207	-0.369824	-0.462484	-0.508605	-0.534376	-0.574707	-0.643425	-0.622354	-0.592835	-0.611612	-0.603284	-0.702793	-0.647346	-0.623268	-0.626926	-0.703219	-0.663856	-0.653075	-0.70669	-0.657797	-0.664298	-0.632567	-0.604905	-0.654742	-0.653042	-0.667513		FALSE		-3.40795	-3.41523	-2.91617	-3.12761	-3.53434	-2.95863	-3.04516	-3.19191	-3.09764	-3.34744	-3.05529	-3.13601	-3.7498	-3.34245	-3.14066	-3.00116	-3.22282	-2.93567	-3.32185	-3.03587
Cell 58	-0.023648	-0.0532874	-0.0700282	-0.118357	-0.15143	-0.15284	-0.158918	-0.168611	-0.140847	-0.162928	-0.202631	-0.237146	-0.19579	-0.184917	-0.167839	-0.265318	-0.281128	-0.216641	-0.291962	-0.219142	-0.196228	-0.187581	-0.171197	-0.188026	-0.19931	-0.245158		FALSE		-3.32291	-3.44916	-2.88967	-3.05017	-4.00651	-2.51211	-2.95662	-2.53765	-3.36823	-2.76726	-3.06074	-3.13524	-2.91492	-2.93527	-4.11296	-3.26443	-2.96169	-3.42375	-2.95494	-3.05648
Cell 59	-0.0386226	-0.0534759	-0.111298	-0.147384	-0.161071	-0.18883	-0.262931	-0.260655	-0.293129	-0.23816	-0.301307	-0.369622	-0.347992	-0.279777	-0.297781	-0.332876	-0.327018	-0.292297	-0.383387	-0.309874	-0.287203	-0.263895	-0.287486	-0.297307	-0.289627	-0.309341		FALSE		-3.00013	-3.7839	-2.63104	-3.28473	-2.74375	-2.48389	-2.59886	-2.78526	-2.83421	-2.96272	-3.15711	-3.12174	-2.72617	-3.03378	-2.82966	-3.40824	-2.70247	-3.47281	-2.53242	-3.27411
Cell 60	-0.408004	-0.484808	-0.570461	-0.635631	-0.677445	-0.706541	-0.772308	-0.821754	-0.847024	-0.863397	-0.912588	-0.936233	-0.928745	-0.822435	-0.854345	-0.905568	-0.873743	-0.837922	-0.977007	-0.836354	-0.819618	-0.787301	-0.773559	-0.779567	-0.745264	-0.787831		FALSE		-3.92294	-3.38863	-4.071	-3.75007	-3.23969	-3.35084	-3.15619	-3.27729	-3.30199	-3.23373	-3.43313	-4.071	-3.71882	-3.40296	-3.47924	-4.00795	-3.59388	-3.48624	-2.96655	-2.99751
Cell 61	-0.0163041	-0.0442188	-0.106287	-0.155908	-0.2045	-0.222962	-0.255619	-0.132715	-0.10105	-0.104382	-0.0961808	-0.180602	-0.0887414	-0.184528	-0.126218	-0.250946	-0.225289	-0.240405	-0.2539	-0.202795	-0.219998	-0.199369	-0.245753	-0.201294	-0.331338	-0.308537		FALSE		-3.23743	-3.42703	-3.21723	-2.92331	-3.87327	-2.66281	-3.16671	-2.78462	-3.26174	-3.65656	-3.01915	-3.30095	-3.40912	-3.21442	-3.27765	-3.66439	-3.05645	-2.86568	-2.94687	-3.59184
Cell 62	-0.305137	-0.323445	-0.476549	-0.494031	-0.523074	-0.551217	-0.630219	-0.608605	-0.568639	-0.619601	-0.548796	-0.681557	-0.591815	-0.609095	-0.593762	-0.688271	-0.631422	-0.656437	-0.692486	-0.616667	-0.624039	-0.611323	-0.607293	-0.602267	-0.624193	-0.611754		FALSE		-3.24545	-3.16006	-3.60987	-3.31762	-3.54971	-3.31383	-3.10627	-3.63019	-3.55406	-3.48555	-3.62246	-3.26184	-3.59284	-3.35875	-3.84859	-3.02878	-3.25303	-3.17167	-2.998	-3.1997
Cell 63	-0.145617	-0.140904	-0.200316	-0.232942	-0.302564	-0.276441	-0.327483	-0.331213	-0.354077	-0.371142	-0.357532	-0.499855	-0.368851	-0.436246	-0.413148	-0.440528	-0.442656	-0.43971	-0.494684	-0.437092	-0.385564	-0.399002	-0.429426	-0.413945	-0.435881	-0.465067		FALSE		-2.86729	-3.23578	-2.83857	-2.75142	-3.28195	-3.89636	-2.85954	-3.70927	-4.26994	-3.98911	-2.84744	-3.05126	-2.95915	-3.1045	-3.12664	-3.68808	-2.99118	-3.43627	-3.79282	-3.4137
Cell 64	-0.000106042	-0.000106042	-0.0109551	-0.0124352	-0.0142102	-0.0538278	-0.0989621	-0.0607987	-0.0595164	-0.0752226	-0.0482581	-0.160858	-0.0731362	-0.0628807	-0.0753599	-0.121258	-0.0991659	-0.125804	-0.16693	-0.0879829	-0.107893	-0.0809825	-0.0984298	-0.114857	-0.0757644	-0.120846		FALSE		-3.09076	-3.29258	-3.12681	-2.88857	-4.0299	-2.66817	-3.0299	-2.40984	-2.62532	-2.83849	-2.84717	-2.79749	-2.9008	-2.73222	-3.09076	-3.33766	-3.0103	-3.43627	-2.7373	-3.02657
Cell 65	-0.262032	-0.325385	-0.477063	-0.478403	-0.541583	-0.548936	-0.67774	-0.5213	-0.551818	-0.556218	-0.505489	-0.679921	-0.545649	-0.581537	-0.531746	-0.659134	-0.612899	-0.629294	-0.680499	-0.565394	-0.608528	-0.621119	-0.668218	-0.594147	-0.611134	-0.633031		FALSE		-2.99197	-4.77373	-4.03337	-4.12052	-2.64988	-2.9045	-3.12537	-2.85465	-4.07476	-4.03337	-3.96081	-4.37579	-4.07476	-4.17167	-4.07476	-3.61236	-4.17167	-3.19394	-3.31888	-3.14534
Cell 66	-0.0147076	-0.0170762	-0.0478093	-0.074636	-0.113022	-0.173621	-0.278407	-0.171485	-0.211115	-0.260927	-0.193889	-0.29058	-0.197635	-0.254156	-0.209767	-0.293437	-0.256773	-0.302289	-0.263913	-0.217977	-0.238488	-0.278299	-0.220285	-0.265054	-0.247608	-0.280839		FALSE		-3.51757	-3.20395	-2.51757	-2.88669	-2.93289	-2.68607	-2.5412	-2.97717	-3.50914	-2.91979	-3.29065	-2.57097	-3.99469	-3.44699	-2.96033	-3.05196	-2.79539	-3.09804	-3.00766	-3.99469
Cell 67	-0.842772	-1.13633	-1.29602	-1.06772	-1.1	-1.22701	-1.36229	-1.3436	-1.38502	-1.1474	-1.40008	-1.2739	-1.47069	-1.22117	-1.28595	-1.21028	-1.21151	-1.21697	-1.19524	-1.31987	-1.31852	-1.4339	-1.31133	-1.43092	-1.31562	-1.26294		FALSE		-3.21442	-3.98034	-4.21442	-2.76285	-3.55437	-3.75849	-2.72106	-3.1301	-4.05952	-2.87483	-3.55437	-2.96961	-3.69779	-2.99506	-3.91339	-4.10528	-4.21442	-4.21442	-3.78076	-4.10528
Cell 68	-0.0438152	-0.0866072	-0.108244	-0.202068	-0.243615	-0.238028	-0.239002	-0.203243	-0.212063	-0.269969	-0.291658	-0.362698	-0.309976	-0.373213	-0.334577	-0.412346	-0.392319	-0.396886	-0.430701	-0.35622	-0.317624	-0.314666	-0.37437	-0.381925	-0.382797	-0.529587		FALSE		-3.58888	-3.27241	-2.81987	-2.88367	-3.08858	-2.70179	-2.74706	-2.91763	-3.10141	-2.8189	-3.25485	-2.97484	-3.23039	-2.91763	-3.16006	-2.8601	-3.12139	-3.17523	-2.95581	-3.30385
Cell 69	-0.549362	-0.80705	-1.02979	-1.09088	-1.21324	-1.20246	-1.29643	-1.11518	-1.04148	-1.11899	-1.10639	-1.25072	-1.13395	-1.27808	-1.12132	-1.2263	-1.32652	-1.22914	-1.32189	-1.20063	-1.19917	-1.20496	-1.23153	-1.25738	-1.3091	-1.39103		FALSE		-3.01136	-3.2468	-3.90919	-3.0297	-2.99886	-3.74438	-3.51799	-3.81902	-3.76187	-4.01241	-3.9531	-3.68568	-3.46986	-3.51461	-4.09372	-3.33516	-3.56074	-3.33294	-3.57987	-3.70612
Cell 70	-0.132141	-0.175011	-0.286601	-0.344731	-0.390537	-0.407996	-0.472678	-0.379192	-0.34706	-0.394225	-0.352255	-0.507091	-0.3834	-0.450745	-0.412794	-0.545026	-0.507651	-0.473563	-0.522308	-0.4552	-0.453613	-0.449975	-0.46242	-0.427449	-0.49169	-0.540153		FALSE		-3.46109	-3.25063	-3.14009	-3.16391	-3.65812	-3.05106	-3.25221	-3.09275	-3.15498	-3.30415	-3.31863	-3.48472	-3.25379	-3.31314	-3.43147	-3.65015	-3.3591	-3.20724	-3.87863	-2.79282
Cell 71	-0.074311	-0.0723299	-0.157396	-0.16264	-0.132497	-0.198412	-0.260035	-0.211049	-0.227726	-0.220788	-0.165715	-0.285837	-0.226233	-0.198375	-0.223757	-0.283095	-0.240818	-0.258527	-0.287478	-0.220298	-0.229732	-0.263522	-0.257742	-0.227866	-0.21353	-0.246416		FALSE		-4.27512	-4.071	-4.12899	-3.1817	-3.18876	-2.91718	-4.27512	-2.41418	-4.12899	-4.071	-4.19594	-2.8913	-2.82487	-2.92101	-3.97409	-3.29285	-2.92487	-2.44006	-3.26652	-4.12899
Cell 72	-0.542189	-0.577687	-0.70679	-0.729973	-0.72991	-0.761406	-0.84183	-0.801802	-0.809197	-0.84407	-0.836661	-0.896531	-0.822029	-0.824677	-0.823887	-0.882608	-0.859173	-0.851494	-0.930528	-0.846609	-0.877435	-0.82397	-0.818519	-0.843973	-0.835175	-0.832349		FALSE		-3.41684	-3.11581	-3.3287	-2.97163	-3.37217	-3.22768	-3.15065	-3.31561	-3.72887	-3.84766	-3.87797	-3.25051	-3.56152	-2.99223	-3.06708	-3.24805	-2.97358	-3.11762	-3.30569	-3.21727
Cell 73	-0.40517	-0.472151	-0.561246	-0.606065	-0.624336	-0.778416	-0.774708	-0.733551	-0.690647	-0.663507	-0.64206	-0.791699	-0.697039	-0.674441	-0.715751	-0.793738	-0.760307	-0.722414	-0.786674	-0.759179	-0.753733	-0.705702	-0.765096	-0.738458	-0.853713	-0.775308		FALSE		-3.42203	-4.61236	-3.95915	-4.0103	-2.82703	-4.43627	-4.06829	-3.70927	-3.61236	-3.872	-4.21442	-3.91339	-3.872	-3.68294	-3.55166	-3.26018	-4.21442	-3.0269	-3.83421	-4.13524
Cell 74	-0.210134	-0.287947	-0.389667	-0.43345	-0.428207	-0.507075	-0.557851	-0.526666	-0.497649	-0.509258	-0.489332	-0.579527	-0.528988	-0.530363	-0.54086	-0.59265	-0.550658	-0.564837	-0.57128	-0.521507	-0.540206	-0.524763	-0.521182	-0.530405	-0.536552	-0.523731		FALSE		-3.46543	-3.54946	-2.7258	-4.10091	-2.87148	-2.62845	-3.45746	-3.66	-3.58504	-3.28137	-3.1241	-3.90779	-4.11864	-2.91565	-3.07889	-2.78368	-3.30019	-3.246	-2.76726	-3.21782
Cell 75	-0.157687	-0.161392	-0.248281	-0.38367	-0.441419	-0.412304	-0.47947	-0.476085	-0.432805	-0.461509	-0.479853	-0.622606	-0.480018	-0.588139	-0.556876	-0.620327	-0.63366	-0.610117	-0.663231	-0.5453	-0.480732	-0.489091	-0.477086	-0.486615	-0.50631	-0.64713		FALSE		-3.66729	-3.20506	-3.29035	-3.6924	-3.38879	-3.29862	-3.5375	-2.98019	-3.28022	-3.57925	-3.27822	-3.22223	-3.19017	-3.94458	-3.40449	-3.35423	-3.6482	-3.41802	-3.26066	-3.97323
Cell 76	-0.425913	-0.348961	-0.485606	-0.585679	-0.59755	-0.648936	-0.638581	-0.582132	-0.570747	-0.570747	-0.608264	-0.685107	-0.582364	-0.740567	-0.640225	-0.78654	-0.732869	-0.713689	-0.737498	-0.731762	-0.639384	-0.625434	-0.732437	-0.72074	-0.757228	-0.8293		FALSE		-3.33323	-3.05527	-3.41997	-3.29048	-4.05527	-3.04744	-3.36831	-3.20179	-3.61954	-3.39337	-4.16724	-3.54643	-3.0533	-3.40205	-3.34461	-3.93529	-3.6053	-4.03596	-3.96633	-4.09666
Cell 77	-0.0308858	-0.0409722	-0.0646941	-0.147884	-0.150586	-0.125583	-0.177685	-0.209973	-0.218879	-0.267124	-0.302222	-0.33267	-0.281533	-0.311244	-0.347043	-0.351112	-0.364481	-0.349924	-0.409404	-0.307872	-0.310334	-0.26666	-0.265834	-0.284409	-0.267376	-0.346668		FALSE		-2.94097	-3.31133	-2.40512	-2.84932	-2.68623	-2.65015	-2.85318	-2.7336	-2.78595	-3.01169	-3.09452	-2.89167	-2.79688	-2.71841	-2.97425	-2.67195	-2.7633	-3.04056	-2.83421	-2.82412
Cell 78	-0.400829	-0.504063	-0.65436	-0.752595	-0.803827	-0.870069	-0.901031	-0.764502	-0.718623	-0.763069	-0.717234	-0.901082	-0.773548	-0.865087	-0.831495	-0.932918	-0.9312	-0.911037	-0.881132	-0.851049	-0.939546	-0.85069	-0.895012	-0.895684	-0.95499	-0.929017		FALSE		-4.20799	-3.31786	-2.81622	-3.96131	-3.30171	-2.74824	-4.00707	-2.89189	-3.94707	-3.31458	-2.90568	-3.18076	-4.07671	-3.22359	-3.47939	-3.43411	-3.03876	-3.93328	-3.04049	-3.37398
Cell 79	-0.0631873	-0.0480067	-0.102585	-0.139109	-0.20881	-0.231056	-0.315392	-0.224208	-0.19845	-0.228092	-0.21385	-0.338989	-0.211345	-0.301667	-0.27244	-0.352965	-0.289127	-0.335302	-0.334075	-0.29716	-0.251685	-0.279109	-0.26349	-0.27581	-0.294287	-0.317841		FALSE		-3.80425	-3.60214	-3.25789	-3.45028	-3.80425	-3.22701	-3.38435	-2.84644	-3.93458	-2.9901	-3.82064	-3.27657	-3.16006	-2.71447	-3.45028	-3.95686	-3.53664	-3.08332	-2.66858	-3.51961
Cell 80	-0.0358266	-0.0282401	-0.057925	-0.0629297	-0.0529836	-0.0851202	-0.146943	-0.105755	-0.125137	-0.110105	-0.10505	-0.1704	-0.121878	-0.10689	-0.100928	-0.148983	-0.157883	-0.14333	-0.186327	-0.124385	-0.123721	-0.129831	-0.111859	-0.119346	-0.102787	-0.136052		FALSE		-3.56889	-3.0268	-2.76347	-3.16547	-2.95076	-2.48316	-2.82979	-2.58612	-3.18782	-2.92185	-2.99995	-2.77661	-3.32684	-2.92969	-3.04498	-2.95999	-3.05967	-2.9203	-3.23151	-3.08268
Cell 81	-0.00359865	-0.063095	-0.0745702	-0.110443	-0.180525	-0.160584	-0.141264	-0.138951	-0.12807	-0.176049	-0.19791	-0.215289	-0.1709	-0.240252	-0.209074	-0.267228	-0.239921	-0.272617	-0.265896	-0.209623	-0.188776	-0.171451	-0.185339	-0.207224	-0.202776	-0.266268		FALSE		-3.121	-3.27657	-3.30415	-2.98568	-3.16006	-3.78845	-2.64232	-3.34912	-4.08948	-3.09826	-3.45601	-3.20299	-2.97554	-3.16006	-3.06418	-3.06418	-3.04416	-3.41738	-4.0103	-2.85395
Cell 82	-0.0603598	-0.10958	-0.118137	-0.191692	-0.144911	-0.171002	-0.241942	-0.215434	-0.214857	-0.23165	-0.148161	-0.293956	-0.275881	-0.241373	-0.210674	-0.25036	-0.278692	-0.252918	-0.251305	-0.207472	-0.17683	-0.216705	-0.186281	-0.172296	-0.19518	-0.209629		FALSE		-3.77799	-3.99469	-3.36182	-2.64536	-2.85223	-2.8749	-2.83775	-3.1496	-3.99469	-3.84493	-3.36182	-2.82202	-3.4258	-2.94639	-2.97963	-3.26136	-2.7437	-3.08213	-2.78739	-3.19576
Cell 83	-0.123033	-0.122484	-0.228217	-0.213229	-0.249072	-0.289847	-0.329023	-0.316613	-0.326742	-0.31832	-0.308804	-0.383851	-0.327696	-0.329696	-0.314863	-0.390903	-0.366917	-0.356574	-0.429863	-0.340257	-0.373728	-0.346751	-0.311442	-0.33809	-0.338095	-0.327674		FALSE		-3.0262	-3.37545	-3.0844	-3.12219	-3.04423	-3.25051	-2.90163	-2.83468	-2.98817	-3.23357	-3.43722	-3.0427	-3.22885	-3.31993	-3.11131	-3.16764	-2.99087	-3.23714	-2.97098	-3.35614
Cell 84	-0.421748	-0.554447	-0.651131	-0.85353	-1.05661	-1.07092	-0.958053	-0.876524	-0.813765	-0.820707	-0.838554	-0.937722	-0.8018	-0.988357	-0.819798	-1.09087	-1.0847	-1.02693	-1.06869	-0.972847	-0.998575	-1.01845	-1.03855	-1.05609	-1.23751	-1.22811		FALSE		-3.63649	-4.27747	-4.06662	-4.10138	-4.06662	-2.97916	-4.27747	-3.95011	-4.10138	-4.06662	-4.03443	-2.89726	-4.33546	-2.79675	-4.06662	-2.95011	-3.97644	-2.79675	-3.83814	-4.27747
Cell 85	-0.126639	-0.209456	-0.322461	-0.388819	-0.410156	-0.499668	-0.51607	-0.433245	-0.425453	-0.442788	-0.397528	-0.495334	-0.434961	-0.486511	-0.404117	-0.444029	-0.469169	-0.460058	-0.502943	-0.439351	-0.461563	-0.415091	-0.484579	-0.50353	-0.561829	-0.51795		FALSE		-3.00096	-4.37203	-2.99182	-4.27512	-3.97409	-3.9327	-3.16117	-4.27512	-2.79224	-4.37203	-4.27512	-2.73354	-4.27512	-3.30199	-3.86014	-2.88773	-4.19594	-4.071	-4.27512	-2.98286
Cell 86	-0.454058	-0.451292	-0.575241	-0.564985	-0.585034	-0.624375	-0.654643	-0.608912	-0.59473	-0.554618	-0.493736	-0.662524	-0.661717	-0.579465	-0.60432	-0.697473	-0.65437	-0.662454	-0.668075	-0.652733	-0.704028	-0.680554	-0.689783	-0.733904	-0.748018	-0.717127		FALSE		-2.95503	-3.06652	-3.37828	-3.29311	-2.95231	-3.90116	-4.25334	-4.25334	-3.92598	-4.11504	-4.07725	-4.07725	-3.87767	-3.24261	-3.0103	-4.0103	-4.0103	-2.81401	-4.04248	-3.15643
Cell 87	-0.024225	-0.0708581	-0.0958682	-0.134413	-0.184155	-0.15109	-0.169523	-0.1367	-0.13499	-0.164173	-0.209849	-0.242482	-0.176645	-0.254768	-0.233995	-0.265065	-0.247372	-0.267475	-0.283113	-0.226546	-0.182771	-0.210255	-0.221112	-0.239636	-0.243285	-0.319037		FALSE		-2.68141	-3.67786	-2.64622	-2.79479	-3.20753	-2.56821	-2.78434	-2.59117	-2.63831	-2.86963	-3.37431	-3.10181	-2.97387	-2.80347	-3.45702	-3.16832	-2.65141	-3.15752	-2.64294	-3.03602
Cell 88	-0.349947	-0.345992	-0.568795	-0.625689	-0.606654	-0.660772	-0.740655	-0.616018	-0.49719	-0.611311	-0.546166	-0.675976	-0.576105	-0.673808	-0.654382	-0.720391	-0.678302	-0.701615	-0.71799	-0.684146	-0.644918	-0.654861	-0.705209	-0.688247	-0.843913	-0.780408		FALSE		-3.48047	-2.67721	-4.06233	-4.20063	-4.06233	-3.02094	-2.91339	-3.0994	-2.97018	-3.95759	-4.80269	-3.46027	-3.98978	-2.9545	-2.92763	-4.20063	-3.31839	-3.58521	-3.31839	-4.02454
Cell 89	-0.38888	-0.38719	-0.500139	-0.564825	-0.593588	-0.626893	-0.680994	-0.635907	-0.622013	-0.610065	-0.600797	-0.701928	-0.641933	-0.66268	-0.618685	-0.698904	-0.695432	-0.686955	-0.714371	-0.670419	-0.684587	-0.645901	-0.641327	-0.689275	-0.69825	-0.714446		FALSE		-3.11735	-3.15526	-3.37438	-3.70829	-3.13005	-2.89877	-3.54041	-3.10868	-3.56077	-3.1458	-3.5858	-3.26148	-3.23773	-3.66646	-3.24944	-3.53383	-3.32122	-3.81258	-3.87235	-3.17196
Cell 90	-0.0811883	-0.136176	-0.176789	-0.23979	-0.268808	-0.285836	-0.369529	-0.292142	-0.246395	-0.278285	-0.26954	-0.370419	-0.253745	-0.325118	-0.280675	-0.390437	-0.347823	-0.341041	-0.404854	-0.291838	-0.317715	-0.320938	-0.360693	-0.307539	-0.343971	-0.384847		FALSE		-3.2466	-3.56351	-3.01289	-3.4031	-3.15643	-2.70285	-4.08948	-2.72239	-3.53232	-3.00261	-2.97673	-2.95118	-3.38435	-3.73046	-3.23561	-3.00772	-2.8873	-3.69779	-3.45028	-3.52804
Cell 91	-0.0818089	-0.111873	-0.14361	-0.183029	-0.19653	-0.22841	-0.266891	-0.144663	-0.117072	-0.1261	-0.107468	-0.162484	-0.0977699	-0.1764	-0.141197	-0.193288	-0.188595	-0.185726	-0.179745	-0.159757	-0.178681	-0.189288	-0.217386	-0.20158	-0.251134	-0.241385		FALSE		-3.3056	-3.35794	-2.75162	-2.95027	-3.09959	-2.9379	-2.75322	-2.8794	-2.9157	-2.87727	-2.78462	-2.89165	-2.74375	-3.06013	-2.69742	-2.81418	-2.8613	-3.05265	-3.12762	-2.89238
Cell 92	-0.202697	-0.252321	-0.318596	-0.411171	-0.48956	-0.521102	-0.541396	-0.465905	-0.451597	-0.446528	-0.459977	-0.574818	-0.473243	-0.532567	-0.497228	-0.568641	-0.578761	-0.566482	-0.594106	-0.552315	-0.555434	-0.564816	-0.587852	-0.576959	-0.658179	-0.6796		FALSE		-2.80127	-2.73467	-3.02434	-3.06269	-4.07397	-3.37959	-3.28826	-2.80372	-3.05387	-3.64515	-3.84757	-2.92948	-3.00054	-2.92621	-3.67148	-2.99861	-3.216	-2.7485	-3.69951	-3.53981
Cell 93	-0.235199	-0.264276	-0.378214	-0.371046	-0.399666	-0.444423	-0.518157	-0.508442	-0.447066	-0.475555	-0.41866	-0.536898	-0.435526	-0.48324	-0.474047	-0.529395	-0.527974	-0.508009	-0.612099	-0.524318	-0.504901	-0.51329	-0.503829	-0.529694	-0.526332	-0.541166		FALSE		-3.76726	-4.0103	-4.08948	-4.24438	-3.5097	-2.86159	-3.16006	-3.42672	-4.08948	-4.08948	-4.18639	-3.97554	-3.1652	-4.31133	-3.01393	-3.11635	-3.23215	-3.37348	-4.04809	-3.0364
Cell 94	-0.0138801	-0.0220935	-0.0580491	-0.147971	-0.194946	-0.165086	-0.18518	-0.102015	-0.0665653	-0.0824445	-0.101801	-0.153481	-0.0815452	-0.175034	-0.103581	-0.179516	-0.174524	-0.1787	-0.16643	-0.148896	-0.146185	-0.144594	-0.19558	-0.157711	-0.261335	-0.259309		FALSE		-2.91041	-3.11413	-2.87978	-2.756	-3.22147	-2.66539	-2.8068	-2.41137	-2.67393	-2.98603	-2.82029	-2.55624	-2.58715	-2.93804	-2.81073	-2.9597	-3.08501	-3.39051	-3.19204	-3.44467
Cell 95	-0.122925	-0.103946	-0.222479	-0.27345	-0.325826	-0.356564	-0.408184	-0.335756	-0.366456	-0.354417	-0.362934	-0.478777	-0.385804	-0.416527	-0.377119	-0.46024	-0.407342	-0.457579	-0.478997	-0.421883	-0.392848	-0.440523	-0.36226	-0.353599	-0.424285	-0.454195		FALSE		-2.98485	-4.59764	-2.9045	-3.05357	-3.56961	-3.13524	-3.10163	-4.07476	-4.17167	-4.22966	-4.17167	-3.84431	-3.1997	-3.92863	-3.92863	-4.37579	-2.69636	-3.64339	-3.99558	-3.21743
Cell 96	-0.00142378	-0.00979301	-0.0111915	-0.0422222	-0.0826089	-0.0653298	-0.0333485	-0.0894513	-0.0765122	-0.0858248	-0.110732	-0.147607	-0.116172	-0.124162	-0.141718	-0.190419	-0.150257	-0.16181	-0.161027	-0.104416	-0.0762377	-0.0824506	-0.0905744	-0.0680981	-0.0743383	-0.138517		FALSE		-3.13751	-2.73101	-2.69755	-2.65436	-2.91885	-2.75767	-2.7319	-2.72746	-2.97763	-3.12851	-2.88325	-3.00692	-4.3046	-2.85744	-3.13298	-2.97921	-2.61645	-3.07612	-2.71957	-3.19323
Cell 97	-0.275154	-0.328375	-0.468021	-0.748507	-0.870995	-0.863585	-0.865431	-0.647235	-0.54851	-0.729574	-0.783456	-0.761002	-0.703296	-1.04232	-0.897283	-1.14341	-1.04702	-1.01979	-1.04261	-0.963947	-0.872275	-0.888949	-1.05245	-0.979137	-1.12687	-1.27326		FALSE		-3.31724	-3.90181	-4.13917	-3.64908	-3.60078	-2.93259	-3.49932	-3.45629	-4.03443	-3.34805	-3.32323	-3.11238	-3.97644	-3.56778	-3.18934	-3.5178	-3.25114	-3.5895	-3.95011	-2.92049
Cell 98	-0.289765	-0.378089	-0.520897	-0.572258	-0.566821	-0.611412	-0.709827	-0.602887	-0.547567	-0.625235	-0.622126	-0.738474	-0.620225	-0.687265	-0.631723	-0.710328	-0.682041	-0.728295	-0.721101	-0.730645	-0.689102	-0.677675	-0.680541	-0.70039	-0.678287	-0.663844		FALSE		-4.0782	-4.34705	-3.10936	-3.19651	-4.11296	-3.04913	-4.19214	-3.70078	-3.07487	-3.83042	-4.04602	-3.40681	-4.04602	-3.56889	-3.09523	-3.89111	-3.89111	-4.0782	-3.28905	-3.98802
Cell 99	-0.361795	-0.421172	-0.517862	-0.586834	-0.642962	-0.709447	-0.782685	-0.712708	-0.731404	-0.723144	-0.721166	-0.805802	-0.757517	-0.759669	-0.705424	-0.83153	-0.796744	-0.804695	-0.802852	-0.779078	-0.794973	-0.804006	-0.821209	-0.810508	-0.907879	-0.914477		FALSE		-4.00614	-3.40408	-3.62939	-2.78554	-3.19482	-3.33273	-2.91339	-3.7843	-3.19803	-4.09791	-3.23846	-3.44755	-3.39386	-3.23145	-3.58018	-3.22799	-3.30306	-3.55751	-3.34159	-3.588
Cell 100	-0.527337	-0.566716	-0.642329	-0.742646	-0.794323	-0.791549	-0.841035	-0.879536	-0.807953	-0.83346	-0.854557	-0.914446	-0.913483	-0.843326	-0.839933	-0.882993	-0.841114	-0.901246	-0.903393	-0.874288	-0.850271	-0.828839	-0.833331	-0.860669	-0.889814	-0.826471		FALSE		-3.17303	-3.38742	-3.98034	-4.28137	-4.21442	-4.01813	-3.98034	-3.0103	-3.94557	-3.69779	-4.15643	-3.98034	-4.15643	-3.12502	-3.98034	-3.51545	-4.10528	-3.94557	-3.20219	-4.10528
Cell 101	-0.589107	-0.640068	-0.756713	-0.821493	-0.869952	-0.804643	-0.881097	-0.782475	-0.807107	-0.826032	-0.750252	-0.903563	-0.832126	-0.856808	-0.80528	-0.944943	-0.919056	-0.871937	-0.929642	-0.868308	-0.843309	-0.831641	-0.872499	-0.846849	-0.906151	-0.891612		FALSE		-2.98991	-4.00614	-3.53597	-3.67515	-3.52902	-4.21442	-3.15227	-3.35064	-3.55021	-4.37412	-3.38388	-3.1581	-3.69489	-3.28697	-3.39386	-3.09283	-3.15227	-4.07309	-3.18535	-2.79054
Cell 102	-0.216619	-0.296376	-0.316621	-0.303422	-0.303409	-0.343563	-0.507127	-0.412622	-0.4848	-0.435302	-0.451591	-0.475095	-0.512259	-0.377874	-0.443264	-0.439228	-0.448733	-0.467241	-0.481102	-0.487408	-0.494778	-0.446235	-0.400014	-0.472284	-0.501034	-0.462371		FALSE		-3.67035	-4.16327	-2.86466	-2.89479	-3.14903	-3.16327	-4.03833	-3.61236	-3.31133	-4.21442	-3.08008	-2.94432	-4.03833	-2.94142	-4.07612	-3.83876	-3.04563	-3.23102	-3.71957	-3.40994
Cell 103	-0.64334	-0.501871	-0.645655	-0.634362	-0.659689	-0.700404	-0.867285	-0.819513	-0.846803	-0.74999	-0.846282	-0.940909	-0.915305	-0.875486	-0.910447	-0.903684	-0.933705	-0.930531	-1.00765	-0.948518	-0.954062	-0.956262	-0.890096	-0.933205	-0.86709	-0.931617		FALSE		-3.91339	-4.61236	-4.06829	-3.51545	-4.43627	-2.94026	-3.19739	-4.21442	-4.13524	-3.91339	-4.0103	-3.95915	-3.14996	-3.33361	-3.08732	-3.95915	-3.7373	-2.96891	-3.76726	-2.77038
Cell 104	-0.0285763	-0.014032	-0.0832195	-0.277679	-0.257861	-0.200757	-0.204865	-0.0937272	-0.050478	-0.0884164	-0.0693539	-0.163948	-0.0294429	-0.166972	-0.0946151	-0.221846	-0.196321	-0.209533	-0.191728	-0.157097	-0.154493	-0.167721	-0.208426	-0.160658	-0.229309	-0.273159		FALSE		-4.10372	-3.95759	-2.51266	-2.77128	-2.92188	-3.34785	-4.10372	-3.04302	-2.97339	-4.02454	-3.92763	-3.31133	-2.97662	-2.70752	-2.86068	-2.81816	-2.61376	-2.85575	-2.65194	-3.92763
Cell 105	-0.283224	-0.304859	-0.433102	-0.447448	-0.516925	-0.56897	-0.624524	-0.526696	-0.512252	-0.483891	-0.514756	-0.639562	-0.508133	-0.554685	-0.542102	-0.607824	-0.592739	-0.609033	-0.614662	-0.619407	-0.58503	-0.544298	-0.595535	-0.583924	-0.613852	-0.632573		FALSE		-3.19029	-4.08948	-4.00516	-3.40953	-3.0103	-3.18253	-2.76874	-3.77321	-3.31133	-4.05952	-3.75849	-3.51961	-3.28622	-3.18639	-3.32712	-4.00516	-4.00516	-4.03149	-3.87388	-3.39051
Cell 106	-0.482822	-0.486114	-0.568361	-0.578713	-0.621278	-0.685983	-0.745602	-0.661134	-0.625836	-0.656198	-0.625304	-0.747184	-0.691673	-0.677146	-0.660931	-0.729874	-0.679544	-0.704753	-0.736048	-0.658007	-0.733753	-0.67656	-0.700598	-0.694287	-0.724272	-0.718104		FALSE		-3.16772	-3.39523	-3.60078	-4.03443	-3.60653	-2.79317	-3.13134	-3.03289	-2.98328	-3.62426	-3.39169	-3.49932	-3.65552	-3.41341	-3.43627	-3.34171	-3.61236	-3.39169	-3.25888	-3.05835
Cell 107	-0.45507	-0.551542	-0.676371	-0.886726	-0.969222	-1.03262	-0.992534	-0.783357	-0.771853	-0.82224	-0.791837	-0.971202	-0.780831	-0.968026	-0.886032	-1.03526	-1.01574	-1.0939	-1.02882	-0.92962	-0.919982	-0.943479	-1.02709	-0.974764	-1.1079	-1.14783		FALSE		-3.25103	-2.9856	-4.33022	-3.50631	-4.05401	-2.84355	-3.19104	-4.28446	-3.16061	-3.49207	-4.38137	-3.52103	-3.67167	-3.56018	-4.24307	-3.72816	-3.25507	-3.7931	-3.28014	-3.16719
Cell 108	-0.513791	-0.416515	-0.464653	-0.404763	-0.344204	-0.384317	-0.50255	-0.632963	-0.662081	-0.596885	-0.612377	-0.630701	-0.70739	-0.480647	-0.521183	-0.520011	-0.494907	-0.515123	-0.596573	-0.554411	-0.58355	-0.558732	-0.421545	-0.532633	-0.429001	-0.439757		FALSE		-2.66672	-3.05986	-2.80671	-2.44836	-2.78845	-2.71896	-2.81478	-2.77093	-4.06466	-2.96775	-2.83849	-2.37842	-3.9582	-3.26303	-2.65812	-2.69875	-2.7459	-2.86661	-2.98347	-2.64599
Cell 109	-0.259948	-0.305151	-0.418449	-0.494664	-0.488687	-0.617171	-0.657311	-0.594961	-0.571165	-0.576511	-0.575613	-0.67949	-0.641701	-0.633324	-0.576243	-0.677877	-0.64387	-0.620705	-0.72549	-0.621799	-0.65848	-0.607119	-0.617294	-0.628297	-0.609998	-0.664582		FALSE		-3.05493	-2.96066	-4.07612	-3.10257	-2.90532	-3.25122	-3.16327	-3.28182	-3.13524	-2.95316	-3.67035	-2.92023	-3.98718	-2.76148	-3.86224	-3.1467	-3.2367	-3.88706	-3.88706	-3.91339
Cell 110	-0.444635	-0.478129	-0.539862	-0.599273	-0.62526	-0.637881	-0.700857	-0.692391	-0.68333	-0.702006	-0.729507	-0.783473	-0.68588	-0.710694	-0.672672	-0.765005	-0.688081	-0.693282	-0.782431	-0.754943	-0.713998	-0.701766	-0.700542	-0.742418	-0.723248	-0.770648		FALSE		-3.28464	-3.18486	-4.16259	-3.48135	-3.68547	-2.84037	-3.23317	-3.31749	-3.95847	-4.03225	-3.23062	-4.08341	-3.37726	-3.38807	-2.85083	-3.39916	-3.61852	-3.34967	-3.28177	-3.28464
Cell 111	-0.0200393	-0.0402094	-0.0672328	-0.119774	-0.134387	-0.168092	-0.208569	-0.154939	-0.141542	-0.180393	-0.164804	-0.233046	-0.178688	-0.212623	-0.189651	-0.24533	-0.264622	-0.265754	-0.293311	-0.201859	-0.15307	-0.180905	-0.181194	-0.157498	-0.2036	-0.223424		FALSE		-2.77581	-3.53154	-2.94832	-3.375	-2.97935	-3.05716	-3.24721	-2.94406	-3.10659	-3.61236	-3.34733	-3.47048	-2.96356	-2.86488	-2.8829	-3.14522	-2.89788	-3.29202	-3.15544	-2.52342
Cell 112	-0.370199	-0.409681	-0.574848	-0.634517	-0.655815	-0.716359	-0.805426	-0.688719	-0.63127	-0.692305	-0.638663	-0.77243	-0.668782	-0.740198	-0.7019	-0.794473	-0.747472	-0.757566	-0.807902	-0.71518	-0.73473	-0.731034	-0.73437	-0.74481	-0.768086	-0.780873		FALSE		-3.05854	-3.31541	-3.02474	-3.01233	-3.1603	-3.29735	-3.27253	-3.3699	-3.9605	-3.29539	-3.75525	-3.77842	-3.29932	-3.97899	-3.19149	-3.48338	-3.12455	-3.24207	-3.46565	-3.78441
Cell 113	-0.281638	-0.341418	-0.415335	-0.526673	-0.708296	-0.610194	-0.704193	-0.650517	-0.626618	-0.639652	-0.732691	-0.768677	-0.654549	-0.713127	-0.681467	-0.761986	-0.815606	-0.740225	-0.75909	-0.737181	-0.707644	-0.654948	-0.701212	-0.693485	-0.711265	-0.81666		FALSE		-3.64578	-3.48742	-3.2209	-3.62048	-3.7215	-3.46969	-3.682	-3.39536	-4.066	-3.12991	-4.04372	-3.45826	-3.82624	-3.30733	-3.5059	-2.915	-3.85339	-4.04372	-3.45826	-3.27657
Cell 114	-0.397673	-0.386027	-0.491427	-0.674926	-0.753077	-0.728699	-0.736549	-0.613213	-0.574668	-0.654487	-0.628174	-0.793548	-0.6527	-0.741555	-0.675437	-0.865668	-0.836278	-0.817872	-0.849418	-0.750516	-0.688627	-0.713249	-0.742759	-0.737653	-0.755665	-0.848059		FALSE		-2.97369	-3.39051	-3.45266	-3.46394	-3.69154	-3.10671	-3.58133	-3.24784	-3.41026	-3.46969	-3.92978	-2.62625	-3.78845	-3.5666	-3.51868	-2.68866	-2.74378	-3.5666	-3.23081	-3.75369
Cell 115	-0.254188	-0.397864	-0.508885	-0.581955	-0.735655	-0.698686	-0.757031	-0.689609	-0.645928	-0.729345	-0.795021	-0.911538	-0.804745	-0.937634	-0.833932	-0.945017	-0.908824	-0.894567	-1.03992	-0.885265	-0.778451	-0.76848	-0.818741	-0.854116	-0.857038	-0.958042		FALSE		-3.22129	-3.40085	-3.26493	-3.23003	-3.04004	-2.82439	-2.69668	-3.85011	-3.3029	-3.38543	-3.78845	-3.35145	-3.43912	-3.40348	-3.47174	-3.27461	-3.88857	-3.4223	-3.51037	-3.91339
Cell 116	-0.115826	-0.214614	-0.311035	-0.505473	-0.510695	-0.537639	-0.591496	-0.470918	-0.396062	-0.441526	-0.458952	-0.590964	-0.423626	-0.593759	-0.487902	-0.662355	-0.68554	-0.582117	-0.700138	-0.547501	-0.537074	-0.592107	-0.66544	-0.600387	-0.705615	-0.716346		FALSE		-3.98034	-3.62283	-2.8091	-3.1085	-3.50322	-2.9901	-3.33798	-4.05952	-3.08332	-3.51961	-3.08948	-2.89517	-4.05952	-3.0103	-3.30111	-3.03971	-3.00008	-3.98034	-3.74425	-2.93894
Cell 117	-0.0187153	-0.126145	-0.227819	-0.43289	-0.50698	-0.436282	-0.492696	-0.415158	-0.343025	-0.467801	-0.468186	-0.587581	-0.464242	-0.599282	-0.472541	-0.671891	-0.591427	-0.516394	-0.600347	-0.492272	-0.472391	-0.423646	-0.466912	-0.441484	-0.51744	-0.626271		FALSE		-4.15643	-3.10207	-4.15643	-2.69403	-3.1284	-3.8554	-2.66741	-3.57285	-2.87767	-2.57474	-4.03149	-3.16373	-2.61236	-4.15643	-3.07126	-3.3548	-4.08948	-3.98034	-2.89715	-3.98034
Cell 118	-0.189169	-0.18657	-0.258733	-0.301787	-0.357078	-0.376241	-0.467813	-0.328055	-0.337372	-0.341681	-0.318342	-0.455741	-0.354503	-0.407932	-0.372579	-0.475152	-0.445888	-0.459099	-0.517779	-0.407187	-0.433088	-0.431185	-0.460527	-0.42593	-0.493933	-0.505697		FALSE		-3.13132	-3.22579	-3.16373	-3.36304	-3.11692	-2.92174	-3.29254	-2.96543	-3.14219	-3.63355	-3.1554	-3.38874	-2.99649	-3.09215	-2.92659	-2.91934	-3.24186	-3.1382	-3.19875	-3.75029
Cell 119	-0.261734	-0.286827	-0.357182	-0.461468	-0.464435	-0.521703	-0.586148	-0.437219	-0.447544	-0.479345	-0.47053	-0.552629	-0.529781	-0.545161	-0.472899	-0.566909	-0.538449	-0.576878	-0.574359	-0.530493	-0.55353	-0.541886	-0.56712	-0.566153	-0.624943	-0.624943		FALSE		-3.87918	-3.09666	-3.14727	-2.89938	-2.84869	-3.65733	-2.9459	-2.77444	-3.70749	-3.17497	-3.23334	-3.39769	-3.24235	-3.17758	-3.59835	-3.4892	-2.89663	-2.76726	-2.69268	-3.41092
Cell 120	-0.345664	-0.328551	-0.435037	-0.425052	-0.471336	-0.47769	-0.583149	-0.559397	-0.555179	-0.495248	-0.482683	-0.565389	-0.521079	-0.522213	-0.486825	-0.531427	-0.496822	-0.550536	-0.569245	-0.516312	-0.569666	-0.526176	-0.524064	-0.526859	-0.547487	-0.510693		FALSE		-2.8758	-2.91938	-2.97326	-3.48446	-3.28816	-2.87254	-3.01179	-2.99138	-3.2582	-4.17465	-3.23513	-3.09187	-3.11207	-2.95194	-3.31431	-2.89248	-2.97053	-3.85243	-3.5514	-3.36509
Cell 121	-0.255578	-0.221438	-0.362723	-0.349299	-0.332884	-0.427702	-0.517073	-0.443966	-0.37836	-0.409391	-0.363939	-0.530224	-0.418998	-0.433463	-0.391053	-0.486138	-0.474448	-0.434365	-0.508074	-0.454139	-0.502568	-0.465093	-0.465876	-0.480529	-0.490935	-0.478206		FALSE		-4.26878	-3.30185	-2.88139	-2.929	-3.55277	-3.06647	-3.26303	-3.26878	-3.20682	-3.41956	-3.96775	-2.80043	-3.24621	-3.51037	-2.73222	-3.99771	-3.08884	-3.3445	-3.29258	-3.28651
Cell 122	-0.0317151	-0.0502689	-0.177565	-0.307149	-0.281184	-0.15724	-0.12116	-0.120599	-0.158988	-0.156582	-0.152522	-0.178229	-0.163499	-0.149396	-0.152299	-0.1959	-0.166225	-0.183061	-0.246534	-0.161592	-0.150053	-0.134528	-0.142081	-0.128971	-0.123975	-0.17553		FALSE		-2.68741	-3.0876	-3.02226	-3.19594	-3.25808	-2.56585	-3.23769	-3.25808	-2.84215	-2.72858	-3.7566	-3.16453	-3.37749	-2.55662	-3.11676	-2.68183	-2.67089	-2.75267	-2.73856	-3.12283
Cell 123	-0.446999	-0.489735	-0.569391	-0.699474	-0.861383	-0.766399	-0.718242	-0.781062	-0.735709	-0.793993	-0.86762	-0.900372	-0.805091	-1.05468	-0.95163	-1.16493	-1.07811	-1.09347	-1.01298	-1.07567	-0.978243	-0.939767	-1.05757	-1.02209	-1.12125	-1.31515		FALSE		-3.61236	-4.28137	-3.98034	-4.01813	-2.80666	-2.94557	-2.98764	-2.93894	-2.98034	-3.43627	-3.88343	-3.8554	-2.53577	-4.05952	-3.06829	-3.8554	-3.12	-3.94557	-3.26018	-3.91339
Cell 124	-0.392584	-0.404568	-0.549155	-0.647319	-0.622108	-0.673743	-0.729822	-0.64431	-0.645052	-0.646298	-0.608458	-0.719722	-0.596806	-0.643547	-0.635686	-0.753852	-0.745425	-0.692988	-0.767959	-0.697089	-0.628272	-0.632068	-0.63105	-0.661271	-0.685553	-0.66854		FALSE		-4.18375	-4.14596	-3.94639	-4.18375	-4.22514	-3.74802	-3.15696	-2.88669	-4.14596	-3.99469	-3.33305	-2.9871	-3.16069	-3.53495	-3.44699	-3.86342	-3.35591	-3.25666	-2.69751	-3.43275
Cell 125	-0.48913	-0.501157	-0.646227	-0.780277	-0.849005	-0.817927	-0.888679	-0.888309	-0.872508	-0.89337	-1.02353	-1.09805	-0.996431	-1.13008	-1.0265	-1.08183	-1.08244	-1.06058	-1.23307	-1.01697	-0.909828	-0.952798	-1.00304	-0.98612	-0.955267	-1.10724		FALSE		-3.39565	-4.0189	-3.50039	-4.36569	-3.50702	-4.08948	-3.4223	-3.99771	-4.24075	-4.08948	-3.88857	-3.72887	-3.92199	-3.88857	-3.16459	-4.0189	-4.11581	-3.36569	-4.08948	-3.25547
Cell 126	-0.147296	-0.179899	-0.28734	-0.342416	-0.363259	-0.398793	-0.454491	-0.381818	-0.391901	-0.396037	-0.374493	-0.516986	-0.395941	-0.448803	-0.437764	-0.510783	-0.521898	-0.509664	-0.554644	-0.432717	-0.400914	-0.415447	-0.464023	-0.450822	-0.432442	-0.489529		FALSE		-3.22659	-3.93141	-2.92848	-3.18507	-3.14116	-2.9964	-3.03481	-2.84857	-3.09267	-3.45429	-3.20672	-3.17982	-3.24438	-2.88735	-3.24137	-3.0916	-3.5409	-3.58169	-3.22082	-2.9533
Cell 127	-0.00191757	-0.00919342	-0.0138355	-0.0937503	-0.0978726	-0.083093	-0.0714023	-0.114087	-0.0984858	-0.152361	-0.197447	-0.175193	-0.178539	-0.193193	-0.243376	-0.267468	-0.278638	-0.225885	-0.239515	-0.198333	-0.190084	-0.150265	-0.151817	-0.14697	-0.165075	-0.246596		FALSE		-3.0463	-2.872	-2.65375	-2.79491	-3.30157	-2.29773	-2.89979	-2.83917	-3.11593	-2.63776	-3.62234	-3.02793	-2.93567	-3.97706	-2.37787	-2.61932	-3.20659	-2.93567	-3.00539	-2.92337
Cell 128	-0.320562	-0.354417	-0.486934	-0.567876	-0.598272	-0.631756	-0.716016	-0.615621	-0.575389	-0.611509	-0.578061	-0.698976	-0.610732	-0.694513	-0.601213	-0.737135	-0.695063	-0.711488	-0.73708	-0.692424	-0.695008	-0.663168	-0.656563	-0.695578	-0.697807	-0.733096		FALSE		-3.41495	-3.78641	-3.33881	-3.22437	-4.10619	-3.55488	-3.02488	-3.01338	-3.40722	-3.45297	-4.1463	-3.56578	-3.21936	-3.58076	-3.92166	-2.96928	-3.01545	-3.27594	-3.55131	-3.66454
Cell 129	-0.433601	-0.439207	-0.622116	-0.641794	-0.697141	-0.729827	-0.779149	-0.686967	-0.658828	-0.638461	-0.679669	-0.743993	-0.662148	-0.712399	-0.717348	-0.809655	-0.761416	-0.776307	-0.805328	-0.708271	-0.771537	-0.714819	-0.764646	-0.739214	-0.777966	-0.803127		FALSE		-3.19029	-3.72506	-3.86639	-3.11307	-3.1787	-2.57951	-3.33688	-2.90601	-3.09573	-3.14149	-3.50322	-3.01498	-3.43215	-2.83009	-3.15211	-3.04082	-3.10915	-3.42807	-2.96053	-3.67931
Cell 130	-0.0365495	-0.047929	-0.115218	-0.144464	-0.157371	-0.178568	-0.240112	-0.203294	-0.185585	-0.233865	-0.215363	-0.331971	-0.228325	-0.240637	-0.260991	-0.337968	-0.316378	-0.292574	-0.355659	-0.26334	-0.235259	-0.247772	-0.25406	-0.240299	-0.246308	-0.323963		FALSE		-3.5342	-2.69498	-2.48957	-2.8414	-2.91339	-2.50841	-3.10378	-3.09071	-3.04532	-2.73771	-2.90371	-2.77877	-2.66913	-3.4183	-2.63303	-2.67193	-2.53471	-2.92079	-3.12317	-3.05369
Cell 131	-0.39218	-0.389958	-0.562192	-0.616329	-0.607422	-0.625827	-0.695236	-0.687697	-0.656905	-0.644699	-0.621534	-0.755008	-0.660733	-0.687289	-0.654915	-0.730773	-0.708247	-0.689517	-0.748692	-0.698597	-0.681846	-0.682463	-0.648884	-0.670776	-0.667432	-0.693501		FALSE		-3.5659	-3.24338	-4.45051	-3.00335	-3.8996	-2.89825	-2.80378	-3.97339	-3.52394	-3.61942	-4.02454	-3.50712	-3.42703	-4.126	-3.66439	-3.20885	-3.22866	-3.29416	-3.49094	-2.98811
Cell 132	-0.0308973	-0.0420622	-0.0809347	-0.132163	-0.153737	-0.187949	-0.193883	-0.131425	-0.124393	-0.153408	-0.142314	-0.227294	-0.160543	-0.196709	-0.176216	-0.231133	-0.24107	-0.202322	-0.23418	-0.188921	-0.200104	-0.181502	-0.218536	-0.215871	-0.251384	-0.277633		FALSE		-4.26994	-3.24314	-2.58055	-3.39225	-3.58705	-3.35229	-2.86885	-2.52957	-3.13814	-2.96498	-3.69855	-3.17779	-3.21442	-3.3382	-2.97889	-2.85043	-2.93475	-3.08344	-3.76726	-3.02353
Cell 133	-0.0419306	-0.112315	-0.152654	-0.262264	-0.328301	-0.302396	-0.326247	-0.316912	-0.304098	-0.379896	-0.393952	-0.436629	-0.338708	-0.410214	-0.34963	-0.478545	-0.486387	-0.480247	-0.501998	-0.366747	-0.353548	-0.368903	-0.360988	-0.332918	-0.389247	-0.454719		FALSE		-3.28293	-2.99163	-2.895	-3.14513	-3.371	-3.15731	-2.91693	-2.92892	-3.7334	-3.3293	-3.08192	-3.24355	-3.50387	-3.27208	-3.39523	-3.74123	-3.55731	-3.87953	-3.10684	-3.04862
Cell 134	-0.0707936	-0.0956423	-0.172396	-0.240668	-0.277851	-0.31963	-0.431325	-0.394722	-0.443172	-0.430359	-0.503282	-0.633094	-0.496004	-0.510317	-0.437619	-0.550661	-0.480719	-0.509713	-0.57536	-0.472372	-0.39396	-0.395639	-0.329878	-0.443223	-0.347705	-0.458524		FALSE		-3.99558	-4.07476	-2.89578	-3.44129	-4.03337	-2.95091	-3.30391	-3.0103	-4.4727	-3.07912	-4.07476	-2.70001	-3.15568	-3.13028	-3.89867	-3.44129	-3.07044	-4.03337	-3.16094	-3.39352
Cell 135	-0.368743	-0.444219	-0.508257	-0.696982	-0.824752	-0.855122	-0.854363	-0.766203	-0.689829	-0.814573	-0.909894	-0.967511	-0.83445	-0.995841	-0.834148	-1.0884	-1.00024	-1.02046	-1.04898	-0.952088	-0.87736	-0.770688	-0.871208	-0.84508	-0.855692	-0.982271		FALSE		-3.02878	-4.21442	-3.02878	-4.2936	-3.95118	-2.72306	-4.08948	-3.99257	-3.7373	-4.03833	-4.2936	-4.08948	-2.70032	-4.14747	-4.21442	-3.99257	-3.0058	-3.95118	-4.08948	-3.37979
Cell 136	-0.424517	-0.43413	-0.573303	-0.61558	-0.590421	-0.652732	-0.741444	-0.69868	-0.662277	-0.671496	-0.64202	-0.779772	-0.67762	-0.698876	-0.687791	-0.751383	-0.716626	-0.718076	-0.771021	-0.700593	-0.736679	-0.707831	-0.709452	-0.726985	-0.705559	-0.712265		FALSE		-3.76519	-3.42872	-3.89908	-3.42872	-3.72568	-3.07517	-2.92433	-2.97634	-3.42196	-3.42062	-3.65147	-3.71502	-3.25949	-3.3714	-3.64921	-3.05571	-3.43282	-3.11428	-3.57648	-3.12026
Cell 137	-0.845025	-0.922133	-1.05324	-1.00679	-0.876458	-0.989824	-1.06024	-1.03993	-0.979938	-0.860205	-0.997463	-0.980881	-1.0141	-0.876183	-0.987047	-0.994962	-0.885548	-0.911269	-0.99583	-0.884174	-0.943717	-0.881884	-0.834234	-0.889357	-0.86063	-0.781219		FALSE		-3.22966	-3.46197	-3.99558	-3.96081	-3.796	-4.12052	-3.22966	-3.31888	-3.96081	-4.22966	-3.10627	-3.54328	-3.45151	-3.81949	-3.96081	-3.36719	-2.85727	-2.93804	-3.75254	-3.84431
Cell 138	-0.461129	-0.424429	-0.571165	-0.625074	-0.603862	-0.670706	-0.72884	-0.70931	-0.701587	-0.716733	-0.686318	-0.771435	-0.767871	-0.709371	-0.702923	-0.771302	-0.745335	-0.719796	-0.787716	-0.756975	-0.776306	-0.73596	-0.675883	-0.722581	-0.737127	-0.705407		FALSE		-3.32356	-3.43094	-3.54198	-3.24611	-3.41026	-2.98682	-3.22254	-3.0823	-3.20645	-3.55588	-3.34693	-2.89144	-3.1804	-3.38571	-3.08948	-3.27472	-4.05472	-3.09801	-3.95559	-3.49045
Cell 139	-0.709149	-0.554849	-0.756863	-0.794599	-0.924369	-0.865495	-0.969346	-0.906338	-0.940467	-0.984918	-0.969419	-1.09166	-0.954066	-1.11272	-0.957827	-1.08669	-1.07904	-1.11272	-1.17262	-1.11171	-1.02748	-1.04769	-1.13002	-1.07171	-1.12115	-1.18267		FALSE		-4.5666	-4.26557	-3.682	-3.8976	-3.66351	-2.907	-3.02669	-3.05695	-2.53722	-2.62377	-2.69154	-3.52521	-3.96454	-4.26557	-3.15723	-3.55236	-3.8976	-4.00233	-3.18639	-3.29554
Cell 140	-0.67961	-0.697903	-0.822203	-0.873704	-0.851514	-0.912759	-1.00595	-0.947198	-0.942406	-0.958279	-0.925775	-0.995993	-0.982142	-0.96697	-0.931246	-1.03022	-0.945943	-0.988803	-1.01576	-1.01093	-1.00344	-0.980598	-0.927055	-0.998798	-0.91669	-0.965284		FALSE		-3.68231	-3.57129	-3.20942	-3.18193	-3.44229	-3.11308	-3.26863	-3.35669	-3.28861	-3.23878	-3.51617	-3.34296	-3.67396	-3.50481	-3.04679	-3.67396	-2.98928	-3.04972	-3.49375	-3.35869
Cell 141	-0.277691	-0.230181	-0.448798	-0.580228	-0.648849	-0.584055	-0.652185	-0.639997	-0.606233	-0.72657	-0.713729	-0.784189	-0.669873	-0.75484	-0.640173	-0.856406	-0.792294	-0.746419	-0.812829	-0.680516	-0.67896	-0.639407	-0.686675	-0.676193	-0.70273	-0.74125		FALSE		-3.92863	-3.07476	-4.03337	-3.11572	-2.73037	-2.69455	-3.96081	-3.49497	-3.26858	-4.22966	-2.96755	-3.24868	-3.92863	-3.04945	-3.45151	-2.81231	-4.07476	-3.04945	-3.04537	-3.84431
Cell 142	-0.209801	-0.276431	-0.376238	-0.409261	-0.494853	-0.499085	-0.56228	-0.583968	-0.595631	-0.679292	-0.688328	-0.750089	-0.734325	-0.705928	-0.728049	-0.749622	-0.745838	-0.74587	-0.798064	-0.732216	-0.684671	-0.690289	-0.668705	-0.689354	-0.651576	-0.741076		FALSE		-3.16632	-3.3055	-3.01226	-3.76559	-3.56426	-3.20132	-3.09302	-2.88757	-3.26148	-3.40726	-3.88683	-3.52414	-2.95871	-3.13264	-3.14983	-3.1923	-2.88683	-3.31133	-3.1458	-3.89425
Cell 143	-0.329164	-0.474091	-0.614677	-0.812306	-0.966166	-0.982368	-0.956433	-0.669325	-0.490296	-0.572111	-0.624327	-0.7759	-0.565517	-0.826801	-0.651193	-0.867732	-0.887967	-0.870899	-0.873551	-0.719987	-0.764787	-0.714713	-0.894155	-0.824748	-0.984117	-0.998443		FALSE		-2.78536	-3.94557	-4.05952	-3.88343	-4.36055	-4.01813	-3.30364	-3.78076	-3.32712	-4.28137	-4.01813	-3.01813	-3.8554	-3.02609	-4.21442	-3.51545	-2.92918	-4.10528	-3.16189	-2.63301
Cell 144	-0.0497412	-0.101814	-0.190643	-0.232433	-0.309503	-0.34474	-0.407286	-0.242699	-0.19993	-0.226641	-0.184209	-0.347101	-0.212266	-0.308106	-0.281275	-0.415709	-0.383854	-0.384607	-0.389038	-0.305759	-0.294322	-0.339871	-0.352967	-0.326474	-0.443951	-0.485074		FALSE		-3.18585	-3.20412	-3.30061	-3.13092	-3.07833	-2.8452	-3.0758	-2.78499	-4.1652	-3.27791	-3.55166	-3.20924	-2.94304	-3.37936	-3.19572	-3.19076	-3.02916	-3.18423	-3.21791	-3.26797
Cell 145	-0.394024	-0.454565	-0.54581	-0.680902	-0.650218	-0.663556	-0.773536	-0.768405	-0.843012	-0.809942	-0.888281	-0.881965	-0.852813	-0.815148	-0.826205	-0.966623	-0.847288	-0.844907	-0.917299	-0.800597	-0.860804	-0.863862	-0.733953	-0.796357	-0.784422	-0.820445		FALSE		-4.0103	-4.70927	-2.87676	-3.50515	-3.83421	-3.17145	-3.86417	-4.40824	-3.70927	-4.40824	-3.10721	-4.23215	-4.10721	-3.01907	-2.96891	-3.41924	-3.96891	-3.31133	-4.05606	-3.93112
Cell 146	-0.0237053	-0.083058	-0.112698	-0.169077	-0.200768	-0.172119	-0.235119	-0.247279	-0.258645	-0.294838	-0.294083	-0.35034	-0.305153	-0.28698	-0.31645	-0.342847	-0.345281	-0.317771	-0.410274	-0.318861	-0.270286	-0.264291	-0.261186	-0.273859	-0.252915	-0.323781		FALSE		-3.39152	-3.45344	-2.96937	-3.15416	-3.12361	-3.039	-2.9144	-2.8985	-3.59262	-4.14892	-2.86112	-3.47131	-3.35373	-3.91339	-3.20444	-3.01794	-3.18702	-2.75869	-3.23936	-3.09201
Cell 147	-0.0729648	-0.174048	-0.225446	-0.308701	-0.36974	-0.3442	-0.387317	-0.412127	-0.367327	-0.414642	-0.453102	-0.517455	-0.460548	-0.579448	-0.495269	-0.574717	-0.588109	-0.492369	-0.573388	-0.477032	-0.466622	-0.412903	-0.468159	-0.467977	-0.480173	-0.612348		FALSE		-2.90845	-2.872	-3.2046	-3.48898	-3.58823	-4.20219	-3.70158	-3.20704	-3.01655	-4.02609	-3.29014	-3.42403	-3.30212	-3.69403	-2.90845	-3.75849	-4.11504	-3.91339	-3.10335	-3.36055
Cell 148	-0.232014	-0.320754	-0.450073	-0.473778	-0.522061	-0.57588	-0.599484	-0.621815	-0.624777	-0.684512	-0.724664	-0.767219	-0.731533	-0.65896	-0.708538	-0.769548	-0.68597	-0.750118	-0.813324	-0.716077	-0.695882	-0.647892	-0.594124	-0.652122	-0.599425	-0.672876		FALSE		-3.35934	-4.40073	-3.52983	-3.57373	-3.33201	-4.0997	-3.96707	-4.0997	-4.04171	-3.43292	-3.10595	-3.66604	-4.24583	-3.81446	-3.02834	-3.8841	-2.88599	-3.12525	-3.41332	-3.81446
Cell 149	-0.364485	-0.345771	-0.582716	-0.632247	-0.614711	-0.672541	-0.753029	-0.612204	-0.551375	-0.567977	-0.568055	-0.636708	-0.57274	-0.59008	-0.590526	-0.675324	-0.618201	-0.631829	-0.69032	-0.618272	-0.68951	-0.620939	-0.630396	-0.681146	-0.692466	-0.76995		FALSE		-3.96891	-3.3201	-4.23215	-3.89636	-4.10721	-3.43052	-3.02803	-3.25443	-3.68808	-3.86417	-4.23215	-4.10721	-4.31133	-2.71363	-3.64857	-3.93112	-2.67384	-4.1652	-3.11267	-3.08088
Cell 150	-0.280252	-0.242606	-0.271916	-0.365591	-0.400483	-0.400137	-0.443431	-0.345736	-0.341743	-0.373386	-0.401471	-0.450443	-0.371021	-0.424341	-0.375907	-0.43832	-0.432894	-0.449149	-0.45823	-0.413364	-0.423863	-0.383694	-0.415318	-0.429917	-0.502377	-0.52282		FALSE		-4.18639	-3.27657	-3.558	-3.29014	-4.04809	-3.97554	-2.85649	-3.91339	-3.121	-3.36521	-3.32605	-4.0103	-3.97554	-2.28195	-2.69678	-2.69503	-2.94335	-3.44603	-2.99606	-2.90479
Cell 151	-0.165071	-0.322841	-0.37366	-0.521321	-0.704959	-0.63383	-0.66364	-0.582944	-0.488348	-0.560043	-0.639431	-0.685161	-0.636847	-0.803223	-0.691122	-0.795313	-0.853077	-0.877607	-0.787138	-0.779851	-0.743589	-0.703182	-0.7927	-0.824358	-0.810324	-0.95038		FALSE		-3.19608	-3.13241	-2.89018	-4.06466	-2.91339	-3.07938	-3.48108	-3.04347	-3.76363	-3.57957	-3.3287	-4.04118	-3.72887	-3.87277	-2.96009	-3.1738	-3.50039	-4.04118	-2.06418	-2.48361
Cell 152	-0.78844	-0.712755	-0.72688	-0.825067	-0.877518	-0.821556	-0.877371	-0.851323	-0.805662	-0.865705	-0.803137	-0.916096	-0.810523	-0.82587	-0.770079	-0.927279	-0.925865	-0.92936	-0.948386	-0.881875	-0.91787	-0.857288	-0.862908	-0.872621	-0.883494	-0.950448		FALSE		-3.76078	-4.15075	-3.08834	-3.77717	-3.11296	-3.35963	-4.11296	-4.28905	-3.96169	-4.19214	-3.77717	-4.01605	-3.98802	-3.98802	-3.52005	-3.50195	-4.11296	-3.86992	-3.96169	-2.97466
Cell 153	-0.38688	-0.366042	-0.59106	-0.745238	-0.806743	-0.79961	-0.810354	-0.803343	-0.83106	-0.869367	-0.931936	-0.963572	-0.852876	-0.945614	-0.872595	-1.02402	-1.07368	-0.94607	-1.00819	-0.924614	-0.78268	-0.817957	-0.839109	-0.83877	-0.81166	-0.974431		FALSE		-3.26136	-4.92411	-2.97717	-4.18375	-3.99469	-4.1112	-2.97717	-3.10129	-3.56239	-3.15326	-4.14596	-3.0103	-3.21231	-2.93511	-4.14596	-3.29572	-3.53495	-3.30607	-3.90292	-3.86342
Cell 154	-0.0467777	-0.0856533	-0.110789	-0.212111	-0.236691	-0.254916	-0.2396	-0.198633	-0.165796	-0.209221	-0.20089	-0.254693	-0.210838	-0.290729	-0.228071	-0.329487	-0.337917	-0.288586	-0.318562	-0.252311	-0.256855	-0.239931	-0.310371	-0.244957	-0.308459	-0.398394		FALSE		-2.76148	-3.599	-3.10467	-3.00357	-2.80788	-2.80788	-3.40151	-2.9314	-3.31474	-3.29797	-2.66572	-3.45006	-3.1467	-3.00024	-4.0206	-2.86954	-3.30127	-3.31474	-2.75958	-3.75578
Cell 155	-0.747882	-0.75363	-0.902322	-0.931614	-0.979254	-1.04105	-1.08795	-0.990753	-0.951173	-0.972779	-0.962713	-1.05513	-0.940332	-1.02769	-0.985265	-1.06004	-1.038	-1.0564	-1.09506	-1.05463	-1.04372	-1.00915	-1.02033	-1.0511	-1.10601	-1.10359		FALSE		-2.66361	-3.1463	-3.44454	-3.08378	-3.19051	-3.58076	-3.12981	-3.76843	-2.80516	-2.87274	-3.15766	-3.56578	-2.9768	-2.70317	-3.26475	-3.62063	-3.9387	-3.87424	-3.04883	-2.9457
Cell 156	-0.168111	-0.218299	-0.297699	-0.403309	-0.436313	-0.509702	-0.557129	-0.364302	-0.36571	-0.374217	-0.337474	-0.555763	-0.371379	-0.477093	-0.416577	-0.556541	-0.568756	-0.504485	-0.602288	-0.447527	-0.484172	-0.447664	-0.572565	-0.479116	-0.668105	-0.59414		FALSE		-2.97043	-3.22799	-3.25648	-3.42527	-3.04056	-4.02733	-2.98201	-3.15227	-2.85415	-3.32836	-3.20126	-2.68491	-3.52218	-4.02733	-3.48327	-3.14652	-2.77691	-2.84836	-4.18224	-3.98594
Cell 157	-0.332033	-0.316129	-0.447679	-0.408313	-0.416662	-0.409934	-0.555058	-0.596389	-0.660608	-0.619788	-0.682303	-0.741566	-0.703005	-0.564121	-0.64412	-0.63902	-0.692933	-0.662523	-0.754149	-0.592275	-0.616789	-0.619098	-0.564842	-0.543641	-0.423268	-0.541891		FALSE		-3.5776	-4.2936	-2.86063	-3.59463	-2.76212	-3.04563	-3.22172	-2.99041	-4.17966	-4.01485	-3.39051	-3.09494	-3.43028	-4.01485	-3.1898	-2.89048	-3.29797	-3.33456	-3.42437	-3.91339
Cell 158	-0.310736	-0.34301	-0.441788	-0.437067	-0.457701	-0.501256	-0.623759	-0.528932	-0.524057	-0.552518	-0.500274	-0.639014	-0.594052	-0.516842	-0.527157	-0.624879	-0.589698	-0.587116	-0.623936	-0.580274	-0.624955	-0.563288	-0.580433	-0.5661	-0.567554	-0.582471		FALSE		-4.05788	-4.03561	-3.11653	-3.22605	-3.07896	-2.80901	-2.97115	-3.05788	-3.53046	-2.9787	-4.03561	-2.98639	-3.21936	-3.21278	-3.37759	-2.91668	-3.99421	-3.24673	-3.26475	-3.15766
Cell 159	-0.328057	-0.37169	-0.491094	-0.545881	-0.576648	-0.595651	-0.654989	-0.635978	-0.645198	-0.644537	-0.676953	-0.74658	-0.684833	-0.704052	-0.687807	-0.723665	-0.729454	-0.66518	-0.772342	-0.668691	-0.638184	-0.662201	-0.608039	-0.6782	-0.659944	-0.676764		FALSE		-3.25174	-3.18005	-3.93972	-3.34038	-3.11203	-3.55501	-3.39256	-4.26303	-3.23858	-3.27461	-3.64968	-3.30625	-3.962	-3.22581	-3.7859	-3.60226	-2.9013	-3.10562	-3.84281	-3.30878
Cell 160	-0.607145	-0.522935	-0.719109	-0.803204	-0.86716	-0.8985	-0.879355	-0.850372	-0.807648	-0.88792	-0.760197	-1.03445	-0.860035	-0.96804	-0.893891	-1.03303	-1.08618	-1.04228	-1.16051	-0.92669	-0.970608	-0.942263	-0.977883	-1.00068	-1.01283	-1.16446		FALSE		-4.10721	-3.61236	-3.93112	-4.31133	-3.56314	-3.19076	-3.23945	-4.1652	-2.92039	-4.05606	-3.21096	-2.76726	-3.32906	-3.06582	-3.26211	-3.83421	-3.93112	-3.83421	-2.94211	-4.10721
Cell 161	-0.438185	-0.421146	-0.496053	-0.470313	-0.544461	-0.616452	-0.580007	-0.614693	-0.580213	-0.643542	-0.61675	-0.679446	-0.631534	-0.615427	-0.629637	-0.663246	-0.636998	-0.636642	-0.708431	-0.63938	-0.679838	-0.686951	-0.640113	-0.664409	-0.67368	-0.710953		FALSE		-3.4793	-3.59627	-2.8973	-2.90207	-3.97491	-3.08378	-3.24321	-3.16054	-3.87424	-3.12179	-3.71339	-3.49154	-4.08136	-3.17228	-3.76843	-3.10875	-3.99421	-3.19676	-3.37759	-3.22269
Cell 162	-0.231132	-0.247165	-0.404103	-0.494168	-0.483285	-0.599997	-0.600195	-0.447812	-0.390302	-0.495006	-0.44219	-0.606282	-0.45176	-0.558657	-0.488182	-0.608617	-0.598996	-0.599734	-0.630174	-0.536802	-0.543525	-0.559894	-0.609101	-0.531519	-0.678177	-0.655576		FALSE		-2.79736	-4.41854	-2.83195	-4.07612	-4.07612	-3.33936	-2.68454	-4.03833	-3.97138	-3.29144	-3.94142	-2.92161	-3.52645	-3.86224	-3.20902	-3.81648	-3.2037	-2.70087	-3.10048	-3.94142
Cell 163	-0.452235	-0.515832	-0.598366	-0.627645	-0.656207	-0.693167	-0.766138	-0.740582	-0.728106	-0.742658	-0.759056	-0.838477	-0.785922	-0.778849	-0.768833	-0.83593	-0.807966	-0.793294	-0.84053	-0.78075	-0.772744	-0.792744	-0.769771	-0.785773	-0.757547	-0.790027		FALSE		-3.69634	-3.55856	-3.13683	-3.7263	-3.34868	-4.36728	-3.71407	-3.5107	-4.14004	-3.20591	-3.13207	-3.2881	-3.30423	-3.33085	-3.64198	-3.18047	-3.16486	-3.68491	-3.33085	-3.11961
Cell 164	-0.0182062	-0.0247433	-0.0335443	-0.094349	-0.115076	-0.0915883	-0.180405	-0.156596	-0.182391	-0.174064	-0.199896	-0.285389	-0.224632	-0.185114	-0.204881	-0.216841	-0.232011	-0.219322	-0.287173	-0.193171	-0.168325	-0.161071	-0.143649	-0.149938	-0.130193	-0.186295		FALSE		-2.57813	-3.72027	-2.57255	-2.77985	-2.88973	-2.39225	-2.57334	-2.77477	-3.28602	-2.6238	-4.10721	-2.91166	-2.97089	-2.62025	-2.54566	-3.03717	-2.90821	-2.56704	-2.66005	-2.54048
Cell 165	-0.217016	-0.27734	-0.366908	-0.389886	-0.427092	-0.468219	-0.508228	-0.63649	-0.713732	-0.733834	-0.794215	-0.753601	-0.820642	-0.624433	-0.709939	-0.676407	-0.686953	-0.70605	-0.782725	-0.732109	-0.693721	-0.676477	-0.58518	-0.667134	-0.624453	-0.624268		FALSE		-3.43627	-3.47833	-3.09588	-3.1093	-3.3301	-2.97734	-2.87261	-3.23634	-3.35895	-3.99391	-3.33361	-2.88871	-4.06355	-3.27915	-3.2807	-3.50359	-3.04146	-3.35155	-3.34249	-3.33891
Cell 166	-0.0367317	-0.083408	-0.132808	-0.192908	-0.220253	-0.222422	-0.268886	-0.258903	-0.250062	-0.282181	-0.289926	-0.346043	-0.317469	-0.299958	-0.308507	-0.368714	-0.358512	-0.339776	-0.38493	-0.322193	-0.3045	-0.289102	-0.315135	-0.287249	-0.298332	-0.324051		FALSE		-1.8082	-2.86245	-1.89487	-2.0541	-2.09472	-1.87652	-2.06454	-1.93556	-2.18315	-2.1985	-2.26283	-2.27435	-2.1948	-2.24757	-2.18966	-2.07366	-2.13353	-2.32639	-2.28451	-2.28315
Cell 167	-0.414329	-0.420485	-0.519567	-0.564535	-0.57711	-0.640588	-0.746541	-0.649289	-0.668934	-0.689581	-0.669292	-0.783411	-0.722093	-0.733086	-0.688652	-0.828186	-0.805455	-0.755548	-0.874729	-0.701331	-0.726667	-0.685167	-0.759291	-0.650366	-0.66114	-0.777983		FALSE		-2.97095	-2.96417	-2.5669	-3.53069	-3.01406	-2.6548	-3.26184	-2.97785	-3.96081	-3.96081	-3.77373	-3.17167	-2.7983	-3.18827	-3.09703	-3.09703	-3.84431	-2.91041	-3.12537	-2.99197
Cell 168	-0.407243	-0.457119	-0.573958	-0.619695	-0.628977	-0.660389	-0.784541	-0.672988	-0.655686	-0.674663	-0.608903	-0.740011	-0.665092	-0.701791	-0.684664	-0.751413	-0.717668	-0.723624	-0.731293	-0.750805	-0.795439	-0.745739	-0.713563	-0.756862	-0.765039	-0.740396		FALSE		-3.21216	-3.07536	-3.31133	-3.56585	-3.30384	-3.55911	-3.97409	-3.3613	-3.49697	-3.60118	-3.798	-3.55911	-3.60487	-3.35499	-3.8218	-3.32475	-3.59388	-3.83421	-3.32088	-3.44517
Cell 169	-0.368591	-0.370124	-0.469489	-0.536514	-0.608877	-0.562337	-0.620736	-0.797788	-0.748946	-0.842642	-0.916833	-0.88557	-0.856837	-0.785671	-0.827779	-0.862961	-0.854944	-0.785074	-0.908187	-0.841867	-0.873315	-0.7719	-0.680733	-0.724829	-0.73042	-0.811308		FALSE		-3.39724	-2.99124	-3.35833	-3.07632	-3.82321	-2.55702	-3.9993	-3.15421	-2.85512	-4.08948	-3.88121	-3.0103	-3.0573	-3.45524	-3.46306	-3.861	-3.41103	-4.08948	-3.88121	-3.9993
Cell 170	-0.569632	-0.594416	-0.690992	-0.781091	-0.790927	-0.817232	-0.843903	-0.841133	-0.874697	-0.837114	-0.882171	-0.961914	-0.84575	-0.90283	-0.834889	-0.903627	-0.91394	-0.869346	-0.863697	-0.835911	-0.85577	-0.822679	-0.823096	-0.835214	-0.828209	-0.822305		FALSE		-3.18861	-3.19875	-3.15954	-3.73435	-3.37314	-2.80425	-4.04728	-3.53913	-3.28552	-3.15643	-3.33407	-3.23067	-3.11786	-3.47005	-3.43923	-3.03774	-3.5244	-3.08507	-3.27317	-3.37828
Cell 171	-0.0294324	-0.0533151	-0.115791	-0.202647	-0.196886	-0.252067	-0.327816	-0.186801	-0.186029	-0.18304	-0.118411	-0.248364	-0.171276	-0.249767	-0.19751	-0.272188	-0.293412	-0.257179	-0.313308	-0.251507	-0.280339	-0.269024	-0.299199	-0.262508	-0.305632	-0.311972		FALSE		-3.30663	-2.91528	-2.41839	-2.57876	-2.84698	-2.48766	-3.03208	-3.15454	-2.9059	-2.99408	-2.47234	-2.4471	-2.92101	-2.87028	-3.08479	-2.64367	-2.47993	-3.04212	-2.73479	-3.89491
Cell 172	-0.000614416	-0.0034833	-0.00431928	-0.00674926	-0.00898644	-0.00773963	-0.0191228	-0.0228442	-0.034593	-0.0323877	-0.0301882	-0.0556368	-0.0410277	-0.0262413	-0.0338353	-0.0430187	-0.0445378	-0.037976	-0.0546849	-0.0226077	-0.0355099	-0.0375107	-0.0187983	-0.0286104	-0.0171766	-0.0252235		FALSE		-2.77161	-4.01538	-2.74614	-2.84099	-3.09354	-3.28679	-2.33414	-2.65365	-3.09049	-2.9648	-3.12198	-3.19275	-3.71435	-3.10281	-2.98338	-2.7182	-3.20051	-3.17764	-3.58307	-3.76871
Cell 173	-0.0538816	-0.07742	-0.220543	-0.211336	-0.249124	-0.315028	-0.381703	-0.26491	-0.259776	-0.266594	-0.244628	-0.439156	-0.289424	-0.317336	-0.260875	-0.414315	-0.411962	-0.356522	-0.429381	-0.313917	-0.308322	-0.327556	-0.349106	-0.358295	-0.379914	-0.421857		FALSE		-3.07984	-3.00153	-2.84016	-4.18861	-2.90116	-2.88592	-3.09573	-2.4206	-3.06451	-3.38348	-3.88758	-2.72852	-3.11786	-3.03304	-3.28137	-3.18861	-3.30256	-3.57828	-2.93149	-3.8554
Cell 174	-0.0258852	-0.0633402	-0.119389	-0.226639	-0.25652	-0.275945	-0.338533	-0.252725	-0.230531	-0.241328	-0.295751	-0.385545	-0.273354	-0.339677	-0.272215	-0.357401	-0.366903	-0.389104	-0.442927	-0.3414	-0.321724	-0.300676	-0.371375	-0.326591	-0.322212	-0.39989		FALSE		-2.97454	-3.23978	-2.76174	-2.96568	-3.32116	-2.66832	-2.94012	-2.58292	-3.55762	-3.52995	-4.04049	-2.93464	-2.89189	-2.8496	-3.15063	-2.98512	-3.78522	-3.69025	-2.87973	-2.84626
Cell 175	-0.318919	-0.760225	-0.849844	-0.979586	-1.02377	-1.02244	-1.04675	-1.01593	-0.967237	-1.08506	-1.11134	-1.13462	-1.1333	-1.16544	-1.11602	-1.21264	-1.18789	-1.1503	-1.14628	-1.14716	-1.18135	-1.1672	-1.16096	-1.14753	-1.20846	-1.24308		FALSE		-3.798	-4.1817	-3.28745	-4.12899	-3.75398	-3.17337	-3.08986	-3.86014	-3.56585	-3.76997	-3.34264	-3.21518	-3.56247	-3.26312	-3.47716	-3.41538	-3.29648	-4.0103	-3.24169	-3.63963
Cell 176	-0.191078	-0.241863	-0.36929	-0.538705	-0.607441	-0.647404	-0.609405	-0.592702	-0.560553	-0.552056	-0.566782	-0.709412	-0.560939	-0.6086	-0.606508	-0.673971	-0.719661	-0.608057	-0.734213	-0.561896	-0.614063	-0.579706	-0.569613	-0.535672	-0.587535	-0.66079		FALSE		-4.19594	-2.98732	-3.40589	-4.49697	-3.16791	-3.89491	-2.56415	-2.92487	-4.071	-3.9327	-3.97409	-2.77543	-3.82796	-4.01985	-3.89491	-4.071	-2.82487	-3.798	-2.67742	-3.97409
Cell 177	-0.407272	-0.466074	-0.577412	-0.73466	-0.850539	-0.730789	-0.751826	-0.77539	-0.762803	-0.827234	-0.834623	-0.909191	-0.815022	-0.865154	-0.824495	-0.988415	-0.943803	-0.94546	-0.925778	-0.83759	-0.850463	-0.789045	-0.887833	-0.896954	-0.870357	-0.987384		FALSE		-4.30256	-3.04488	-3.10666	-3.63046	-3.18861	-3.32028	-3.45746	-3.50322	-3.44522	-4.04728	-3.26116	-3.07725	-3.68977	-3.36806	-3.84016	-3.5317	-3.50322	-4.12646	-3.82543	-3.63046
Cell 178	-0.310294	-0.330788	-0.427816	-0.546034	-0.56115	-0.626967	-0.668847	-0.5316	-0.578638	-0.643099	-0.650184	-0.773814	-0.624479	-0.712074	-0.712681	-0.785853	-0.71747	-0.713411	-0.839278	-0.680356	-0.637831	-0.576678	-0.70318	-0.681204	-0.735245	-0.801555		FALSE		-4.26557	-4.08948	-2.99065	-3.26557	-3.96454	-2.87054	-3.05695	-3.0394	-2.76726	-3.05695	-4.26557	-3.1143	-2.98303	-3.86763	-3.09924	-3.16291	-3.01842	-2.87937	-3.8396	-3.40027
Cell 179	-0.136007	-0.222158	-0.321708	-0.499202	-0.572332	-0.54852	-0.613589	-0.535538	-0.438351	-0.589602	-0.726857	-0.695538	-0.628813	-0.749171	-0.70239	-0.76127	-0.775545	-0.727565	-0.800969	-0.750766	-0.695945	-0.715421	-0.752067	-0.763771	-0.765559	-0.890261		FALSE		-3.35709	-2.91775	-2.94258	-3.03258	-4.31133	-2.64271	-3.69591	-2.7373	-3.78306	-3.25063	-3.98397	-3.8922	-2.96891	-3.16134	-3.05007	-3.42909	-3.8922	-3.11062	-3.10721	-3.18504
Cell 180	-0.543464	-0.677185	-0.789761	-0.916953	-0.98731	-1.06621	-1.07089	-1.04366	-1.04671	-1.14332	-1.12375	-1.1651	-1.23788	-1.22282	-1.17055	-1.24991	-1.20844	-1.1888	-1.34215	-1.24508	-1.09697	-1.06229	-1.10107	-1.12597	-1.12423	-1.13333		FALSE		-2.7945	-3.16388	-3.36018	-2.94401	-4.13833	-3.77931	-3.52858	-3.76594	-4.28446	-3.59426	-4.10837	-3.94204	-4.0057	-3.33998	-3.88652	-3.86948	-3.98343	-3.92273	-3.94204	-3.41523
Cell 181	-0.496929	-0.512825	-0.642353	-0.695886	-0.720651	-0.755631	-0.897482	-0.811801	-0.782166	-0.775476	-0.784717	-0.933352	-0.82129	-0.798215	-0.742361	-0.945446	-0.869544	-0.834599	-0.98115	-0.903384	-0.838827	-0.815972	-0.823539	-0.869635	-0.884256	-0.864202		FALSE		-3.52218	-2.59117	-2.7463	-3.79688	-3.39386	-3.17	-2.64352	-4.12424	-3.52218	-3.00203	-4.32836	-4.12424	-4.18224	-3.05885	-3.00614	-3.88121	-3.12424	-2.82594	-4.24918	-2.82051
Cell 182	-0.0627074	-0.0853913	-0.160019	-0.241378	-0.262576	-0.300967	-0.385422	-0.284397	-0.255537	-0.26742	-0.226006	-0.367174	-0.274267	-0.32839	-0.278433	-0.36362	-0.369015	-0.367015	-0.388626	-0.306965	-0.331807	-0.315021	-0.367465	-0.337242	-0.381634	-0.405349		FALSE		-2.91857	-3.39868	-2.58664	-2.8647	-2.90321	-2.52558	-2.7329	-2.85623	-2.89255	-3.10905	-3.90609	-2.8239	-3.1056	-2.76884	-3.2863	-2.97582	-2.76884	-2.43947	-2.92533	-3.1056
Cell 183	-0.0366461	-0.0636039	-0.0823415	-0.130647	-0.154686	-0.152858	-0.182326	-0.141301	-0.139909	-0.155502	-0.188648	-0.201908	-0.172187	-0.186886	-0.198897	-0.208123	-0.213817	-0.193075	-0.212632	-0.188501	-0.175219	-0.187593	-0.174849	-0.179597	-0.192522	-0.221548		FALSE		-2.83628	-3.13939	-2.66717	-2.95915	-3.26156	-2.47248	-2.61798	-2.75762	-3.09952	-2.99208	-3.15643	-2.93501	-2.91339	-2.78536	-3.12502	-2.79282	-3.00261	-3.04248	-2.72346	-2.85108
Cell 184	-0.333792	-0.403732	-0.528129	-0.571818	-0.599066	-0.668941	-0.703648	-0.620601	-0.6027	-0.652381	-0.625786	-0.707351	-0.615137	-0.639052	-0.645669	-0.718861	-0.739059	-0.753721	-0.775135	-0.689784	-0.680239	-0.704839	-0.677024	-0.710246	-0.731062	-0.717706		FALSE		-3.50815	-2.95508	-3.12314	-2.99228	-3.09096	-2.8849	-3.96824	-3.25936	-4.10446	-3.29331	-3.12553	-3.21589	-3.03882	-3.10675	-3.92081	-3.89185	-3.58387	-3.90609	-3.21003	-3.41473
Cell 185	-0.371796	-0.382121	-0.521677	-0.598247	-0.636293	-0.69196	-0.738749	-0.69342	-0.722564	-0.728765	-0.833847	-0.858237	-0.727082	-0.800509	-0.741096	-0.881839	-0.844266	-0.815684	-0.954349	-0.791907	-0.754531	-0.713248	-0.770816	-0.731362	-0.745222	-0.876198		FALSE		-4.0299	-4.1896	-3.57564	-3.69668	-3.02326	-4.24075	-2.60728	-3.39565	-3.88857	-4.14384	-3.23535	-2.68899	-3.66672	-3.76363	-3.06105	-3.96775	-3.59977	-3.37299	-3.96775	-3.29258
Cell 186	-0.104249	-0.196706	-0.2136	-0.353422	-0.539375	-0.400702	-0.434517	-0.420439	-0.373603	-0.453554	-0.438468	-0.605285	-0.464281	-0.606588	-0.524632	-0.626389	-0.601277	-0.577659	-0.595763	-0.489003	-0.417614	-0.436453	-0.447656	-0.42304	-0.496145	-0.575671		FALSE		-2.92675	-3.44963	-3.55684	-3.35636	-4.07018	-2.92136	-3.342	-2.76915	-3.34912	-3.39848	-3.95478	-3.29836	-3.7159	-3.3281	-3.59939	-3.8637	-4.20145	-3.53981	-3.15775	-4.08948
Cell 187	-0.0938992	-0.0859237	-0.0978709	-0.0864882	-0.0868168	-0.0954586	-0.121254	-0.1367	-0.174707	-0.158096	-0.140713	-0.172375	-0.166645	-0.126603	-0.144288	-0.164368	-0.1466	-0.168538	-0.186785	-0.155652	-0.145082	-0.155568	-0.14011	-0.141907	-0.119935	-0.149217		FALSE		-3.06591	-3.31976	-2.96853	-3.03611	-3.21109	-2.69389	-2.68788	-2.65534	-3.23145	-3.23494	-3.31976	-2.90841	-3.27915	-3.12697	-3.19482	-2.77936	-3.54303	-2.67035	-2.95545	-3.09791
Cell 188	-0.261651	-0.255562	-0.367338	-0.458931	-0.520511	-0.533005	-0.611767	-0.531893	-0.496434	-0.510348	-0.523282	-0.645494	-0.525406	-0.612179	-0.562396	-0.662865	-0.647099	-0.650069	-0.688022	-0.610128	-0.627246	-0.601148	-0.59557	-0.596359	-0.649601	-0.673834		FALSE		-3.50139	-3.50139	-3.24517	-3.27954	-3.79398	-3.19192	-3.42363	-4.09501	-3.00484	-3.37327	-4.18777	-3.23815	-4.09501	-3.44553	-3.17755	-3.47256	-3.25471	-3.80242	-4.03287	-3.42008
Cell 189	-0.0721283	-0.0734107	-0.176287	-0.19091	-0.182419	-0.235135	-0.330993	-0.262179	-0.273337	-0.264232	-0.24192	-0.350708	-0.272073	-0.244358	-0.235977	-0.309966	-0.302402	-0.291277	-0.363488	-0.303169	-0.32253	-0.299546	-0.304588	-0.299762	-0.277237	-0.278629		FALSE		-3.36932	-3.54155	-2.80788	-3.4643	-2.70421	-2.64867	-3.00024	-3.04563	-4.08948	-3.35159	-3.89566	-2.8093	-3.4393	-3.02997	-2.99041	-3.00468	-3.26219	-2.94432	-3.56121	-3.32512
Cell 190	-0.28055	-0.257614	-0.34916	-0.448177	-0.456826	-0.516903	-0.586775	-0.535985	-0.464595	-0.492288	-0.490618	-0.55508	-0.517462	-0.520386	-0.504493	-0.566131	-0.554115	-0.533679	-0.61064	-0.596561	-0.554597	-0.54197	-0.579588	-0.583105	-0.621767	-0.654669		FALSE		-4.04997	-4.08948	-3.29443	-3.03149	-3.4772	-3.06535	-3.39886	-3.8554	-3.96454	-4.03149	-4.04997	-3.43398	-3.24144	-3.42047	-3.46231	-3.89319	-2.83306	-3.89319	-3.04248	-3.05759
Cell 191	-0.0356007	-0.0670363	-0.1367	-0.16292	-0.206344	-0.222126	-0.291921	-0.264165	-0.281318	-0.287665	-0.283277	-0.391002	-0.314822	-0.281826	-0.286495	-0.332627	-0.351504	-0.324522	-0.364454	-0.284863	-0.274373	-0.276736	-0.285707	-0.289818	-0.262167	-0.331093		FALSE		-3.28481	-3.46623	-2.84562	-3.0063	-3.38097	-3.16866	-2.90447	-2.84727	-3.0394	-3.47552	-3.58736	-3.21249	-3.52785	-3.25414	-2.96672	-2.97037	-3.31294	-3.38097	-3.02586	-3.04897
Cell 192	-0.360455	-0.364833	-0.509699	-0.559374	-0.586502	-0.624322	-0.712131	-0.666974	-0.654735	-0.690655	-0.761168	-0.849158	-0.727537	-0.755216	-0.761706	-0.824925	-0.819108	-0.815627	-0.885525	-0.785552	-0.719897	-0.718431	-0.699741	-0.706954	-0.738822	-0.816848		FALSE		-3.15669	-4.11646	-3.49401	-2.92291	-3.47074	-4.23041	-3.08896	-3.72526	-3.55831	-3.14942	-4.18902	-2.98986	-3.85934	-3.22394	-3.05432	-3.71852	-3.03175	-3.33554	-3.53144	-3.43802
Cell 193	-0.286754	-0.342826	-0.504123	-0.549093	-0.583597	-0.642684	-0.679856	-0.644757	-0.626511	-0.673693	-0.707072	-0.738288	-0.685609	-0.73781	-0.723124	-0.737861	-0.746803	-0.753752	-0.796724	-0.746455	-0.696154	-0.71966	-0.690398	-0.723009	-0.693513	-0.771369		FALSE		-3.41956	-3.99771	-3.00396	-3.32429	-3.52059	-3.99771	-3.53106	-3.38041	-3.28052	-4.10245	-4.1896	-3.93972	-2.85604	-3.08314	-3.31776	-4.0299	-2.98548	-2.82997	-3.0299	-3.91339
Cell 194	-0.0732381	-0.159263	-0.23497	-0.332527	-0.388196	-0.412421	-0.450256	-0.324677	-0.259889	-0.305529	-0.278661	-0.409644	-0.272836	-0.395211	-0.312248	-0.461416	-0.493586	-0.436442	-0.465113	-0.384863	-0.393994	-0.411947	-0.481852	-0.408307	-0.495787	-0.524579		FALSE		-3.27461	-3.17817	-3.09617	-3.11853	-3.59239	-3.13524	-2.74382	-2.46332	-3.13185	-3.01286	-2.89636	-2.9783	-3.24952	-2.78667	-2.57004	-3.26075	-3.10403	-2.93863	-2.97124	-2.9496
Cell 195	-0.0731623	-0.0567224	-0.0949399	-0.0975677	-0.0994089	-0.111329	-0.1481	-0.107456	-0.174225	-0.109131	-0.0932323	-0.139956	-0.140877	-0.0752868	-0.0965702	-0.114165	-0.0816075	-0.0897522	-0.154411	-0.0975087	-0.109965	-0.103059	-0.0850616	-0.0987851	-0.089746	-0.106902		FALSE		-2.82737	-3.05187	-3.02789	-3.03512	-3.2158	-3.32892	-2.92598	-2.93169	-3.05377	-3.34351	-3.4772	-2.93458	-3.019	-2.99673	-2.76825	-3.02431	-3.17617	-3.24438	-2.77924	-2.86025
Cell 196	-0.427193	-0.432634	-0.560165	-0.635855	-0.630786	-0.689964	-0.76378	-0.625056	-0.60664	-0.671037	-0.617722	-0.718576	-0.625377	-0.671837	-0.628411	-0.733706	-0.707966	-0.732892	-0.720183	-0.654701	-0.714428	-0.685816	-0.718763	-0.723293	-0.793581	-0.757955		FALSE		-3.08365	-4.3055	-3.05999	-3.14915	-3.1784	-3.10868	-3.65552	-3.17196	-3.82838	-3.22874	-3.58396	-4.08365	-3.1741	-3.58396	-2.94126	-3.26148	-3.36102	-3.72572	-3.34805	-3.97644
Cell 197	-0.769936	-0.66936	-0.806809	-0.790483	-0.814682	-0.874108	-0.911624	-0.912458	-0.950127	-0.863311	-0.810398	-0.915583	-0.868096	-0.935937	-0.879014	-0.929914	-0.891405	-0.894874	-0.972726	-1.00419	-0.912201	-1.01532	-0.953113	-0.984085	-0.914517	-0.904569		FALSE		-2.87346	-3.81327	-2.65633	-3.00233	-3.25133	-3.02253	-2.78365	-2.97184	-4.34475	-2.93313	-4.34475	-3.25133	-4.14063	-4.14063	-2.86188	-4.08948	-3.01842	-2.92315	-4.00233	-3.47552
Cell 198	-0.306331	-0.493806	-0.599589	-0.838254	-0.82982	-0.848768	-0.870224	-0.974714	-0.865556	-0.894507	-1.01645	-0.99951	-0.994901	-1.07098	-1.01697	-1.08172	-1.10899	-1.06466	-1.08874	-1.07423	-1.00521	-1.1169	-1.06378	-1.07794	-1.10615	-1.15833		FALSE		-2.90003	-4.64039	-4.41854	-3.86224	-3.32512	-3.12628	-2.90799	-3.10891	-4.00357	-3.16327	-4.11751	-3.00024	-3.21988	-3.0276	-3.01714	-3.48404	-4.00357	-4.41854	-3.0922	-3.79529
Cell 199	-0.313998	-0.341601	-0.42684	-0.495628	-0.52044	-0.526991	-0.609391	-0.628889	-0.688242	-0.709839	-0.750443	-0.818842	-0.74423	-0.693225	-0.766913	-0.745722	-0.788336	-0.715842	-0.849623	-0.738204	-0.679332	-0.693945	-0.645375	-0.704957	-0.646938	-0.70827		FALSE		-3.14903	-3.58603	-3.41422	-2.76629	-3.54931	-3.04379	-2.97763	-3.35035	-3.98718	-3.86224	-3.80576	-3.01542	-3.0922	-3.0276	-3.28821	-2.92718	-2.81108	-3.88706	-3.97138	-3.35784
Cell 200	-0.108774	-0.155816	-0.208515	-0.26906	-0.316493	-0.299621	-0.370762	-0.44081	-0.415812	-0.463321	-0.508527	-0.555048	-0.535676	-0.493423	-0.530076	-0.503608	-0.500559	-0.498186	-0.587118	-0.485495	-0.459123	-0.414372	-0.380477	-0.444244	-0.407627	-0.49454		FALSE		-3.68559	-3.68559	-3.66822	-2.89007	-3.36295	-2.70462	-3.22045	-3.09023	-2.84176	-3.89867	-3.92863	-2.96249	-3.37579	-3.48369	-2.82678	-3.37147	-3.796	-3.20847	-3.00472	-3.03933
Cell 201	-0.619224	-0.556088	-0.652527	-0.709727	-0.721139	-0.801578	-0.816543	-0.744544	-0.877251	-0.821675	-0.795727	-0.846065	-0.800328	-0.909694	-0.818015	-0.921198	-0.992745	-0.94695	-0.969109	-0.852195	-0.923192	-0.919573	-0.952919	-0.927596	-0.944016	-0.938083		FALSE		-3.33673	-3.04097	-3.24298	-3.12227	-4.47766	-4.07972	-3.30157	-2.93775	-3.26459	-3.8756	-3.54824	-3.44963	-3.31629	-3.71174	-3.76445	-3.13196	-3.91339	-3.30642	-3.16945	-3.20273
Cell 202	-0.393207	-0.378051	-0.569808	-0.587536	-0.572328	-0.652267	-0.705265	-0.643493	-0.627978	-0.632263	-0.560141	-0.717116	-0.655754	-0.611225	-0.580251	-0.6962	-0.72577	-0.717914	-0.765314	-0.732085	-0.682821	-0.652533	-0.707136	-0.684386	-0.718451	-0.726035		FALSE		-2.86054	-3.54178	-3.20934	-3.88857	-3.78211	-4.14384	-3.08314	-3.65248	-3.30499	-3.28052	-4.14384	-3.31776	-3.13952	-3.96775	-4.14384	-4.1896	-3.7459	-3.93972	-3.84281	-3.88857
Cell 203	-0.0420309	-0.0824088	-0.133606	-0.187531	-0.216095	-0.238098	-0.323037	-0.261556	-0.256731	-0.271398	-0.248929	-0.34652	-0.280608	-0.298023	-0.275688	-0.319077	-0.314278	-0.331036	-0.344702	-0.318595	-0.317448	-0.31988	-0.28774	-0.283426	-0.314884	-0.32074		FALSE		-3.50613	-3.02089	-3.37915	-3.61236	-3.5772	-2.90716	-2.94824	-3.08119	-3.10656	-3.19298	-3.50205	-2.82557	-3.15486	-3.12832	-3.47836	-3.07659	-2.95165	-2.84036	-3.67411	-2.90819
Cell 204	-0.366931	-0.411876	-0.457869	-0.552963	-0.81155	-0.642281	-0.67474	-0.657341	-0.606663	-0.746153	-0.796018	-0.86227	-0.726137	-0.88129	-0.885771	-1.0223	-0.942759	-0.939089	-0.94034	-0.927302	-0.828093	-0.829572	-0.879735	-0.857869	-1.05692	-1.07922		FALSE		-3.65082	-4.34182	-3.50815	-3.40549	-3.42417	-3.96824	-2.87536	-3.47473	-3.09318	-2.7579	-3.22184	-3.98527	-3.4694	-3.21003	-3.21295	-3.42897	-3.90609	-3.66721	-3.47473	-3.37889
Cell 205	-0.205403	-0.211741	-0.263041	-0.294305	-0.322723	-0.337297	-0.416205	-0.416222	-0.446313	-0.480151	-0.52547	-0.539562	-0.555179	-0.49451	-0.495485	-0.531394	-0.540954	-0.491373	-0.589059	-0.545107	-0.54526	-0.490028	-0.504957	-0.514456	-0.497135	-0.537314		FALSE		-2.81887	-3.03663	-3.14095	-3.33766	-2.7923	-3.19608	-3.06708	-2.88696	-3.63869	-2.73901	-3.92199	-2.85158	-3.23357	-2.823	-3.74015	-3.39051	-2.87745	-3.19283	-3.69668	-4.08948
Cell 206	-0.304069	-0.316534	-0.477146	-0.510745	-0.469057	-0.571453	-0.636469	-0.611314	-0.614761	-0.63217	-0.636398	-0.812684	-0.718854	-0.699579	-0.692638	-0.728247	-0.769927	-0.728247	-0.899624	-0.746194	-0.69062	-0.701777	-0.693094	-0.72088	-0.677434	-0.837151		FALSE		-3.3401	-3.07957	-2.85707	-3.04809	-2.6836	-2.60793	-2.97298	-3.94815	-2.87914	-3.23964	-3.58018	-4.35833	-4.24918	-3.12064	-3.75627	-3.78845	-3.11352	-2.98594	-3.39724	-3.9993
Cell 207	-0.219336	-0.304019	-0.394539	-0.530293	-0.568568	-0.577098	-0.669073	-0.488599	-0.506011	-0.517158	-0.498005	-0.573038	-0.561998	-0.59336	-0.528707	-0.677873	-0.583949	-0.640211	-0.622838	-0.589155	-0.619488	-0.576195	-0.640933	-0.665611	-0.764314	-0.731666		FALSE		-2.99541	-4.16665	-2.92777	-3.2681	-3.39457	-4.29159	-3.21644	-2.99541	-3.00279	-3.60238	-3.29159	-3.96707	-3.66604	-3.20051	-4.13189	-3.35934	-2.99786	-3.8841	-3.11872	-3.83086
Cell 208	-0.000510248	-0.0229556	-0.0376784	-0.0777688	-0.125505	-0.11195	-0.135439	-0.113741	-0.0976857	-0.129643	-0.179581	-0.217908	-0.178084	-0.188397	-0.181836	-0.213259	-0.189966	-0.196191	-0.235696	-0.184113	-0.161111	-0.165841	-0.171515	-0.172922	-0.177229	-0.192377		FALSE		-3.65583	-3.57285	-2.53751	-3.49525	-2.75131	-2.78229	-2.3103	-2.3347	-3.20219	-2.57474	-3.45028	-3.47218	-2.78076	-2.87012	-2.94781	-3.00008	-2.69154	-3.28622	-2.40566	-2.97793
Cell 209	-0.018299	-0.0100829	-0.0394039	-0.0344349	-0.0447321	-0.100179	-0.141722	-0.0654165	-0.0650077	-0.0587913	-0.0414059	-0.155401	-0.0755663	-0.0503051	-0.0576698	-0.0972722	-0.107722	-0.10219	-0.130859	-0.0755692	-0.0745523	-0.0775236	-0.0963417	-0.0922875	-0.125035	-0.114811		FALSE		-3.1589	-3.53154	-3.11593	-3.0103	-3.07684	-2.93153	-3.0103	-2.61335	-3.00296	-3.58371	-2.7575	-2.72561	-3.05716	-2.77009	-3.00539	-2.53072	-2.68879	-2.84757	-3.77869	-3.342
Cell 210	-0.289886	-0.289362	-0.397685	-0.435538	-0.455785	-0.489046	-0.540082	-0.528434	-0.519095	-0.509143	-0.487078	-0.645482	-0.5311	-0.510098	-0.487726	-0.60828	-0.56806	-0.548629	-0.629224	-0.541281	-0.521898	-0.509675	-0.525847	-0.511158	-0.499564	-0.536602		FALSE		-3.15307	-3.37796	-3.08799	-3.17989	-3.27714	-3.4264	-3.25194	-2.75254	-3.18127	-3.1911	-3.77373	-3.32464	-3.79033	-3.20847	-2.95915	-3.1479	-3.59046	-3.09023	-3.17713	-2.99558
Cell 211	-0.00463692	-0.0280508	-0.0233303	-0.0469931	-0.0712848	-0.0626645	-0.0670136	-0.0700326	-0.0646047	-0.0883329	-0.116315	-0.120341	-0.117695	-0.107341	-0.115933	-0.119084	-0.124301	-0.109898	-0.137073	-0.115785	-0.0833994	-0.0881475	-0.0780026	-0.0956972	-0.0850319	-0.134493		FALSE		-3.06228	-3.38629	-2.66764	-2.94753	-3.21868	-2.47386	-2.81184	-2.64479	-3.00504	-2.78188	-2.90813	-2.68732	-2.855	-3.04905	-2.64251	-2.81606	-2.7866	-2.70205	-2.66107	-3.06528
Cell 212	-0.303904	-0.402397	-0.51483	-0.525796	-0.605908	-0.592393	-0.738354	-0.613137	-0.595683	-0.596073	-0.53223	-0.650224	-0.585894	-0.641792	-0.559256	-0.682481	-0.609147	-0.649223	-0.672268	-0.645249	-0.70855	-0.655255	-0.683746	-0.683796	-0.714553	-0.671843		FALSE		-3.61236	-3.07341	-3.41542	-3.75424	-2.96153	-3.213	-3.56518	-3.26097	-4.14242	-3.40646	-2.75325	-3.27384	-2.7612	-3.34461	-3.50006	-3.19629	-3.71645	-3.41092	-2.93981	-3.5056
Cell 213	-0.00648452	-0.00954663	-0.045484	-0.0599531	-0.088917	-0.125043	-0.159229	-0.110718	-0.0993052	-0.126029	-0.0997422	-0.227516	-0.133337	-0.129238	-0.104162	-0.192732	-0.194781	-0.162767	-0.222721	-0.135177	-0.120078	-0.128929	-0.152019	-0.127062	-0.18723	-0.189041		FALSE		-3.24784	-3.76497	-2.75929	-2.94163	-3.11687	-2.55659	-2.70527	-3.00829	-3.19553	-2.85339	-3.17157	-3.24438	-2.91178	-2.96454	-2.90227	-2.72775	-3.682	-3.09678	-2.98114	-3.36248
Cell 214	-0.107685	-0.197891	-0.299946	-0.330634	-0.365697	-0.424482	-0.47675	-0.375961	-0.347479	-0.34983	-0.318066	-0.419481	-0.382776	-0.428137	-0.379859	-0.480373	-0.443033	-0.459089	-0.487112	-0.440395	-0.489582	-0.486364	-0.506033	-0.489298	-0.540325	-0.521526		FALSE		-4.11176	-3.07245	-4.13524	-2.78845	-3.2936	-2.87729	-2.87596	-3.45601	-3.19185	-3.15247	-4.02878	-2.89915	-3.35308	-2.95435	-3.74706	-3.14747	-3.23215	-3.35308	-4.16006	-2.96563
Cell 215	-0.300807	-0.320043	-0.418799	-0.429817	-0.484195	-0.529779	-0.618969	-0.555068	-0.542042	-0.566949	-0.506726	-0.646429	-0.564837	-0.56228	-0.546073	-0.590857	-0.600855	-0.607587	-0.659768	-0.593624	-0.593358	-0.576461	-0.56697	-0.588689	-0.591627	-0.582389		FALSE		-3.50656	-4.01406	-3.52453	-4.17167	-3.22045	-2.88024	-3.24868	-3.77373	-4.07476	-4.1997	-3.34236	-3.38456	-4.3344	-4.1997	-3.37579	-3.412	-3.55624	-3.11334	-3.92863	-3.96081
Cell 216	-0.0815662	-0.0968764	-0.131748	-0.266934	-0.331266	-0.259352	-0.317609	-0.326137	-0.363514	-0.350957	-0.419239	-0.499724	-0.372587	-0.411422	-0.375141	-0.457749	-0.450549	-0.438195	-0.517954	-0.41742	-0.393398	-0.362679	-0.420499	-0.358444	-0.325978	-0.464708		FALSE		-3.36357	-3.28876	-2.7151	-2.76975	-2.67719	-3.10361	-3.37348	-2.87252	-2.92871	-3.22974	-3.32307	-3.09649	-2.94335	-3.12949	-2.74313	-3.22974	-3.17355	-3.64857	-2.75907	-2.91108
Cell 217	-0.0418027	-0.164614	-0.209394	-0.24454	-0.230093	-0.28569	-0.363666	-0.381307	-0.322807	-0.389712	-0.315596	-0.41312	-0.378422	-0.333261	-0.339742	-0.358236	-0.40179	-0.346426	-0.399488	-0.350146	-0.39143	-0.373418	-0.358735	-0.354319	-0.379302	-0.371948		FALSE		-3.39947	-3.47005	-3.74625	-3.2381	-2.78934	-2.77622	-2.92781	-2.64934	-3.35807	-2.63231	-3.07725	-3.18528	-3.07725	-3.11786	-3.03774	-3.0401	-3.66909	-3.02152	-3.02152	-3.02152
Cell 218	-0.230011	-0.236812	-0.374635	-0.467941	-0.553015	-0.579035	-0.585237	-0.510571	-0.456774	-0.539396	-0.526515	-0.64731	-0.522318	-0.598507	-0.564212	-0.666077	-0.659041	-0.650554	-0.705223	-0.606951	-0.576628	-0.576428	-0.64354	-0.605894	-0.655626	-0.681762		FALSE		-3.2833	-3.54957	-3.04156	-3.48382	-3.26775	-3.2788	-2.8945	-3.25911	-3.40523	-3.39342	-4.13524	-3.34912	-4.02253	-2.95488	-2.92414	-3.38476	-3.10872	-3.98682	-3.60281	-3.33872
Cell 219	-0.758567	-1.08979	-1.45494	-1.48289	-1.47259	-1.50808	-1.61168	-1.74201	-1.75518	-1.74981	-1.77664	-1.69346	-1.81851	-1.60838	-1.65427	-1.64931	-1.62361	-1.7534	-1.77494	-1.73589	-1.71373	-1.64518	-1.60026	-1.72592	-1.5882	-1.58656		TRUE		-3.47716	-3.70457	-3.87372	-3.97409	-4.071	-3.64775	-4.071	-4.12899	-3.78096	-4.15454	-3.37859	-3.57269	-3.6086	-4.071	-3.27166	-3.31703	-3.60118	-3.60487	-3.5867	-3.50574
Cell 220	-0.108062	-0.13161	-0.198581	-0.325994	-0.339833	-0.346234	-0.368402	-0.329195	-0.262772	-0.360905	-0.335742	-0.444483	-0.383638	-0.519312	-0.483867	-0.539605	-0.537483	-0.546273	-0.512393	-0.430947	-0.383139	-0.403351	-0.451347	-0.408763	-0.468337	-0.581018		FALSE		-2.77379	-3.0336	-3.20799	-3.17126	-3.25233	-3.29856	-3.00707	-2.90632	-3.53534	-3.06004	-3.49149	-3.06004	-3.2609	-3.10701	-3.04486	-3.0805	-3.07576	-3.34501	-3.07295	-3.3684
Cell 221	-0.18778	-0.20474	-0.293318	-0.439252	-0.50199	-0.460248	-0.475067	-0.402649	-0.360666	-0.452781	-0.511844	-0.587464	-0.439095	-0.530099	-0.527399	-0.619297	-0.564666	-0.53929	-0.571955	-0.493231	-0.387687	-0.449864	-0.459343	-0.42709	-0.445077	-0.584023		FALSE		-2.837	-2.81782	-3.49585	-3.91339	-4.02733	-3.00203	-3.03611	-4.18224	-2.68098	-3.91339	-4.24918	-4.18224	-2.75087	-3.79688	-4.18224	-3.48327	-3.24918	-3.03611	-3.242	-2.96664
Cell 222	-0.776087	-0.821637	-0.910559	-1.0591	-1.21367	-1.1996	-1.19013	-1.0469	-0.973062	-1.10883	-1.07957	-1.15636	-1.12952	-1.2659	-1.07543	-1.32094	-1.30313	-1.19838	-1.30164	-1.24475	-1.22545	-1.22076	-1.23171	-1.18916	-1.42967	-1.49626		FALSE		-4.22632	-4.22632	-2.82838	-2.83031	-2.85423	-2.92049	-3.46456	-3.45629	-3.97644	-3.24606	-3.67541	-3.6892	-4.27747	-4.06662	-3.43237	-3.34171	-3.47299	-3.49932	-3.78262	-3.43237
Cell 223	-0.0116017	-0.0200596	-0.0265801	-0.0471416	-0.0618282	-0.0663868	-0.0614904	-0.0560654	-0.0734118	-0.0921323	-0.105462	-0.109346	-0.0861939	-0.0907051	-0.109762	-0.0951018	-0.0947122	-0.0940174	-0.116417	-0.0872246	-0.0745183	-0.0707678	-0.0705406	-0.0840704	-0.0840522	-0.103065		FALSE		-3.12047	-2.70519	-2.39265	-2.62441	-2.86169	-2.76318	-2.4745	-2.55488	-2.67815	-3.05333	-3.16054	-2.49842	-2.63034	-2.64467	-2.62949	-2.39962	-2.68536	-3.02488	-2.55596	-2.99028
Cell 224	-0.36207	-0.386328	-0.464714	-0.47978	-0.520792	-0.561676	-0.645958	-0.580838	-0.612904	-0.606413	-0.600703	-0.694045	-0.638327	-0.611808	-0.625223	-0.672172	-0.671418	-0.665755	-0.721771	-0.634858	-0.657528	-0.636496	-0.595428	-0.642659	-0.635836	-0.629303		FALSE		-3.12551	-3.38465	-4.19383	-3.41035	-3.15685	-2.9067	-3.21866	-3.75597	-3.0103	-3.28874	-4.06889	-3.43768	-3.4293	-3.50793	-3.30091	-3.46986	-3.38967	-3.21022	-3.71671	-3.96244
Cell 225	-0.0305725	-0.0714454	-0.09535	-0.15112	-0.206459	-0.209786	-0.260345	-0.21483	-0.176524	-0.214144	-0.232627	-0.317187	-0.219694	-0.315731	-0.250355	-0.332493	-0.376303	-0.328298	-0.34265	-0.323242	-0.284135	-0.327943	-0.325732	-0.318362	-0.370658	-0.422799		FALSE		-3.09213	-3.11076	-2.81936	-3.04775	-3.55579	-2.73705	-2.68853	-2.62813	-3.40824	-2.75555	-3.08088	-2.7271	-2.93746	-3.13398	-3.19449	-2.76084	-2.67046	-3.35919	-2.98021	-3.23849
Cell 226	-0.174434	-0.345579	-0.419048	-0.539849	-0.660204	-0.615706	-0.718278	-0.541895	-0.496453	-0.522336	-0.538655	-0.639349	-0.539203	-0.670035	-0.595337	-0.728644	-0.669516	-0.6458	-0.697641	-0.668097	-0.678671	-0.638037	-0.688617	-0.636873	-0.755093	-0.758625		FALSE		-3.10819	-3.61762	-3.2414	-3.61762	-3.05	-2.81543	-3.03589	-3.31395	-3.16783	-3.1735	-4.01292	-3.12832	-3.70536	-3.52712	-3.14227	-2.86119	-3.3979	-3.5144	-3.42763	-3.89797
Cell 227	-0.690133	-0.684516	-0.850159	-0.924125	-0.978669	-0.975911	-1.06409	-1.03934	-0.977647	-0.995687	-0.957259	-1.09911	-1.01854	-1.00535	-0.97439	-1.11396	-1.03567	-1.03653	-1.10626	-1.05736	-1.04478	-1.05499	-1.01725	-1.07187	-1.06894	-1.06994		FALSE		-4.03645	-3.79988	-3.56435	-4.13712	-3.71352	-3.12594	-3.53981	-4.2201	-3.96737	-3.19135	-3.41967	-3.49885	-4.11864	-3.83609	-3.08555	-3.09061	-3.30019	-4.05169	-3.94255	-3.79988
Cell 228	-0.0905677	-0.119652	-0.239903	-0.275559	-0.287938	-0.330319	-0.406111	-0.356995	-0.341412	-0.353566	-0.301299	-0.451936	-0.36197	-0.385967	-0.358804	-0.449915	-0.427077	-0.418624	-0.481164	-0.392399	-0.413421	-0.404216	-0.40423	-0.385151	-0.384344	-0.412063		FALSE		-3.58907	-3.68424	-3.17977	-2.95024	-3.22788	-2.89643	-2.98964	-2.86404	-3.17571	-3.29331	-3.34579	-3.12374	-3.24967	-3.06829	-2.98267	-2.90321	-2.87502	-3.07948	-2.86404	-3.24967
Cell 229	-0.141259	-0.160286	-0.269276	-0.268895	-0.27058	-0.308792	-0.361652	-0.325786	-0.347718	-0.346607	-0.296644	-0.421584	-0.370064	-0.375718	-0.323937	-0.401629	-0.395462	-0.372028	-0.440251	-0.347407	-0.318283	-0.372885	-0.334626	-0.340131	-0.32708	-0.364656		FALSE		-3.06697	-3.23913	-2.83267	-3.59872	-2.85309	-3.05146	-3.09133	-3.01846	-3.04893	-3.25103	-3.5643	-3.17725	-4.04142	-3.59872	-3.29545	-3.26534	-3.368	-3.44877	-2.97803	-3.49558
Cell 230	-0.339182	-0.303684	-0.449284	-0.392938	-0.432972	-0.466956	-0.5593	-0.493938	-0.468854	-0.481475	-0.43671	-0.544528	-0.512121	-0.445169	-0.438868	-0.495626	-0.476818	-0.463654	-0.508345	-0.488975	-0.527307	-0.544139	-0.475911	-0.501578	-0.547403	-0.439549		FALSE		-3.08948	-3.03149	-4.33252	-4.45746	-3.27182	-2.9661	-4.08948	-2.94781	-3.0155	-3.00008	-2.72775	-3.04809	-4.23561	-4.08948	-3.8554	-2.92174	-3.93458	-2.94781	-4.08948	-3.8554
Cell 231	-0.0455667	-0.096564	-0.149061	-0.256244	-0.288191	-0.31709	-0.367196	-0.325068	-0.294813	-0.331799	-0.346946	-0.425681	-0.33939	-0.407145	-0.367777	-0.454234	-0.475155	-0.466335	-0.485643	-0.419421	-0.385487	-0.402687	-0.437992	-0.400313	-0.422633	-0.489861		FALSE		-2.7157	-3.1296	-2.52754	-3.27461	-3.18005	-3.29874	-2.62357	-2.80939	-2.94518	-2.86661	-3.05986	-3.16157	-2.82162	-3.05986	-2.50303	-2.97949	-2.89342	-2.74359	-2.63419	-3.11853
Cell 232	-0.0292175	-0.0413194	-0.0822188	-0.12331	-0.135547	-0.138832	-0.22829	-0.219714	-0.24378	-0.238372	-0.263228	-0.336564	-0.275147	-0.257444	-0.257838	-0.294093	-0.318572	-0.279241	-0.363687	-0.261274	-0.254549	-0.252177	-0.253193	-0.228373	-0.208015	-0.283716		FALSE		-3.11464	-3.29998	-2.68651	-2.85937	-2.77015	-2.4847	-2.90995	-2.68075	-3.13237	-2.8252	-3.20814	-3.01464	-2.99062	-2.91282	-3.20927	-2.95186	-2.57412	-3.10829	-2.95186	-2.92801
Cell 233	-0.0282057	-0.267187	-0.261465	-0.234135	-0.292507	-0.330829	-0.357025	-0.211349	-0.168786	-0.135247	-0.149027	-0.205491	-0.140866	-0.197827	-0.160346	-0.208066	-0.193174	-0.208398	-0.186067	-0.196333	-0.212841	-0.238211	-0.23562	-0.243797	-0.333405	-0.270553		FALSE		-3.22791	-3.37152	-3.65529	-2.96891	-3.05182	-3.15084	-2.79204	-2.87153	-3.10245	-3.65529	-3.23643	-2.94518	-3.07343	-3.15261	-2.59484	-3.19153	-3.00775	-3.13695	-3.24952	-2.7262
Cell 234	-0.0570213	-0.0460154	-0.151896	-0.240681	-0.204672	-0.352403	-0.478336	-0.393703	-0.473062	-0.477901	-0.504883	-0.578503	-0.510263	-0.506326	-0.511784	-0.586408	-0.592892	-0.558307	-0.664559	-0.532358	-0.599271	-0.532226	-0.580812	-0.534831	-0.507728	-0.582321		FALSE		-3.68491	-3.08533	-3.67515	-3.01239	-3.54303	-3.65627	-2.837	-3.00614	-3.7263	-3.09791	-3.34609	-3.65627	-3.43627	-4.07309	-3.08533	-3.96664	-3.35064	-3.27146	-3.36932	-3.33273
Cell 235	-0.0347717	-0.0255683	-0.0723956	-0.0994882	-0.128465	-0.145093	-0.213745	-0.173726	-0.140169	-0.154074	-0.147043	-0.23327	-0.16851	-0.165423	-0.175023	-0.227442	-0.222448	-0.206806	-0.249731	-0.201531	-0.200605	-0.18474	-0.223088	-0.219256	-0.22808	-0.24149		FALSE		-3.34761	-3.15099	-2.79111	-3.06499	-3.33343	-2.8675	-3.30968	-3.12649	-2.94501	-2.97148	-3.08915	-3.27327	-3.01614	-2.96471	-3.3717	-2.9296	-2.77202	-3.05111	-2.6926	-3.36042
Cell 236	-0.269688	-0.243895	-0.350105	-0.470079	-0.571809	-0.492803	-0.530246	-0.425674	-0.344648	-0.463824	-0.409303	-0.521397	-0.400288	-0.561829	-0.444619	-0.627187	-0.585223	-0.523546	-0.565576	-0.550269	-0.563462	-0.523146	-0.65795	-0.565254	-0.669016	-0.759217		FALSE		-4.97409	-4.19594	-2.73105	-4.19594	-4.12899	-3.28389	-4.19594	-3.9327	-2.51924	-4.01985	-2.99636	-3.27512	-3.21821	-3.82796	-4.67306	-3.798	-4.12899	-3.55911	-3.49697	-3.89491
Cell 237	-0.0141619	-0.0862818	-0.265283	-0.396852	-0.544181	-0.290839	-0.271143	-0.18092	-0.202934	-0.192884	-0.243723	-0.318586	-0.239841	-0.186893	-0.197432	-0.255667	-0.259448	-0.242446	-0.297172	-0.201335	-0.22592	-0.21024	-0.236617	-0.199024	-0.198278	-0.239156		FALSE		-3.20599	-3.0103	-2.98347	-2.9639	-3.28651	-2.434	-2.64599	-2.50568	-2.97554	-2.88696	-3.31561	-2.96775	-3.23003	-2.52197	-2.95632	-2.60226	-2.85903	-3.29874	-4.04118	-3.07689
Cell 238	-0.484118	-0.607714	-0.722375	-0.978867	-1.1406	-1.12189	-1.13496	-0.906559	-0.830727	-0.964595	-0.922618	-1.15025	-0.938351	-1.26173	-1.0103	-1.34046	-1.19931	-1.22324	-1.21629	-1.08728	-1.05993	-1.02067	-1.07368	-1.08861	-1.22837	-1.28542		FALSE		-3.25666	-4.2709	-3.21231	-3.2661	-4.07902	-3.63408	-4.2709	-3.13172	-3.47696	-4.04905	-3.96987	-3.90292	-4.1112	-4.02102	-3.94639	-4.14596	-3.30086	-3.16069	-3.86342	-3.96987
Cell 239	-0.359488	-0.368663	-0.467986	-0.484129	-0.512771	-0.584512	-0.651715	-0.598404	-0.643732	-0.610444	-0.608938	-0.683492	-0.658681	-0.598484	-0.593184	-0.689323	-0.624942	-0.625086	-0.709137	-0.656699	-0.639263	-0.627263	-0.622451	-0.618914	-0.630758	-0.628303		FALSE		-3.07946	-3.24646	-3.51738	-4.04809	-3.03385	-3.49472	-3.15163	-3.23416	-3.8945	-3.27214	-3.14336	-3.20111	-3.64752	-3.33872	-2.97665	-2.80618	-3.67451	-3.08373	-3.64752	-3.19369
Cell 240	-0.078221	-0.129931	-0.177823	-0.243357	-0.285124	-0.310891	-0.345917	-0.336455	-0.335959	-0.364365	-0.364553	-0.465633	-0.394478	-0.397422	-0.404226	-0.44051	-0.447842	-0.427085	-0.484859	-0.399465	-0.373993	-0.386256	-0.387177	-0.416055	-0.410678	-0.449756		FALSE		-3.05205	-3.71534	-2.85988	-3.02502	-2.84644	-2.61091	-3.31375	-2.76726	-3.05472	-3.26341	-3.11944	-3.2788	-2.83341	-3.65279	-3.73409	-3.2833	-2.97443	-3.04809	-3.02253	-2.9105
Cell 241	-0.0357235	-0.0673018	-0.146185	-0.236988	-0.312177	-0.261737	-0.358422	-0.266483	-0.255068	-0.282941	-0.319801	-0.459033	-0.3152	-0.382831	-0.348037	-0.411832	-0.430788	-0.41644	-0.444592	-0.399625	-0.306862	-0.29226	-0.322093	-0.320077	-0.363402	-0.41794		FALSE		-3.20669	-3.22442	-2.98566	-3.00321	-3.10591	-2.99372	-3.35078	-2.69836	-3.14488	-3.15023	-3.15113	-3.11824	-3.84385	-3.14933	-3.21808	-3.25758	-3.0562	-3.2006	-3.58222	-3.35941
Cell 242	-0.0409811	-0.0674877	-0.114267	-0.178151	-0.166852	-0.183793	-0.281463	-0.20674	-0.179929	-0.180386	-0.162522	-0.267927	-0.176532	-0.223938	-0.189255	-0.267147	-0.270385	-0.242096	-0.280606	-0.220952	-0.227476	-0.221291	-0.250661	-0.246294	-0.276152	-0.280668		FALSE		-3.46306	-3.7336	-3.02301	-3.81426	-3.09283	-3.04356	-2.79434	-3.0845	-3.51323	-2.63994	-3.30855	-3.04356	-2.80723	-2.82959	-3.09621	-2.68033	-3.00066	-2.80116	-2.91787	-3.18431
Cell 243	-0.330265	-0.269465	-0.44433	-0.536646	-0.575445	-0.564907	-0.658096	-0.525822	-0.48394	-0.538801	-0.513904	-0.660315	-0.549418	-0.640358	-0.568332	-0.671378	-0.636788	-0.654118	-0.685101	-0.616324	-0.623133	-0.652945	-0.6867	-0.66349	-0.702002	-0.686544		FALSE		-3.798	-4.12899	-3.3943	-3.55911	-4.071	-3.31608	-4.04467	-3.16453	-3.46894	-3.61236	-3.38302	-3.9529	-3.06293	-3.00096	-3.52693	-3.41179	-3.89491	-3.51169	-2.7894	-3.9529
Cell 244	-0.27011	-0.236498	-0.39043	-0.512444	-0.56083	-0.520596	-0.651707	-0.511835	-0.460137	-0.487156	-0.514697	-0.703134	-0.519229	-0.648331	-0.593695	-0.757873	-0.696545	-0.708958	-0.721463	-0.58888	-0.586958	-0.596715	-0.637055	-0.622995	-0.675932	-0.781471		FALSE		-3.19104	-4.24307	-3.49207	-4.13833	-4.10837	-2.75812	-3.56018	-3.1981	-4.10837	-3.17725	-4.20528	-3.01494	-3.66121	-3.24703	-3.94204	-3.46491	-3.33022	-3.02919	-3.6217	-4.02919
Cell 245	-0.215534	-0.20493	-0.319012	-0.368632	-0.361307	-0.413384	-0.497947	-0.438021	-0.462679	-0.463866	-0.474937	-0.55785	-0.51359	-0.448083	-0.478743	-0.50773	-0.499673	-0.487398	-0.560915	-0.502034	-0.481136	-0.461898	-0.433138	-0.418067	-0.444783	-0.492111		FALSE		-3.14915	-3.95011	-3.37779	-2.85015	-3.42089	-2.85731	-3.33858	-3.03134	-3.25114	-3.15731	-3.03911	-2.94126	-3.82838	-3.84812	-2.95267	-3.06329	-3.05835	-2.94001	-3.41341	-3.1784
Cell 246	-0.0115086	-0.041161	-0.0741866	-0.149865	-0.191433	-0.190839	-0.205002	-0.102666	-0.0684271	-0.0992135	-0.103163	-0.171552	-0.0993806	-0.183118	-0.124066	-0.216425	-0.208112	-0.211576	-0.217906	-0.17669	-0.179774	-0.176184	-0.238427	-0.19971	-0.276505	-0.306133		FALSE		-2.96514	-3.81292	-2.78064	-2.87254	-2.94612	-2.66244	-2.57286	-2.41973	-2.49183	-2.57833	-3.01932	-2.6854	-3.0717	-2.6861	-2.66277	-2.54194	-2.68364	-2.84729	-2.67291	-2.91757
Cell 247	-0.415635	-0.474671	-0.603565	-0.680764	-0.768345	-0.808036	-0.816401	-0.669452	-0.614917	-0.64393	-0.654459	-0.772873	-0.668555	-0.754648	-0.646104	-0.803118	-0.784363	-0.755726	-0.788821	-0.768336	-0.789548	-0.724526	-0.810447	-0.804593	-0.867486	-0.831313		FALSE		-3.26994	-3.3711	-2.94291	-4.04248	-3.99506	-2.9675	-3.67931	-3.22701	-3.67213	-3.38558	-2.82097	-2.85108	-3.2046	-3.22446	-3.95231	-3.12704	-3.08271	-2.80425	-3.11504	-3.84467
Cell 248	-0.460705	-0.456413	-0.569502	-0.596681	-0.639905	-0.694309	-0.765626	-0.714691	-0.692267	-0.727068	-0.697973	-0.82268	-0.746239	-0.744006	-0.691361	-0.808855	-0.769903	-0.773095	-0.838625	-0.765904	-0.782174	-0.757307	-0.750695	-0.774731	-0.805571	-0.789107		FALSE		-3.2936	-3.51993	-3.48534	-3.54067	-3.61796	-3.60409	-3.2189	-3.54067	-3.23846	-3.2122	-3.51545	-3.35988	-4.10651	-3.49373	-3.52445	-3.87099	-3.63522	-3.18224	-3.51993	-3.04131
Cell 249	-0.318129	-0.392566	-0.499476	-0.599495	-0.696266	-0.668561	-0.679286	-0.579104	-0.50489	-0.526261	-0.566841	-0.647676	-0.528965	-0.688219	-0.574933	-0.749891	-0.720358	-0.656376	-0.745964	-0.635422	-0.654793	-0.588538	-0.715595	-0.684553	-0.76154	-0.857617		FALSE		-4.0103	-4.06829	-3.38191	-4.04809	-3.21153	-4.11176	-3.39929	-3.33743	-3.36932	-3.22025	-3.72775	-3.19739	-3.558	-3.45099	-3.82231	-3.2936	-4.04809	-3.89915	-3.17832	-3.91339
Cell 250	-0.17841	-0.208267	-0.296491	-0.296622	-0.294964	-0.359343	-0.427136	-0.389254	-0.432873	-0.387446	-0.37488	-0.487731	-0.403236	-0.363584	-0.353502	-0.4312	-0.427527	-0.408783	-0.501617	-0.387096	-0.360766	-0.367556	-0.367508	-0.38128	-0.369792	-0.380399		FALSE		-3.2708	-3.86575	-3.05501	-3.27512	-3.28835	-3.24036	-2.99106	-2.97845	-3.02633	-3.77911	-3.66233	-3.45557	-3.38302	-3.17821	-3.67306	-3.0025	-3.00638	-3.12283	-3.47808	-3.57326
Cell 251	-0.362369	-0.389702	-0.559772	-0.611001	-0.625197	-0.64717	-0.714774	-0.663133	-0.679333	-0.679848	-0.648073	-0.75088	-0.674045	-0.69645	-0.672807	-0.722946	-0.701896	-0.744608	-0.789212	-0.711733	-0.748309	-0.708393	-0.72657	-0.737854	-0.745423	-0.771789		FALSE		-3.558	-3.48742	-3.5776	-3.34912	-4.11176	-3.12334	-3.41051	-3.08624	-3.49288	-3.42672	-3.36932	-3.30061	-3.48472	-3.02409	-3.30061	-3.75202	-3.86547	-3.33552	-3.43869	-3.6787
Cell 252	-0.0435644	-0.0640217	-0.119528	-0.155281	-0.167002	-0.163015	-0.231478	-0.182863	-0.176156	-0.202239	-0.182524	-0.267923	-0.186634	-0.208728	-0.193362	-0.265675	-0.242572	-0.250068	-0.287756	-0.228485	-0.23978	-0.231601	-0.229124	-0.238395	-0.234708	-0.27054		FALSE		-3.53773	-3.08543	-2.99584	-3.2348	-3.09084	-2.88621	-3.07876	-2.96015	-2.67294	-2.98825	-2.8172	-3.14131	-3.38781	-2.96319	-3.17966	-3.04686	-3.17139	-3.13223	-3.15688	-3.39873
Cell 253	-0.029095	-0.022584	-0.065783	-0.13173	-0.143873	-0.182509	-0.237337	-0.107798	-0.0954648	-0.0842864	-0.0749012	-0.222176	-0.0766756	-0.107029	-0.0651906	-0.177131	-0.159828	-0.164926	-0.183231	-0.120815	-0.152034	-0.124896	-0.223588	-0.154348	-0.194897	-0.186898		FALSE		-2.97554	-3.22418	-3.04156	-3.01333	-2.44685	-2.63464	-3.05139	-2.77597	-3.75369	-4.05472	-3.19553	-2.59695	-3.11558	-3.11176	-4.12727	-3.29943	-2.76042	-3.14747	-3.09678	-3.36932
Cell 254	-0.064507	-0.093834	-0.185693	-0.320971	-0.365202	-0.383388	-0.388098	-0.223186	-0.172009	-0.229435	-0.213986	-0.318566	-0.212246	-0.409265	-0.302469	-0.401361	-0.393813	-0.457853	-0.398637	-0.295837	-0.323187	-0.343527	-0.453422	-0.394924	-0.510894	-0.607902		FALSE		-2.80556	-4.17663	-2.89788	-2.78452	-2.9863	-3.0103	-2.68761	-2.52021	-2.93775	-4.17663	-3.28268	-2.53981	-3.10968	-2.69471	-3.49238	-4.10968	-2.91339	-3.8756	-2.74527	-3.95478
Cell 255	-0.236752	-0.431765	-0.48043	-0.672644	-0.702075	-0.713253	-0.627874	-0.540311	-0.517635	-0.525925	-0.559619	-0.640185	-0.577306	-0.724402	-0.693076	-0.726091	-0.728905	-0.634775	-0.715216	-0.728939	-0.783641	-0.76841	-0.889352	-0.884277	-1.05793	-1.02902		FALSE		-4.01693	-4.35272	-3.48742	-3.06269	-4.05169	-2.66848	-2.615	-3.04097	-2.80454	-4.01693	-4.05169	-2.99733	-2.76539	-2.8708	-3.11384	-2.32334	-2.99415	-2.90556	-2.81701	-4.17663
Cell 256	-0.125577	-0.185353	-0.252627	-0.356047	-0.372703	-0.376864	-0.505225	-0.412936	-0.402964	-0.404226	-0.390242	-0.5209	-0.429104	-0.456821	-0.424226	-0.531791	-0.492863	-0.518355	-0.595943	-0.468216	-0.446645	-0.422357	-0.490701	-0.387203	-0.48661	-0.517163		FALSE		-2.95838	-4.11067	-2.56785	-2.89056	-4.15643	-2.82737	-3.20758	-2.94632	-3.51961	-3.55437	-3.93458	-2.92174	-2.93603	-3.60552	-3.39467	-2.88795	-2.8945	-3.45746	-3.02431	-3.42943
Cell 257	-0.0262531	-0.0338633	-0.0859387	-0.152155	-0.15642	-0.163812	-0.216659	-0.124715	-0.118572	-0.116484	-0.108739	-0.242163	-0.116498	-0.184755	-0.139015	-0.25333	-0.221554	-0.225374	-0.256703	-0.176527	-0.189978	-0.210812	-0.244423	-0.198974	-0.255747	-0.267699		FALSE		-3.01563	-2.99726	-2.78739	-3.90292	-4.44699	-2.62092	-2.50005	-2.91979	-2.84857	-3.33865	-2.91339	-2.79863	-3.50914	-3.49275	-2.8504	-3.56239	-3.06079	-2.98459	-3.24287	-2.91765
Cell 258	-0.245722	-0.215839	-0.318464	-0.312374	-0.296451	-0.39187	-0.45744	-0.420363	-0.429086	-0.44902	-0.405011	-0.524289	-0.488483	-0.434264	-0.437477	-0.488624	-0.482596	-0.529133	-0.555197	-0.470804	-0.48748	-0.454936	-0.449823	-0.453724	-0.467637	-0.455843		FALSE		-3.66185	-3.39185	-3.27915	-3.07309	-3.29494	-3.16046	-3.05792	-3.18472	-3.48575	-3.53878	-3.31806	-3.01365	-3.27298	-3.31468	-3.52218	-3.06544	-2.9923	-3.37606	-3.92012	-3.94815
Cell 259	-0.146906	-0.256127	-0.318942	-0.397737	-0.408681	-0.423057	-0.46085	-0.388437	-0.416933	-0.412005	-0.440987	-0.484392	-0.455653	-0.489516	-0.4711	-0.532704	-0.512996	-0.50149	-0.533262	-0.506311	-0.557412	-0.529507	-0.549214	-0.579825	-0.665734	-0.618107		FALSE		-2.82084	-3.19669	-2.87863	-2.69591	-3.02409	-2.87863	-2.86224	-3.61236	-3.81648	-3.25221	-3.10891	-2.92811	-4.06315	-3.05305	-2.84644	-2.58859	-3.5776	-3.56933	-3.26018	-2.88877
Cell 260	-0.440398	-0.513358	-0.725168	-0.847701	-0.876673	-0.941763	-0.981337	-0.813516	-0.746224	-0.80613	-0.741706	-0.872219	-0.78181	-0.90082	-0.790343	-0.958324	-0.930678	-0.924537	-0.956402	-0.902604	-0.925854	-0.862379	-0.92544	-0.929566	-1.07457	-1.02226		FALSE		-3.29065	-3.09642	-3.48478	-3.30869	-3.30869	-3.31399	-3.22951	-3.42926	-2.82894	-3.74802	-3.68732	-3.259	-3.94639	-3.62308	-3.14778	-3.64536	-3.19779	-3.17399	-3.43627	-3.59675
Cell 261	-0.323349	-0.40824	-0.475475	-0.559623	-0.657278	-0.65894	-0.715691	-0.569362	-0.537692	-0.587221	-0.600617	-0.687851	-0.598275	-0.703855	-0.577123	-0.760966	-0.69025	-0.695536	-0.732648	-0.676965	-0.66629	-0.698134	-0.725493	-0.728089	-0.770213	-0.799125		FALSE		-2.71534	-3.11944	-4.26557	-4.44166	-4.44166	-4.34475	-3.92978	-3.1143	-4.00233	-3.14063	-4.19863	-3.8976	-3.92978	-3.92978	-3.066	-3.76497	-3.5666	-3.35353	-3.24438	-3.78845
Cell 262	-0.820192	-0.921112	-1.09612	-1.10865	-1.16433	-1.24498	-1.30514	-1.34795	-1.27642	-1.33261	-1.37878	-1.39998	-1.41546	-1.35084	-1.3156	-1.35322	-1.36307	-1.33723	-1.39686	-1.31481	-1.33576	-1.3369	-1.29095	-1.26149	-1.33152	-1.3347		FALSE		-2.90098	-4.19594	-4.12899	-3.06919	-4.37203	-3.15895	-4.27512	-3.33394	-3.00716	-4.00405	-4.15018	-3.58198	-4.19594	-2.90963	-3.77911	-2.69003	-3.10879	-2.81272	-3.21066	-4.03624
Cell 263	-0.0613124	-0.0636121	-0.109852	-0.151584	-0.139532	-0.227131	-0.273	-0.256112	-0.244697	-0.22715	-0.260115	-0.324038	-0.273091	-0.230874	-0.253022	-0.286273	-0.298345	-0.306753	-0.35509	-0.25887	-0.266679	-0.273726	-0.254971	-0.268584	-0.256401	-0.273274		FALSE		-4.22632	-4.18056	-2.99304	-2.93752	-4.06662	-3.22632	-2.81321	-2.49842	-3.67541	-2.60653	-3.40241	-3.53711	-3.39523	-2.82454	-3.71816	-2.87307	-3.05999	-3.23608	-2.86881	-3.05999
Cell 264	-0.115672	-0.120874	-0.198037	-0.232522	-0.258695	-0.279377	-0.325496	-0.314197	-0.299566	-0.282974	-0.281926	-0.394879	-0.339085	-0.324779	-0.301434	-0.356088	-0.337602	-0.313406	-0.385886	-0.318997	-0.321574	-0.326526	-0.333592	-0.32137	-0.362732	-0.341088		FALSE		-4.12823	-3.81017	-3.89271	-3.47696	-2.95563	-2.77259	-3.16824	-2.99854	-3.56713	-3.61769	-3.2709	-3.45799	-3.2102	-2.97351	-3.259	-3.20395	-3.32752	-2.83157	-3.60189	-3.35008
Cell 265	-0.0528254	-0.15994	-0.213213	-0.319305	-0.400868	-0.439408	-0.422619	-0.332837	-0.277482	-0.311306	-0.300892	-0.391195	-0.313331	-0.447755	-0.342796	-0.435476	-0.453663	-0.432796	-0.442577	-0.381961	-0.409256	-0.430038	-0.472515	-0.45562	-0.549296	-0.513897		FALSE		-3.97409	-4.04467	-4.23373	-4.071	-3.11978	-2.69192	-3.37203	-2.3797	-3.21442	-2.70109	-4.071	-2.70809	-3.30663	-3.09327	-3.31133	-3.68405	-2.88951	-3.40589	-3.99636	-3.45557
Cell 266	-0.296669	-0.250218	-0.291037	-0.351405	-0.337706	-0.394308	-0.449694	-0.505069	-0.520453	-0.541546	-0.513901	-0.573948	-0.617253	-0.506119	-0.563058	-0.571048	-0.574522	-0.543437	-0.625176	-0.571174	-0.569632	-0.558649	-0.519372	-0.556686	-0.510617	-0.551122		FALSE		-2.75134	-3.53981	-3.36651	-3.21245	-2.88474	-2.78452	-2.62184	-2.84335	-2.8711	-2.97138	-4.1589	-3.35545	-3.11124	-3.22239	-3.42012	-2.80711	-2.8293	-3.30887	-2.94725	-3.16591
Cell 267	-0.0119798	-0.0415687	-0.0887617	-0.108337	-0.126759	-0.15272	-0.20833	-0.172029	-0.155817	-0.164353	-0.147261	-0.240828	-0.179061	-0.184054	-0.171822	-0.229648	-0.227975	-0.213258	-0.248894	-0.20258	-0.224405	-0.197002	-0.227971	-0.219675	-0.238375	-0.249937		FALSE		-3.50154	-3.83929	-2.84876	-2.73797	-3.18325	-2.68532	-2.93726	-3.18137	-2.9144	-3.53826	-3.03498	-2.92052	-3.11549	-3.10438	-2.54947	-2.87292	-2.76011	-3.15241	-2.91847	-3.04443
Cell 268	-0.00689919	-0.0207465	-0.045149	-0.0692704	-0.0667301	-0.101636	-0.174313	-0.122083	-0.109491	-0.116172	-0.104042	-0.191767	-0.125197	-0.144634	-0.130681	-0.191605	-0.186441	-0.179405	-0.217762	-0.157883	-0.170937	-0.162122	-0.190335	-0.172313	-0.197887	-0.206925		FALSE		-3.14832	-3.09728	-2.70117	-2.92852	-2.78726	-2.83819	-2.63778	-3.04836	-3.1514	-3.01856	-3.43826	-2.90807	-3.0508	-3.3947	-3.07688	-3.17357	-2.76897	-3.46496	-2.85659	-2.99712
Cell 269	-0.244464	-0.238061	-0.40443	-0.536084	-0.598176	-0.649021	-0.697435	-0.466046	-0.466403	-0.493335	-0.481271	-0.588059	-0.475671	-0.624091	-0.575951	-0.62291	-0.63907	-0.600156	-0.680013	-0.584705	-0.595201	-0.578093	-0.70546	-0.678518	-0.767945	-0.733723		FALSE		-3.27992	-4.21442	-2.79612	-4.06829	-2.85649	-4.13524	-3.29014	-3.27992	-4.13524	-3.95915	-4.31133	-4.0103	-3.872	-3.95915	-4.61236	-2.49179	-3.08732	-4.06829	-4.13524	-3.0103
Cell 270	-0.219053	-0.256959	-0.3244	-0.372281	-0.418605	-0.449146	-0.485885	-0.509573	-0.528499	-0.548696	-0.527426	-0.602672	-0.526671	-0.53132	-0.48077	-0.620379	-0.605102	-0.564387	-0.629304	-0.545431	-0.529986	-0.461008	-0.521376	-0.507291	-0.529532	-0.58691		FALSE		-3.12265	-3.91339	-4.14384	-2.7859	-2.79749	-2.56865	-2.72059	-2.80939	-3.38041	-2.962	-3.44487	-2.86738	-3.48108	-3.62532	-3.91339	-2.88616	-3.12265	-3.43627	-2.87667	-2.61879
Cell 271	-0.0684664	-0.0932131	-0.188265	-0.247001	-0.308408	-0.34502	-0.389229	-0.25701	-0.249895	-0.253557	-0.261265	-0.359666	-0.295237	-0.435184	-0.294062	-0.414873	-0.38327	-0.416763	-0.437338	-0.339098	-0.333885	-0.388961	-0.399873	-0.376532	-0.460406	-0.476056		FALSE		-3.00024	-3.40994	-2.55641	-3.13979	-3.07612	-3.75578	-3.09632	-2.77312	-3.94142	-3.13524	-4.03833	-4.33936	-3.36164	-2.71784	-2.96829	-2.86954	-3.88706	-3.83876	-3.91339	-3.31133
Cell 272	-0.108826	-0.136748	-0.210209	-0.277887	-0.303702	-0.319483	-0.391742	-0.303076	-0.27111	-0.279787	-0.267765	-0.374651	-0.288778	-0.34994	-0.284765	-0.392918	-0.386874	-0.377789	-0.395465	-0.341916	-0.363187	-0.36465	-0.402897	-0.384937	-0.426286	-0.430066		FALSE		-3.22659	-3.9619	-3.03668	-3.16824	-3.23392	-2.78792	-3.24895	-2.99897	-2.97963	-3.15572	-2.92848	-3.17722	-3.24895	-2.80299	-3.19984	-3.06178	-3.03951	-3.35396	-3.07902	-3.02557
Cell 273	-0.0113121	-0.0491769	-0.0423453	-0.118578	-0.183382	-0.17006	-0.199071	-0.142242	-0.123017	-0.161885	-0.17767	-0.256921	-0.173252	-0.254355	-0.215177	-0.290368	-0.287897	-0.281935	-0.278405	-0.221548	-0.21304	-0.244158	-0.259669	-0.239174	-0.294559	-0.364313		FALSE		-2.94129	-3.22025	-2.57361	-2.95915	-2.93011	-2.58478	-2.57361	-2.67618	-2.73666	-2.38734	-2.96454	-2.80243	-3.06692	-2.87641	-2.60804	-3.09093	-2.564	-2.69212	-2.67008	-2.88717
Cell 274	-0.369596	-0.363752	-0.472788	-0.521162	-0.633419	-0.689807	-0.732735	-0.604557	-0.582695	-0.586823	-0.569805	-0.720408	-0.607884	-0.713143	-0.630994	-0.69692	-0.730171	-0.729646	-0.714676	-0.647098	-0.668865	-0.691514	-0.732941	-0.680003	-0.817318	-0.805832		FALSE		-3.09283	-4.50445	-3.97298	-3.48742	-3.21665	-3.56996	-3.78845	-3.80548	-3.10305	-3.94815	-3.30033	-3.12788	-3.01873	-3.9993	-3.07309	-3.12064	-2.861	-3.46306	-3.27915	-4.08948
Cell 275	-0.203559	-0.277141	-0.346782	-0.446425	-0.466853	-0.518516	-0.543554	-0.472454	-0.48901	-0.546253	-0.514283	-0.578541	-0.512132	-0.567509	-0.563885	-0.60755	-0.597955	-0.605024	-0.656523	-0.59197	-0.620485	-0.554006	-0.611821	-0.577186	-0.618248	-0.611134		FALSE		-3.54971	-3.53694	-3.22966	-2.99197	-3.00657	-3.36295	-3.02361	-3.27198	-2.92094	-2.92554	-3.45671	-3.19681	-3.09933	-3.96081	-3.39352	-3.13028	-3.57645	-2.91942	-3.97785	-3.31133
Cell 276	-0.185758	-0.231622	-0.244776	-0.303943	-0.304997	-0.326543	-0.415006	-0.396981	-0.430885	-0.484169	-0.521248	-0.472299	-0.532817	-0.473559	-0.510292	-0.50883	-0.49061	-0.501733	-0.522125	-0.534814	-0.53371	-0.475816	-0.447637	-0.49118	-0.494809	-0.498654		FALSE		-2.79136	-3.59347	-2.69154	-3.32109	-2.78701	-2.77281	-2.55971	-2.58253	-3.02253	-3.98682	-3.96454	-2.69503	-3.08088	-3.32109	-2.87818	-3.50214	-3.80317	-3.00789	-3.13847	-2.93313
Cell 277	-0.150296	-0.657959	-0.720019	-0.743825	-0.781203	-0.804342	-0.886903	-0.840688	-0.785591	-0.882132	-0.858667	-0.934714	-0.882328	-0.917968	-0.91548	-0.988328	-0.977552	-0.913911	-0.954649	-0.958679	-0.967204	-0.909597	-0.934297	-0.902303	-0.950777	-1.01302		FALSE		-2.95777	-3.30824	-3.04752	-3.47519	-3.06301	-3.34019	-3.09385	-3.27561	-3.41607	-3.21691	-4.11504	-3.23215	-3.24261	-3.58823	-3.40824	-3.58823	-3.28427	-3.01498	-3.90116	-3.29609
Cell 278	-0.437408	-0.521598	-0.65383	-0.77682	-0.959906	-0.922269	-0.932176	-0.778106	-0.761801	-0.742919	-0.82615	-0.957267	-0.789507	-0.989628	-0.839794	-0.987906	-0.956353	-1.002	-0.995534	-0.925086	-0.824225	-0.837565	-0.913969	-0.946154	-0.88867	-1.0888		FALSE		-3.25334	-2.70158	-3.74425	-3.4031	-4.23561	-4.08948	-3.07424	-3.61236	-3.36055	-3.78845	-3.1085	-2.91339	-3.25334	-3.54541	-3.36055	-2.78536	-3.8554	-3.89319	-3.09573	-3.37229
Cell 279	-0.366639	-0.392923	-0.418462	-0.507436	-0.469248	-0.56606	-0.635795	-0.480361	-0.477565	-0.47194	-0.426216	-0.518763	-0.473268	-0.553898	-0.439219	-0.457888	-0.439383	-0.475808	-0.529709	-0.450758	-0.469707	-0.47955	-0.5258	-0.49297	-0.483466	-0.465409		FALSE		-3.88706	-3.24245	-3.21442	-4.11751	-4.16327	-3.08409	-3.06443	-2.64916	-3.88706	-2.70589	-3.68615	-3.52645	-2.99366	-2.90799	-4.11751	-3.04196	-3.10048	-3.32512	-3.23102	-3.19323
Cell 280	-0.168573	-0.213245	-0.35098	-0.358028	-0.376296	-0.435893	-0.513795	-0.42742	-0.394853	-0.397851	-0.394239	-0.520514	-0.452255	-0.447501	-0.421498	-0.498165	-0.507304	-0.48215	-0.535573	-0.443062	-0.495525	-0.471835	-0.533083	-0.499761	-0.496504	-0.523888		FALSE		-3.01605	-3.3726	-3.0103	-4.11296	-2.89841	-3.05017	-2.71696	-2.91492	-3.90584	-3.25096	-3.46514	-3.33081	-3.2379	-3.14035	-3.54216	-3.31133	-3.28187	-4.00651	-3.12272	-2.88251
Cell 281	-0.148679	-0.220334	-0.265912	-0.424764	-0.508797	-0.476447	-0.533286	-0.440391	-0.427824	-0.484097	-0.495529	-0.550684	-0.485691	-0.581305	-0.556379	-0.627819	-0.651087	-0.621314	-0.653281	-0.615862	-0.58097	-0.601365	-0.650331	-0.605386	-0.65668	-0.768019		FALSE		-3.42731	-3.28182	-2.76436	-2.7634	-3.00357	-3.00357	-2.88325	-3.11319	-3.30795	-3.36932	-3.05118	-3.03833	-3.26018	-3.6192	-3.22542	-2.64769	-2.98718	-2.82525	-3.43627	-3.41422
Cell 282	-0.275481	-0.343277	-0.470344	-0.566318	-0.629098	-0.667193	-0.655402	-0.538653	-0.439804	-0.50573	-0.461386	-0.598558	-0.484023	-0.599074	-0.513582	-0.630951	-0.621248	-0.578716	-0.608219	-0.599278	-0.607498	-0.617305	-0.662372	-0.671346	-0.790107	-0.788612		FALSE		-3.37133	-3.23449	-3.98978	-2.96384	-2.69889	-3.95759	-4.10372	-3.28418	-3.72351	-4.10372	-3.43162	-4.10372	-3.54742	-3.22866	-3.40475	-3.92763	-3.35553	-2.70232	-4.20063	-3.22291
Cell 283	-0.536882	-0.493488	-0.586899	-0.623202	-0.635963	-0.68053	-0.755095	-0.693232	-0.722185	-0.718297	-0.702947	-0.807498	-0.770623	-0.692462	-0.709579	-0.735903	-0.755105	-0.735366	-0.829609	-0.72694	-0.758651	-0.72795	-0.726638	-0.71791	-0.745055	-0.724171		FALSE		-3.8135	-3.44637	-3.62374	-3.27542	-4.09703	-3.23749	-3.80176	-3.32079	-3.17989	-3.59764	-3.54971	-3.46197	-3.21743	-3.64743	-3.08575	-2.92477	-3.36295	-3.75774	-3.92863	-3.60863
Cell 284	-0.0846121	-0.0772739	-0.145859	-0.208823	-0.206702	-0.218945	-0.3159	-0.297723	-0.340229	-0.332774	-0.339977	-0.429747	-0.362455	-0.322529	-0.321912	-0.373303	-0.38445	-0.368157	-0.454878	-0.342782	-0.322822	-0.330153	-0.327556	-0.303549	-0.28621	-0.353454		FALSE		-3.53743	-3.19243	-2.81088	-3.05325	-3.0103	-2.55093	-2.86589	-2.80075	-3.14474	-2.99235	-2.90335	-2.86437	-3.2077	-2.77993	-2.90723	-2.97706	-2.79901	-2.95293	-3.13712	-3.11057
Cell 285	-0.130453	-0.244848	-0.337744	-0.410822	-0.402244	-0.457803	-0.516117	-0.508854	-0.493813	-0.497545	-0.505002	-0.570375	-0.52627	-0.532706	-0.526396	-0.610773	-0.582767	-0.559319	-0.631858	-0.598273	-0.579605	-0.570306	-0.555744	-0.611108	-0.591438	-0.603911		FALSE		-3.31839	-2.9162	-3.20335	-2.97824	-3.20335	-3.36336	-3.20335	-2.92331	-4.00681	-3.98978	-3.20609	-3.95759	-3.14468	-3.79197	-3.98978	-2.85575	-3.73265	-3.37537	-3.52969	-3.8996
Cell 286	-0.355069	-0.387648	-0.518211	-0.539422	-0.583153	-0.581076	-0.716697	-0.635211	-0.585973	-0.614951	-0.622979	-0.700492	-0.660885	-0.654593	-0.668713	-0.75407	-0.709507	-0.730844	-0.711685	-0.728757	-0.740129	-0.735077	-0.681528	-0.748946	-0.804253	-0.804738		FALSE		-3.36458	-4.16203	-3.166	-3.02733	-3.0159	-4.08948	-2.97298	-3.18639	-3.92467	-4.08948	-3.26893	-3.44	-3.97298	-3.90239	-3.32836	-3.39724	-3.861	-3.11	-3.31133	-3.90239
Cell 287	-0.197235	-0.219866	-0.326543	-0.42703	-0.469121	-0.505171	-0.550331	-0.446652	-0.470411	-0.402761	-0.43359	-0.537155	-0.471616	-0.481132	-0.412459	-0.568445	-0.540685	-0.488314	-0.557077	-0.518216	-0.538241	-0.550295	-0.561545	-0.573504	-0.561497	-0.686903		FALSE		-2.93853	-2.93282	-3.2037	-2.8922	-3.64039	-3.11751	-3.00024	-4.33936	-3.35408	-3.31133	-3.88706	-3.22542	-4.16327	-3.88706	-3.68615	-3.65511	-2.87447	-3.38512	-4.03833	-4.11751
Cell 288	-0.192394	-0.31803	-0.427566	-0.52365	-0.522024	-0.527819	-0.577707	-0.649631	-0.61183	-0.735738	-0.696633	-0.744315	-0.769526	-0.676833	-0.635955	-0.709791	-0.706036	-0.697351	-0.736789	-0.636496	-0.625302	-0.629971	-0.630424	-0.605082	-0.602756	-0.694277		FALSE		-3.98911	-3.0017	-3.02353	-4.23215	-2.90309	-2.91863	-2.76356	-2.72027	-3.64857	-3.93112	-3.06336	-3.17145	-3.25825	-3.28195	-4.13524	-3.58705	-3.31133	-3.38705	-4.19739	-3.23578
Cell 289	-0.356671	-0.444039	-0.531584	-0.58998	-0.590269	-0.644447	-0.696686	-0.641735	-0.645615	-0.634589	-0.660165	-0.706081	-0.699655	-0.694405	-0.664621	-0.730235	-0.697166	-0.735543	-0.776612	-0.692325	-0.70499	-0.707532	-0.680612	-0.699682	-0.72104	-0.711801		FALSE		-3.15643	-3.61804	-2.76646	-3.56943	-3.34049	-3.46543	-2.83609	-3.20659	-3.1486	-3.05481	-3.18922	-2.8829	-2.98965	-3.2	-3.375	-3.0691	-3.27354	-3.09918	-3.32566	-3.06749
Cell 290	-0.055848	-0.0376435	-0.123257	-0.123123	-0.155555	-0.16523	-0.234891	-0.165839	-0.19607	-0.18662	-0.155279	-0.242017	-0.22235	-0.234584	-0.194547	-0.265503	-0.271858	-0.249094	-0.303565	-0.231763	-0.254671	-0.264409	-0.270499	-0.250046	-0.257004	-0.291263		FALSE		-2.74036	-4.01605	-2.60219	-2.97466	-3.57936	-3.24766	-3.27307	-3.10224	-2.9203	-3.04602	-3.03378	-3.04602	-3.96169	-2.872	-3.54869	-3.56889	-3.35963	-3.34089	-3.98802	-4.04602
Cell 291	-0.00105551	-0.000381872	-0.0149688	-0.00783768	-0.017431	-0.0485603	-0.115095	-0.0736211	-0.0986896	-0.0557267	-0.0354956	-0.130303	-0.0801189	-0.0554788	-0.0556647	-0.112799	-0.0982032	-0.0976566	-0.142546	-0.0840641	-0.0908632	-0.0809723	-0.104219	-0.104789	-0.0784282	-0.105952		FALSE		-3.07364	-4.15643	-3.66507	-2.97174	-3.18795	-2.82197	-2.9633	-3.03258	-3.09573	-2.78536	-3.2872	-3.20704	-2.72506	-2.93112	-3.08824	-3.30517	-2.82197	-3.03258	-2.92598	-2.81401
Cell 292	-0.0751648	-0.098202	-0.224193	-0.281466	-0.28598	-0.33747	-0.40193	-0.298998	-0.279649	-0.287606	-0.243754	-0.358985	-0.289421	-0.33944	-0.303745	-0.383635	-0.393089	-0.379182	-0.418569	-0.350642	-0.383824	-0.398084	-0.422891	-0.383026	-0.460112	-0.454032		FALSE		-3.02488	-3.30523	-2.82142	-3.04995	-2.77494	-3.02807	-2.84809	-2.646	-3.21442	-2.99818	-2.83081	-3.10111	-3.02172	-3.16637	-3.06248	-2.74669	-2.72385	-3.02382	-2.72864	-3.11784
Cell 293	-0.218653	-0.22558	-0.331188	-0.342705	-0.355342	-0.394825	-0.496775	-0.437419	-0.388898	-0.398291	-0.355742	-0.507224	-0.414633	-0.43943	-0.41284	-0.471551	-0.470011	-0.471255	-0.526263	-0.461437	-0.462051	-0.441649	-0.455485	-0.45226	-0.472508	-0.458234		FALSE		-3.96336	-4.25393	-3.13367	-3.21821	-4.00795	-2.94572	-3.10928	-3.12744	-4.05763	-3.58938	-3.23373	-3.52693	-3.13054	-3.42693	-3.92294	-3.64673	-3.43943	-3.06293	-3.15951	-3.56755
Cell 294	-0.558057	-0.646151	-0.691789	-0.873391	-0.89919	-0.919723	-0.968625	-0.861594	-0.914135	-0.92284	-0.937149	-0.978747	-0.945619	-1.02781	-0.907148	-1.07997	-1.04315	-1.01009	-1.00834	-0.994761	-0.987195	-0.89983	-1.00038	-1.04338	-1.08861	-1.23578		FALSE		-4.45746	-3.93458	-2.82399	-3.3548	-3.8554	-4.15643	-3.98034	-4.15643	-3.08948	-3.98034	-4.23561	-2.43765	-3.22701	-3.82064	-4.03149	-4.63355	-4.15643	-4.33252	-3.8554	-3.14219
Cell 295	-0.0861594	-0.0762421	-0.12739	-0.24122	-0.238421	-0.27552	-0.28414	-0.242628	-0.181951	-0.251042	-0.186524	-0.37065	-0.233594	-0.298462	-0.236398	-0.373085	-0.358508	-0.361904	-0.3815	-0.2704	-0.300312	-0.298292	-0.339093	-0.252321	-0.33306	-0.381351		FALSE		-3.15326	-3.66884	-3.06378	-3.51757	-3.38005	-3.07286	-3.22082	-3.03481	-3.04617	-3.43981	-4.18375	-3.96987	-3.14236	-2.70927	-3.53495	-3.23837	-2.87879	-3.4258	-2.82894	-3.36182
Cell 296	-0.274484	-0.341402	-0.458206	-0.601527	-0.718345	-0.684184	-0.646419	-0.599366	-0.520221	-0.61837	-0.650139	-0.681687	-0.628875	-0.752364	-0.68721	-0.781698	-0.711634	-0.679828	-0.712993	-0.727516	-0.700047	-0.680307	-0.789426	-0.731399	-0.942194	-0.891256		FALSE		-3.09952	-3.23215	-4.07725	-3.90116	-3.81401	-3.31133	-3.04922	-3.32392	-3.17416	-2.84256	-3.27561	-2.86417	-3.90116	-3.92598	-3.08824	-3.00721	-4.11504	-4.20219	-2.79282	-3.123
Cell 297	-0.202338	-0.210978	-0.336139	-0.385191	-0.38603	-0.431552	-0.500987	-0.469079	-0.477258	-0.489808	-0.482462	-0.580612	-0.471856	-0.525805	-0.472132	-0.5709	-0.558687	-0.524726	-0.602143	-0.555511	-0.503461	-0.518861	-0.490048	-0.506821	-0.497216	-0.551225		FALSE		-3.17787	-3.00635	-3.20189	-3.22514	-3.08526	-3.17982	-3.09642	-2.69559	-3.01296	-3.30086	-3.24742	-2.91233	-2.89271	-3.00635	-3.30869	-3.29065	-3.08369	-3.37389	-2.93511	-2.89372
Cell 298	-0.0289106	-0.0365719	-0.0921164	-0.136589	-0.144325	-0.162341	-0.204756	-0.178248	-0.152837	-0.161845	-0.134869	-0.22554	-0.147419	-0.191458	-0.159368	-0.232677	-0.214819	-0.215088	-0.236067	-0.189751	-0.198995	-0.182846	-0.220801	-0.203866	-0.209563	-0.248186		FALSE		-3.21902	-3.31133	-3.28259	-3.33481	-2.92263	-2.98694	-3.23598	-2.57347	-3.14138	-3.14448	-3.11733	-3.33723	-3.40824	-3.75123	-2.81411	-3.5073	-3.80475	-3.03863	-2.78255	-3.72676
Cell 299	-0.195865	-0.249054	-0.287589	-0.41919	-0.531215	-0.486358	-0.547888	-0.524277	-0.511671	-0.589988	-0.730704	-0.710936	-0.655591	-0.705076	-0.71551	-0.817863	-0.804681	-0.754109	-0.824784	-0.756985	-0.667643	-0.711113	-0.659386	-0.717283	-0.706814	-0.767906		FALSE		-3.7446	-3.26503	-3.13887	-3.0857	-2.91885	-3.19323	-2.52556	-3.00625	-2.85269	-4.10048	-3.0471	-3.18707	-3.26994	-3.30593	-3.49842	-3.21878	-3.27241	-3.42909	-3.31955	-2.92106
Cell 300	-0.00972823	-0.0226122	-0.0669434	-0.0850821	-0.0696494	-0.11609	-0.199874	-0.153815	-0.143105	-0.115021	-0.116997	-0.182062	-0.165482	-0.145452	-0.131927	-0.165011	-0.165918	-0.185199	-0.212819	-0.158342	-0.200236	-0.173885	-0.176834	-0.203188	-0.165262	-0.229671		FALSE		-3.21442	-4.32836	-3.00203	-2.90676	-2.77448	-3.7263	-2.61403	-3.98594	-3.94815	-4.18224	-3.94815	-3.19482	-3.50882	-2.93391	-2.94455	-3.12424	-3.47103	-2.55604	-3.91339	-3.11352
Cell 301	-0.182394	-0.272601	-0.430996	-0.539553	-0.694076	-0.55676	-0.536436	-0.545457	-0.464933	-0.60232	-0.562529	-0.635537	-0.584734	-0.78204	-0.730203	-0.819833	-0.802627	-0.708011	-0.794177	-0.697164	-0.65432	-0.663553	-0.772355	-0.645386	-0.732063	-0.816771		FALSE		-3.25246	-4.06233	-4.06233	-3.70578	-3.07434	-2.64433	-2.8533	-2.87327	-3.02094	-2.45634	-2.94235	-3.24639	-4.25862	-3.22866	-2.59184	-3.82497	-4.06233	-3.45051	-3.61236	-4.02454
Cell 302	-0.0246686	-0.0411245	-0.0670548	-0.0984789	-0.125197	-0.139309	-0.173494	-0.124997	-0.116981	-0.129099	-0.12916	-0.175657	-0.128675	-0.162507	-0.111753	-0.180927	-0.165801	-0.193961	-0.215057	-0.155315	-0.171024	-0.166625	-0.191237	-0.173765	-0.197167	-0.2193		FALSE		-3.46231	-3.34351	-3.09155	-3.08742	-3.11285	-2.79052	-2.64306	-2.66819	-3.48742	-3.27816	-3.56044	-2.65279	-2.69154	-3.09573	-2.58953	-2.62424	-2.57222	-2.94632	-2.74331	-3.09783
Cell 303	-0.0163377	-0.0249992	-0.0387628	-0.0731601	-0.0855476	-0.075129	-0.0953668	-0.110187	-0.127949	-0.158511	-0.177671	-0.194545	-0.188691	-0.168584	-0.18568	-0.192501	-0.206883	-0.175287	-0.235544	-0.179569	-0.159538	-0.144923	-0.155139	-0.158608	-0.133957	-0.188343		FALSE		-3.3269	-3.14037	-2.37072	-2.47106	-2.65204	-2.49095	-2.21984	-2.3681	-2.62824	-2.73608	-3.0944	-2.79617	-2.77967	-2.63593	-2.53522	-2.58885	-2.89542	-2.80608	-2.94576	-2.63496
Cell 304	-0.38609	-0.40245	-0.418486	-0.62926	-0.76477	-0.748591	-0.773563	-0.633913	-0.529046	-0.573464	-0.644007	-0.700729	-0.60975	-0.833686	-0.725337	-0.839244	-0.870989	-0.815901	-0.773721	-0.767952	-0.766487	-0.750295	-0.865013	-0.81567	-0.997316	-1.14446		FALSE		-3.34912	-4.16866	-3.60046	-4.26557	-3.19094	-3.15583	-3.05139	-2.91581	-4.05472	-4.12727	-3.7373	-4.08948	-3.42047	-3.86763	-3.41279	-2.53823	-3.07876	-3.20018	-3.86763	-3.63718
Cell 305	-0.30681	-0.280808	-0.373773	-0.367189	-0.396011	-0.359647	-0.471791	-0.499665	-0.634004	-0.521424	-0.546809	-0.619484	-0.612861	-0.487555	-0.51758	-0.563381	-0.558617	-0.522414	-0.636769	-0.522373	-0.494999	-0.492457	-0.479743	-0.515543	-0.414274	-0.475737		FALSE		-2.90348	-4.32836	-3.04056	-3.242	-2.99795	-4.12424	-3.27146	-3.56494	-3.85124	-4.18224	-3.85124	-3.55021	-4.12424	-3.00203	-2.64532	-3.04506	-2.98594	-4.02733	-3.68491	-4.24918
Cell 306	-0.554219	-0.612375	-0.718995	-0.735647	-0.740224	-0.75736	-0.812872	-0.865476	-0.847037	-0.841981	-0.894838	-0.89845	-0.906832	-0.914322	-0.878676	-0.946812	-0.989665	-0.85722	-0.996185	-0.959113	-0.917003	-0.922069	-0.924608	-0.870899	-0.879851	-0.921184		FALSE		-3.11013	-2.97673	-3.07275	-3.02609	-3.40631	-3.91339	-4.10528	-3.08639	-3.0552	-3.31916	-3.98034	-3.91339	-4.10528	-3.75849	-3.94557	-2.94557	-2.88343	-4.05952	-3.28867	-3.82907
Cell 307	-0.00178027	-0.00602578	-0.0374314	-0.0666908	-0.0805011	-0.116504	-0.152049	-0.103929	-0.0815108	-0.0820384	-0.0836909	-0.157177	-0.0859891	-0.156921	-0.112006	-0.189842	-0.168167	-0.156465	-0.201209	-0.168982	-0.144319	-0.149841	-0.223181	-0.159247	-0.178005	-0.22861		FALSE		-3.00766	-3.28066	-2.72821	-2.98211	-4.38005	-2.48007	-2.74947	-3.17593	-3.16445	-3.0433	-3.18375	-2.57972	-2.78739	-3.10787	-2.81521	-2.93068	-3.06981	-2.77489	-3.64536	-3.27575
Cell 308	-0.0474669	-0.0426413	-0.0959818	-0.114336	-0.0862688	-0.152279	-0.227513	-0.144604	-0.141751	-0.138136	-0.103434	-0.233246	-0.150015	-0.135474	-0.113912	-0.206894	-0.193289	-0.189309	-0.237839	-0.191179	-0.198915	-0.212069	-0.212682	-0.212481	-0.193557	-0.179568		FALSE		-3.48159	-3.3293	-2.77402	-2.60537	-2.41939	-2.895	-2.62911	-3.85834	-3.50846	-3.25114	-4.22632	-2.62668	-3.4402	-3.90181	-3.41713	-2.98466	-2.96572	-3.63649	-2.89276	-3.38122
Cell 309	-0.0895471	-0.106116	-0.12067	-0.161713	-0.175775	-0.234884	-0.329543	-0.206496	-0.203191	-0.220993	-0.208134	-0.314758	-0.229989	-0.237498	-0.207261	-0.253913	-0.271362	-0.300329	-0.314826	-0.246704	-0.294859	-0.30672	-0.263659	-0.303648	-0.277989	-0.292916		FALSE		-2.92554	-4.37579	-3.61236	-2.7825	-2.94765	-2.88163	-3.17167	-3.31888	-3.64339	-2.75669	-2.66822	-2.77156	-3.3344	-4.22966	-4.07476	-4.22966	-3.19394	-3.28943	-3.77373	-3.04133
Cell 310	-1.97593	-2.1848	-2.61664	-2.34404	-2.43344	-2.31518	-2.29299	-2.07147	-2.27071	-2.41413	-2.31604	-2.6262	-2.54468	-2.41847	-2.54761	-2.42396	-2.22651	-2.23714	-2.37299	-2.61066	-2.42561	-2.53247	-3.04809	-2.3725	-2.75408	-2.3363		TRUE		-3.15856	-2.962	-3.35614	-2.98548	-3.62973	-4.04118	-4.11581	-4.08948	-3.90496	-2.99978	-3.43912	-3.43344	-3.4626	-3.70715	-3.64783	-3.31133	-2.62973	-3.4507	-3.90496	-3.93972
Cell 311	-0.00858341	-0.0218171	-0.0401709	-0.0670116	-0.0832332	-0.0886568	-0.127986	-0.0537809	-0.0636041	-0.0513135	-0.0477897	-0.124683	-0.0685638	-0.0984324	-0.0516053	-0.104943	-0.123462	-0.11427	-0.140198	-0.0929445	-0.116745	-0.125529	-0.166069	-0.137312	-0.174461	-0.166931		FALSE		-2.66741	-4.33252	-2.73592	-2.77421	-2.92456	-2.61236	-2.98034	-2.56105	-3.03879	-2.62212	-2.72417	-2.87137	-2.45218	-2.51188	-2.77122	-2.53491	-2.77221	-2.79892	-2.62708	-3.01725
Cell 312	-0.132769	-0.151666	-0.227661	-0.275736	-0.26707	-0.349731	-0.412409	-0.282664	-0.252159	-0.293552	-0.27453	-0.3482	-0.295095	-0.312611	-0.33297	-0.383492	-0.381528	-0.377418	-0.420181	-0.299541	-0.390322	-0.352613	-0.386174	-0.411402	-0.404216	-0.411539		FALSE		-4.28137	-3.15103	-3.39676	-4.15643	-3.39676	-2.82652	-2.81897	-2.98034	-3.55437	-3.98034	-4.21442	-3.19029	-2.90723	-3.5824	-2.74989	-3.16189	-4.21442	-2.82907	-3.10048	-3.91339
Cell 313	-0.0861632	-0.137199	-0.195965	-0.249717	-0.291933	-0.319322	-0.390368	-0.360407	-0.354283	-0.36307	-0.338512	-0.480169	-0.368803	-0.368173	-0.360304	-0.456128	-0.458386	-0.424737	-0.501468	-0.399262	-0.395678	-0.395181	-0.409513	-0.405258	-0.401106	-0.443745		FALSE		-3.14522	-3.51942	-3.14187	-3.00661	-3.05991	-2.51743	-3.18027	-3.02282	-3.09745	-3.43299	-3.02409	-3.0331	-3.19135	-3.0318	-3.18949	-3.285	-2.96913	-3.62234	-2.94832	-3.11909
Cell 314	-0.0119458	-0.0331009	-0.051627	-0.101186	-0.114433	-0.111637	-0.191913	-0.0950952	-0.101486	-0.0825448	-0.0854647	-0.169056	-0.105681	-0.143259	-0.123981	-0.179537	-0.191114	-0.176287	-0.216669	-0.156641	-0.171735	-0.160594	-0.201139	-0.180814	-0.227695	-0.250062		FALSE		-2.81122	-4.04467	-3.01744	-3.26652	-2.61331	-2.56925	-2.78657	-2.3071	-2.61806	-2.71402	-3.0056	-2.82796	-2.41418	-2.70341	-2.71521	-2.80383	-2.72489	-2.97845	-3.40589	-2.71882
Cell 315	-0.0263652	-0.0619015	-0.0884903	-0.170051	-0.223602	-0.211175	-0.237949	-0.125601	-0.101833	-0.133433	-0.121565	-0.164631	-0.114639	-0.223259	-0.15975	-0.22561	-0.21242	-0.211699	-0.208905	-0.193039	-0.198511	-0.186834	-0.246993	-0.22235	-0.31117	-0.318651		FALSE		-2.97598	-4.01605	-2.93929	-3.03378	-4.03078	-2.91799	-2.7942	-3.4401	-2.98667	-2.74267	-3.94911	-3.10048	-2.70148	-3.04447	-3.25765	-2.58792	-3.14878	-3.10936	-3.47198	-2.71214
Cell 316	-0.307719	-0.410912	-0.542517	-0.608045	-0.638849	-0.632467	-0.687593	-0.700244	-0.637151	-0.700183	-0.664129	-0.791821	-0.710769	-0.766262	-0.728107	-0.827173	-0.808893	-0.813276	-0.842382	-0.755381	-0.751526	-0.774213	-0.864017	-0.793352	-0.834167	-0.861675		FALSE		-4.05952	-4.07725	-3.18795	-3.24527	-3.33361	-2.6161	-3.2588	-3.1457	-3.38558	-3.119	-3.51794	-2.97889	-3.07906	-3.36755	-2.99506	-3.53318	-3.19739	-3.7171	-3.34351	-3.30824
Cell 317	-0.238762	-0.333149	-0.445909	-0.480106	-0.545282	-0.557139	-0.661769	-0.579475	-0.565127	-0.588483	-0.607394	-0.693777	-0.607686	-0.617171	-0.621775	-0.720345	-0.708369	-0.695333	-0.719451	-0.693871	-0.670006	-0.709939	-0.674457	-0.709251	-0.694714	-0.694217		FALSE		-3.00071	-3.40631	-3.16189	-3.07275	-3.26018	-4.03833	-3.12	-3.72708	-3.54763	-3.50929	-3.06608	-3.00837	-3.81648	-2.86919	-3.05735	-3.54763	-3.36932	-2.98948	-3.59712	-3.20521
Cell 318	-0.170869	-0.232861	-0.295844	-0.421077	-0.499158	-0.515514	-0.534326	-0.437293	-0.418179	-0.402943	-0.407643	-0.517673	-0.37529	-0.481528	-0.463002	-0.545401	-0.543321	-0.534562	-0.558073	-0.514796	-0.492488	-0.4964	-0.527456	-0.505586	-0.555011	-0.606286		FALSE		-3.70032	-3.42672	-3.32233	-3.44603	-3.60518	-4.06829	-3.13524	-3.38619	-3.27324	-3.08302	-4.04809	-2.56834	-3.55166	-3.09826	-3.68294	-2.72213	-2.84644	-3.39488	-3.5776	-3.35308
Cell 319	-0.322139	-0.351374	-0.421271	-0.459981	-0.510928	-0.512736	-0.575842	-0.665425	-0.652677	-0.671117	-0.727834	-0.737479	-0.765172	-0.715698	-0.750688	-0.748316	-0.785754	-0.781729	-0.816731	-0.741256	-0.709252	-0.684418	-0.667117	-0.709911	-0.676489	-0.79328		FALSE		-3.3563	-3.64181	-2.91482	-3.75424	-2.96153	-3.70749	-2.86621	-3.3765	-2.99629	-3.64181	-3.84139	-3.38909	-3.95053	-3.38909	-3.37238	-3.3295	-3.26736	-4.05527	-3.64181	-3.02294
Cell 320	-0.106072	-0.194285	-0.259235	-0.319537	-0.363393	-0.400694	-0.464314	-0.304232	-0.270489	-0.297128	-0.269482	-0.356785	-0.268037	-0.370685	-0.287824	-0.412093	-0.377398	-0.371844	-0.368681	-0.330029	-0.382633	-0.367539	-0.425969	-0.385522	-0.435626	-0.483453		FALSE		-3.19849	-3.73255	-3.5714	-3.58018	-2.90582	-2.81553	-2.9661	-2.77761	-3.47449	-3.21157	-3.77206	-3.28137	-3.77206	-3.02858	-3.28584	-3.109	-3.109	-3.57577	-3.72014	-3.41003
Cell 321	-0.0288053	-0.0773825	-0.100471	-0.196999	-0.244404	-0.266833	-0.243478	-0.165528	-0.127884	-0.137733	-0.164248	-0.212008	-0.17714	-0.272928	-0.201111	-0.306489	-0.272059	-0.249083	-0.275812	-0.228484	-0.23915	-0.244014	-0.297553	-0.261593	-0.363269	-0.384633		FALSE		-3.0758	-3.03258	-3.0017	-3.22142	-2.65427	-2.96891	-3.2943	-2.91513	-3.04888	-2.73384	-3.01907	-2.55775	-3.77985	-3.83421	-3.19076	-3.07328	-2.74666	-4.03258	-3.34285	-3.38705
Cell 322	-0.00859328	-0.0136871	-0.0344433	-0.06519	-0.0723983	-0.083763	-0.154334	-0.110151	-0.0853345	-0.0974604	-0.0798397	-0.150833	-0.0819041	-0.125301	-0.0926254	-0.165714	-0.154368	-0.14048	-0.190499	-0.112925	-0.147559	-0.13395	-0.148771	-0.138962	-0.161328	-0.180938		FALSE		-2.88198	-3.35709	-2.65933	-3.08248	-2.80873	-2.63349	-2.94725	-3.07454	-3.18707	-3.83421	-3.05757	-3.19117	-3.872	-2.87497	-2.98525	-3.01302	-3.12628	-3.48607	-2.77272	-2.9827
Cell 323	-0.142513	-0.266533	-0.282128	-0.513323	-0.551402	-0.583004	-0.60678	-0.508297	-0.479438	-0.567672	-0.608113	-0.634053	-0.583648	-0.745808	-0.705134	-0.786464	-0.769385	-0.744567	-0.784345	-0.692633	-0.625249	-0.652858	-0.696742	-0.663206	-0.723406	-0.855514		FALSE		-3.59764	-2.82925	-3.20553	-3.27542	-2.86524	-2.99558	-2.46197	-2.88163	-3.29661	-3.23591	-3.15048	-4.4727	-4.03337	-3.00288	-2.81469	-3.14026	-4.4727	-3.92863	-4.12052	-3.84431
Cell 324	-0.229889	-0.246801	-0.319696	-0.386123	-0.367244	-0.411886	-0.489584	-0.462681	-0.471228	-0.476969	-0.453486	-0.608737	-0.480946	-0.487284	-0.474731	-0.570076	-0.571695	-0.536216	-0.599309	-0.51304	-0.513215	-0.462204	-0.48488	-0.502537	-0.486865	-0.539732		FALSE		-3.66588	-3.71085	-3.18404	-3.01664	-3.21316	-2.83003	-3.68778	-3.4259	-3.37933	-3.68036	-3.08385	-3.56472	-3.97409	-3.21066	-3.30199	-3.43002	-3.98881	-3.1029	-3.3241	-3.95985
Cell 325	-0.143321	-0.270164	-0.360604	-0.359341	-0.339606	-0.425832	-0.498695	-0.438169	-0.439183	-0.39506	-0.337883	-0.492214	-0.423174	-0.371424	-0.371981	-0.4344	-0.400848	-0.426775	-0.484338	-0.454651	-0.491485	-0.451716	-0.455261	-0.47656	-0.461875	-0.431708		FALSE		-3.26018	-3.19739	-3.77773	-2.86159	-2.84893	-3.34912	-2.78845	-2.92069	-4.0103	-2.98227	-3.95915	-3.06829	-3.95915	-3.29014	-2.90621	-3.27324	-3.49288	-3.92811	-3.32605	-3.11176
Cell 326	-0.198474	-0.27394	-0.386358	-0.458254	-0.50223	-0.574861	-0.602021	-0.524031	-0.603702	-0.531783	-0.553882	-0.661973	-0.554037	-0.598011	-0.616027	-0.662903	-0.635656	-0.674364	-0.632605	-0.624694	-0.623274	-0.594057	-0.616406	-0.650939	-0.65243	-0.763304		FALSE		-3.4233	-4.25581	-3.0305	-2.80865	-2.95915	-3.84084	-3.8756	-2.79341	-4.25581	-4.17663	-2.94195	-3.12227	-3.84084	-4.00054	-3.8756	-4.35272	-3.63256	-3.67603	-3.25581	-3.75066
Cell 327	-0.0364364	-0.0461435	-0.151537	-0.241639	-0.271577	-0.295804	-0.322344	-0.356565	-0.294036	-0.334007	-0.313534	-0.399241	-0.303591	-0.408523	-0.342798	-0.43557	-0.47918	-0.433	-0.471669	-0.375193	-0.398322	-0.310354	-0.382284	-0.377621	-0.427491	-0.481477		FALSE		-3.37979	-4.21442	-3.31133	-3.31133	-2.55482	-2.71611	-2.64039	-2.97554	-2.73489	-4.03833	-3.95118	-3.32981	-3.15372	-2.92069	-4.14747	-3.18639	-3.91339	-3.69154	-2.6981	-4.03833
Cell 328	-0.0889086	-0.171112	-0.20748	-0.265203	-0.329398	-0.322368	-0.381675	-0.285276	-0.361181	-0.432587	-0.427494	-0.449945	-0.436324	-0.409055	-0.415207	-0.476543	-0.46249	-0.458451	-0.48518	-0.428849	-0.392242	-0.376521	-0.431374	-0.453337	-0.441963	-0.428073		FALSE		-3.00203	-2.897	-3.20126	-2.95915	-3.55021	-2.76488	-3.09791	-2.54161	-3.94815	-2.73067	-4.12424	-2.97043	-4.24918	-3.88121	-3.09791	-3.25648	-3.10305	-3.94815	-3.07309	-3.79688
Cell 329	-0.052789	-0.104284	-0.100108	-0.165603	-0.233043	-0.231272	-0.278908	-0.335329	-0.305702	-0.377936	-0.435803	-0.448104	-0.415151	-0.442539	-0.474346	-0.471579	-0.478543	-0.423768	-0.482894	-0.443274	-0.390696	-0.432066	-0.371231	-0.420259	-0.440996	-0.494419		FALSE		-2.72611	-4.27512	-2.97626	-4.12899	-3.07372	-2.64266	-2.69993	-2.9059	-3.3613	-3.47578	-2.98508	-3.51924	-3.44261	-2.63167	-4.04467	-2.98956	-2.71761	-3.2259	-2.61142	-2.88242
Cell 330	-0.37791	-0.340687	-0.413432	-0.447664	-0.448464	-0.492392	-0.579871	-0.531181	-0.518548	-0.548603	-0.521596	-0.637471	-0.545632	-0.529826	-0.530817	-0.597467	-0.588824	-0.575624	-0.652817	-0.550392	-0.579159	-0.569764	-0.557376	-0.558597	-0.549301	-0.578638		FALSE		-3.58195	-3.34161	-3.15677	-3.65987	-3.25249	-2.93319	-3.25644	-2.84254	-3.60788	-3.24956	-3.57985	-3.26851	-3.57985	-3.46335	-3.56954	-3.50698	-3.69652	-3.13976	-3.31585	-3.34525
Cell 331	-0.315279	-0.336873	-0.405513	-0.482628	-0.501903	-0.584217	-0.567212	-0.646453	-0.629423	-0.718642	-0.717243	-0.731396	-0.717257	-0.638673	-0.687469	-0.690728	-0.688448	-0.711777	-0.764933	-0.682175	-0.661765	-0.6289	-0.648995	-0.658842	-0.580293	-0.641231		FALSE		-3.14293	-3.96169	-3.89111	-3.07487	-3.50195	-3.44396	-3.0586	-2.78221	-3.89111	-4.11296	-4.01605	-2.81557	-4.04602	-3.52939	-4.15075	-3.08155	-4.04602	-2.9203	-3.30565	-3.50195
Cell 332	-0.000681771	-0.0110933	-0.0418287	-0.0564376	-0.0669353	-0.065586	-0.125296	-0.0999891	-0.08098	-0.090895	-0.0876945	-0.193914	-0.105605	-0.123961	-0.0937999	-0.180932	-0.149614	-0.149386	-0.192033	-0.124981	-0.143843	-0.138384	-0.13166	-0.127459	-0.124275	-0.122089		FALSE		-3.26994	-3.26503	-2.54603	-3.0777	-3.14254	-2.70522	-2.94258	-2.70656	-3.14623	-2.68422	-3.05305	-2.94491	-3.04416	-2.9917	-3.08088	-2.41028	-2.73012	-3.32233	-3.01852	-3.55166
Cell 333	-0.00127421	-0.00196781	-0.0070772	-0.0107719	-0.0224488	-0.0430062	-0.0691614	-0.0775944	-0.0870515	-0.0617521	-0.064929	-0.115807	-0.0652433	-0.0660726	-0.0797901	-0.0988347	-0.0900102	-0.0934332	-0.145359	-0.108856	-0.0980871	-0.0713879	-0.0809075	-0.0604307	-0.0710476	-0.0935557		FALSE		-4.29661	-2.68915	-3.28237	-3.59764	-2.58621	-2.65978	-2.99921	-2.38902	-3.09249	-2.54073	-2.62915	-2.93804	-3.06192	-2.72258	-3.89867	-3.06192	-3.04537	-3.92863	-3.24225	-3.12052
Cell 334	-0.101001	-0.117308	-0.196776	-0.250269	-0.246156	-0.291364	-0.408168	-0.326132	-0.302376	-0.32291	-0.294123	-0.437916	-0.329712	-0.339547	-0.311006	-0.390208	-0.373538	-0.376179	-0.428542	-0.35547	-0.339774	-0.323432	-0.337666	-0.313145	-0.363254	-0.347204		FALSE		-3.11133	-3.08136	-2.70825	-2.93352	-3.23627	-2.87125	-3.4674	-3.58076	-4.10619	-4.22269	-3.9387	-4.03561	-2.9284	-3.95642	-4.05788	-3.1813	-3.26109	-3.35436	-3.88948	-3.97491
Cell 335	-0.328014	-0.332933	-0.445023	-0.431292	-0.466653	-0.523185	-0.628821	-0.544226	-0.55834	-0.548371	-0.553167	-0.6558	-0.580111	-0.532632	-0.546523	-0.573419	-0.557276	-0.582588	-0.647287	-0.588571	-0.597205	-0.555709	-0.553164	-0.599198	-0.636877	-0.602878		FALSE		-3.23349	-3.42047	-3.21635	-2.55687	-2.85116	-2.92645	-3.34475	-3.20867	-2.86302	-3.24163	-3.12465	-3.33615	-3.26994	-3.48742	-3.13631	-3.07899	-3.066	-3.67824	-2.92712	-3.32109
Cell 336	-0.0698582	-0.102106	-0.175604	-0.325628	-0.359856	-0.346194	-0.409001	-0.336294	-0.269356	-0.331694	-0.383016	-0.477193	-0.353046	-0.478489	-0.444067	-0.553145	-0.524257	-0.485376	-0.54685	-0.448384	-0.413135	-0.477406	-0.491554	-0.470371	-0.507336	-0.621885		FALSE		-2.90878	-3.0341	-2.70209	-2.96238	-3.06091	-2.89636	-2.7773	-2.50244	-2.83324	-3.35388	-3.07078	-2.41042	-3.02353	-2.98911	-3.07749	-2.5784	-3.35709	-3.00741	-2.88863	-3.06747
Cell 337	-0.000866289	-0.00355646	-0.0420632	-0.0502762	-0.0506978	-0.09359	-0.147428	-0.0847823	-0.0799155	-0.0780594	-0.0620589	-0.150112	-0.0628166	-0.10629	-0.10044	-0.143685	-0.133899	-0.145709	-0.155727	-0.103437	-0.125562	-0.141171	-0.132543	-0.131282	-0.129274	-0.143358		FALSE		-4.27747	-3.61236	-2.85423	-3.07335	-3.01621	-2.86042	-2.86042	-2.61236	-2.78963	-3.13917	-3.81883	-3.04068	-2.81507	-3.01324	-2.79317	-2.99587	-2.80581	-2.97374	-2.6795	-3.87953
Cell 338	-0.26822	-0.354015	-0.394588	-0.514322	-0.557256	-0.617397	-0.558106	-0.619379	-0.577719	-0.686162	-0.768505	-0.710578	-0.748034	-0.758225	-0.813645	-0.870077	-0.766487	-0.75309	-0.882664	-0.775621	-0.756746	-0.701319	-0.691943	-0.690787	-0.735745	-0.754726		FALSE		-3.3046	-3.94142	-4.21442	-3.33936	-3.14438	-4.21442	-3.27866	-3.91339	-3.20902	-3.24828	-3.21442	-2.53092	-4.51545	-3.33936	-3.91339	-3.83876	-2.53205	-3.06829	-3.88706	-3.88706
Cell 339	-0.16127	-0.229878	-0.288669	-0.46761	-0.587729	-0.563499	-0.566968	-0.438934	-0.327609	-0.456197	-0.443815	-0.546678	-0.401183	-0.642764	-0.484905	-0.660944	-0.607	-0.617844	-0.586143	-0.525197	-0.56155	-0.576549	-0.66085	-0.663963	-0.77837	-0.846908		FALSE		-2.91761	-3.27765	-2.97178	-3.11695	-3.26803	-2.99482	-3.54742	-2.97987	-3.37133	-2.99482	-3.20335	-2.84485	-3.30784	-3.45536	-2.83655	-3.08669	-3.25862	-3.48567	-3.58521	-4.14948
Cell 340	-0.13767	-0.192807	-0.243337	-0.323351	-0.360738	-0.364547	-0.408725	-0.38773	-0.340382	-0.378231	-0.36456	-0.487308	-0.403546	-0.414671	-0.388366	-0.493003	-0.479298	-0.448571	-0.490673	-0.390153	-0.396796	-0.415146	-0.421233	-0.409534	-0.421785	-0.471563		FALSE		-2.99887	-2.76644	-2.727	-3.24438	-3.38021	-2.87147	-3.06418	-2.98773	-3.44603	-3.38021	-3.07749	-2.83614	-3.14698	-3.14107	-3.06254	-3.19295	-2.93233	-2.83614	-3.23457	-3.57361
Cell 341	-0.109974	-0.170774	-0.365782	-0.432667	-0.425798	-0.445411	-0.539535	-0.462705	-0.410278	-0.425334	-0.339774	-0.526423	-0.393211	-0.445963	-0.437905	-0.515529	-0.524552	-0.578868	-0.622877	-0.457305	-0.50873	-0.518146	-0.536579	-0.507461	-0.585557	-0.614529		FALSE		-3.341	-2.96372	-3.30321	-3.21606	-3.22269	-3.43901	-2.79257	-3.10875	-4.22269	-3.01649	-3.4793	-2.88948	-3.87424	-3.01235	-3.40214	-3.22605	-3.24321	-3.68342	-3.31133	-2.81419
Cell 342	-0.035113	-0.0247124	-0.0638584	-0.0665045	-0.0456766	-0.0810143	-0.171403	-0.105537	-0.0810199	-0.103941	-0.119521	-0.193497	-0.121315	-0.104387	-0.105737	-0.124515	-0.12953	-0.107062	-0.18696	-0.144109	-0.150275	-0.150164	-0.16801	-0.143756	-0.146538	-0.151933		FALSE		-3.0247	-4.19594	-3.27512	-2.68629	-2.93666	-3.0103	-2.8218	-2.56755	-3.69533	-2.65812	-4.071	-3.18876	-2.83107	-2.9529	-3.01505	-3.0876	-3.86014	-3.57615	-2.64775	-2.76726
Cell 343	-0.43082	-0.507778	-0.564141	-0.675237	-0.803259	-0.75522	-0.782208	-0.638603	-0.617818	-0.659166	-0.730757	-0.780749	-0.647048	-0.834363	-0.762183	-0.827379	-0.848279	-0.868767	-0.826394	-0.838885	-0.821252	-0.850992	-0.892183	-0.890181	-0.996813	-1.03862		FALSE		-3.58549	-4.13833	-2.83575	-2.70697	-3.09133	-3.01729	-3.03404	-3.25915	-3.00342	-4.05401	-4.17051	-3.88652	-4.0057	-4.13833	-3.45838	-4.08034	-3.42113	-2.94007	-3.30219	-3.90425
Cell 344	-0.0731707	-0.0993694	-0.21431	-0.287985	-0.337269	-0.398341	-0.429239	-0.396473	-0.319175	-0.359421	-0.346626	-0.479794	-0.36854	-0.432262	-0.383685	-0.500123	-0.480931	-0.456759	-0.512723	-0.359746	-0.352648	-0.372103	-0.395707	-0.348837	-0.379754	-0.477523		FALSE		-3.61236	-2.87929	-3.15399	-3.19411	-3.45502	-2.9779	-3.24351	-2.81041	-3.25143	-2.92204	-3.10759	-3.38444	-3.00423	-2.77342	-3.00272	-3.03548	-3.14347	-4.00122	-3.51914	-2.99086
Cell 345	-0.295357	-0.465428	-0.615005	-0.628315	-0.673364	-0.724221	-0.792973	-0.66203	-0.585214	-0.569475	-0.540023	-0.669584	-0.582001	-0.661995	-0.693993	-0.743534	-0.745805	-0.722871	-0.717122	-0.731356	-0.739122	-0.746903	-0.853268	-0.722552	-0.866858	-0.867639		FALSE		-4.28137	-3.32712	-3.36638	-3.8554	-2.95915	-3.10528	-4.15643	-3.20219	-4.08948	-3.29609	-4.12167	-3.55437	-3.27657	-3.17491	-3.8554	-3.06535	-4.15643	-4.12167	-3.78845	-3.03149
Cell 346	-0.187903	-0.225928	-0.325973	-0.474001	-0.501112	-0.424407	-0.475358	-0.45866	-0.427378	-0.489285	-0.543037	-0.6019	-0.488915	-0.582372	-0.510903	-0.602088	-0.660634	-0.608631	-0.635185	-0.601664	-0.556192	-0.604669	-0.639078	-0.645374	-0.628243	-0.734873		FALSE		-3.60281	-4.03512	-3.74706	-3.67451	-3.558	-2.75772	-3.12885	-3.00312	-3.35709	-3.94335	-3.61236	-3.15498	-3.00789	-3.13524	-3.92315	-3.8506	-3.35709	-4.06145	-3.81841	-4.11944
Cell 347	-0.000106042	-0.0419472	-0.0563638	-0.0942157	-0.0835174	-0.114819	-0.160869	-0.144354	-0.158906	-0.171487	-0.182583	-0.227889	-0.192894	-0.172317	-0.173732	-0.204675	-0.220563	-0.21086	-0.224895	-0.227139	-0.222696	-0.197644	-0.1913	-0.19722	-0.237576	-0.232114		FALSE		-2.69288	-4.18224	-4.42527	-4.24918	-2.75549	-3.58018	-3.25648	-2.51412	-2.84549	-2.85124	-3.94815	-3.14652	-4.12424	-2.72848	-2.93743	-2.77206	-3.18224	-3.29494	-3.09791	-4.07309
Cell 348	-0.00113467	-0.00588722	-0.0387864	-0.0476747	-0.0590125	-0.0821138	-0.123143	-0.0888752	-0.0848605	-0.0877318	-0.0719679	-0.171364	-0.0966765	-0.122866	-0.0909064	-0.14483	-0.149287	-0.14465	-0.19001	-0.117692	-0.132313	-0.123015	-0.141309	-0.14555	-0.143721	-0.154879		FALSE		-3.18301	-3.29534	-3.08894	-3.09385	-3.13343	-2.8324	-2.94142	-3.0922	-2.92106	-2.61399	-2.85081	-2.66726	-3.0922	-3.81648	-3.13343	-2.78791	-4.17303	-3.0103	-3.08409	-3.15942
Cell 349	-0.153211	-0.200851	-0.325125	-0.34694	-0.375742	-0.416272	-0.515553	-0.534289	-0.578928	-0.599065	-0.594776	-0.678571	-0.644663	-0.594155	-0.618296	-0.642667	-0.64344	-0.609532	-0.706541	-0.608405	-0.6414	-0.603253	-0.553151	-0.5999	-0.589712	-0.575858		FALSE		-3.45195	-3.85309	-2.61052	-2.652	-2.85795	-2.54727	-4.08034	-3.96224	-3.29769	-3.09977	-3.20528	-2.99442	-3.41523	-3.47828	-3.37064	-3.8373	-3.94204	-3.13833	-3.31133	-2.88478
Cell 350	-0.70153	-0.651	-0.836348	-0.794303	-0.793002	-0.881391	-0.952639	-0.904768	-0.86883	-0.897579	-0.862327	-0.899732	-0.842056	-0.806058	-0.851474	-0.901224	-0.764202	-0.866525	-0.90183	-0.867065	-0.932583	-0.91339	-0.873539	-0.949505	-0.932932	-0.797839		FALSE		-3.37092	-3.18639	-3.38388	-2.83051	-3.78845	-3.62364	-2.94335	-2.88121	-4.0573	-3.97298	-4.20342	-3.90239	-3.94815	-3.09283	-4.08948	-3.35833	-3.42527	-2.96288	-3.3401	-4.08948
Cell 351	-0.376996	-0.387805	-0.479801	-0.515224	-0.506963	-0.561916	-0.674558	-0.654785	-0.638363	-0.646923	-0.626896	-0.753442	-0.718219	-0.664959	-0.626088	-0.739699	-0.703893	-0.692768	-0.754334	-0.633989	-0.643099	-0.640976	-0.607387	-0.618175	-0.602208	-0.654761		FALSE		-3.2833	-3.16006	-2.93415	-3.25063	-3.30061	-3.19739	-3.64232	-3.32233	-3.30061	-3.30773	-3.99257	-3.52719	-4.16006	-3.51545	-3.23822	-3.41279	-3.18911	-3.37767	-3.38191	-3.08302
Cell 352	-0.00985232	-0.0216644	-0.0407591	-0.0567655	-0.0837887	-0.10055	-0.147929	-0.12763	-0.148948	-0.161899	-0.173378	-0.224833	-0.169477	-0.177784	-0.165155	-0.2197	-0.215128	-0.201931	-0.258572	-0.173968	-0.200032	-0.18631	-0.176909	-0.166135	-0.173139	-0.221828		FALSE		-3.18639	-3.3136	-2.93758	-3.16006	-3.34421	-3.11896	-3.04932	-3.18639	-2.92625	-2.86385	-3.1665	-3.15059	-3.33936	-2.72131	-3.22914	-2.89393	-2.75767	-3.37191	-3.13827	-3.05807
Cell 353	-0.0911937	-0.0838924	-0.135818	-0.193891	-0.188567	-0.212592	-0.275601	-0.250221	-0.226048	-0.260769	-0.249646	-0.336084	-0.268239	-0.30375	-0.278653	-0.371047	-0.33655	-0.320977	-0.362416	-0.322681	-0.3083	-0.289079	-0.327008	-0.333271	-0.344407	-0.353063		FALSE		-3.66489	-3.41657	-2.90576	-3.36386	-2.97723	-2.75564	-2.71411	-2.62069	-2.96966	-3.20036	-3.15588	-3.23583	-4.07862	-3.30859	-3.75411	-3.44929	-2.94889	-2.68521	-2.92566	-3.74656
Cell 354	-0.101705	-0.13849	-0.184451	-0.194599	-0.214158	-0.239787	-0.288057	-0.28137	-0.347126	-0.307304	-0.377664	-0.395723	-0.393109	-0.384362	-0.411172	-0.415009	-0.426857	-0.403087	-0.475509	-0.404689	-0.337781	-0.350906	-0.349211	-0.387081	-0.330948	-0.419208		FALSE		-3.41145	-3.13241	-3.50702	-3.50702	-3.40612	-2.74244	-3.04118	-2.93432	-3.11581	-2.94886	-4.14384	-2.74129	-3.12127	-2.89833	-3.93972	-2.56788	-2.77339	-3.14967	-3.77586	-2.97554
Cell 355	-0.0765268	-0.0528387	-0.16	-0.158739	-0.185059	-0.189928	-0.316613	-0.227677	-0.210085	-0.20193	-0.140696	-0.263141	-0.200912	-0.180482	-0.153577	-0.22517	-0.222602	-0.226211	-0.26918	-0.188246	-0.177252	-0.196576	-0.217712	-0.212759	-0.234206	-0.22655		FALSE		-3.16832	-4.10721	-3.46623	-3.80618	-3.21442	-3.32456	-3.0303	-2.95149	-3.16211	-2.80754	-3.06091	-3.21791	-3.06336	-3.53318	-2.90479	-2.88808	-3.02577	-3.20074	-2.88158	-3.26601
Cell 356	-0.388676	-0.529684	-0.6994	-0.750059	-0.752596	-0.776289	-0.86177	-0.883101	-0.926778	-0.864654	-0.876492	-0.910556	-0.947115	-0.908155	-0.900517	-0.95601	-0.943592	-0.970312	-0.984348	-0.997463	-0.975555	-0.950567	-0.901637	-0.926147	-0.886276	-0.926364		FALSE		-3.40256	-3.6816	-3.30228	-3.45654	-4.0103	-3.00916	-3.25563	-3.18525	-4.19214	-3.54869	-3.21534	-3.19915	-3.09454	-3.22647	-3.5073	-3.94663	-3.5219	-3.48628	-3.58576	-3.31824
Cell 357	-0.241605	-0.784437	-0.791716	-0.726572	-0.657517	-0.796809	-0.909947	-0.761339	-0.66664	-0.714083	-0.597985	-0.791462	-0.70142	-0.742291	-0.732469	-0.844841	-0.785505	-0.815149	-0.782899	-0.804163	-0.874891	-0.919261	-0.902208	-0.937911	-1.02084	-0.888218		FALSE		-3.77108	-3.82543	-4.5244	-2.81968	-3.18861	-3.1382	-3.17545	-3.49638	-3.48301	-4.12646	-4.07211	-4.04728	-3.02609	-2.88926	-3.50322	-3.47005	-3.31578	-3.88758	-3.90462	-3.58655
Cell 358	-0.612518	-0.646577	-0.817359	-0.720711	-0.720119	-0.82132	-0.89031	-0.851951	-0.865697	-0.855599	-0.840285	-0.924572	-0.889001	-0.892396	-0.864419	-0.941381	-0.932231	-0.92883	-0.968692	-0.896471	-0.889973	-0.911609	-0.932594	-0.944907	-0.906496	-0.909131		FALSE		-3.61633	-3.46906	-3.40333	-4.08555	-3.61633	-2.93525	-3.44157	-3.15407	-3.05606	-3.3549	-3.58187	-2.80433	-3.33989	-2.98165	-4.00054	-3.27535	-3.55684	-3.23215	-2.8956	-3.75613
Cell 359	-0.000106042	-0.106375	-0.154823	-0.218872	-0.235686	-0.245534	-0.273256	-0.21651	-0.195584	-0.22062	-0.195522	-0.266007	-0.203363	-0.285762	-0.204942	-0.30884	-0.291993	-0.299951	-0.290561	-0.275331	-0.290684	-0.251926	-0.308914	-0.323168	-0.342096	-0.377605		FALSE		-2.87447	-3.83876	-3.31133	-3.12628	-3.97138	-2.40655	-3.04563	-3.27866	-3.06829	-3.62615	-3.58603	-3.88706	-3.13979	-3.38512	-3.75578	-3.17799	-2.79945	-3.12628	-2.77312	-3.83876
Cell 360	-0.228952	-0.285352	-0.348577	-0.443316	-0.554525	-0.528818	-0.582422	-0.492492	-0.462159	-0.549432	-0.586703	-0.664522	-0.595055	-0.723005	-0.628126	-0.758064	-0.731066	-0.709874	-0.741807	-0.6646	-0.604193	-0.646688	-0.681904	-0.741659	-0.700492	-0.812068		FALSE		-2.87137	-3.19159	-3.67134	-4.18125	-3.24438	-2.97079	-3.16373	-3.08129	-3.53089	-3.28785	-3.67931	-2.59946	-3.31828	-3.20487	-3.11285	-2.9052	-3.37427	-2.93458	-3.04063	-2.80532
Cell 361	-0.0188384	-0.0291183	-0.0722521	-0.0925203	-0.0947106	-0.132548	-0.188228	-0.133893	-0.108981	-0.121643	-0.0974523	-0.207863	-0.116565	-0.146777	-0.118073	-0.205023	-0.186863	-0.174139	-0.214707	-0.171093	-0.186515	-0.185294	-0.202079	-0.175965	-0.191299	-0.184438		FALSE		-3.0095	-2.98002	-2.60947	-2.93992	-2.79526	-3.06875	-2.83207	-2.83582	-2.85283	-2.95879	-3.22418	-2.91922	-3.26994	-2.93112	-3.10122	-2.85395	-2.89327	-2.86763	-2.97927	-3.42255
Cell 362	-0.289479	-0.593763	-0.750333	-0.841545	-0.92559	-0.958906	-0.989809	-0.806655	-0.663568	-0.729807	-0.676916	-0.907802	-0.716468	-0.898198	-0.786593	-0.890611	-0.871366	-0.828064	-0.93391	-0.81829	-0.793491	-0.878441	-0.942184	-0.992745	-0.969821	-0.999735		FALSE		-4.06829	-3.65812	-3.69591	-2.96645	-3.27992	-3.05606	-3.2101	-3.45099	-4.03833	-4.06829	-3.25063	-2.77985	-4.03833	-3.19739	-3.91339	-2.94026	-3.32793	-4.17303	-2.80112	-3.12806
Cell 363	-0.0604034	-0.0846473	-0.148832	-0.227274	-0.279757	-0.285967	-0.32927	-0.233909	-0.212498	-0.217987	-0.202225	-0.332517	-0.242298	-0.311143	-0.248129	-0.351976	-0.350376	-0.331959	-0.364249	-0.295269	-0.306773	-0.298729	-0.361976	-0.318082	-0.352192	-0.405506		FALSE		-3.17335	-3.30957	-3.07902	-2.78792	-2.83245	-2.89744	-2.93215	-2.73519	-3.18113	-2.96269	-3.07082	-2.88141	-3.17593	-3.21797	-2.78423	-3.11455	-3.25666	-3.16951	-2.81747	-3.21513
Cell 364	-0.10377	-0.233541	-0.316209	-0.41041	-0.459698	-0.493612	-0.521972	-0.309682	-0.242517	-0.270239	-0.260566	-0.404329	-0.246412	-0.401918	-0.302693	-0.453922	-0.414293	-0.395642	-0.414148	-0.335288	-0.365372	-0.366971	-0.475322	-0.412248	-0.557545	-0.537986		FALSE		-3.26272	-3.08324	-3.30284	-3.31708	-3.21902	-3.04139	-3.21442	-2.8419	-3.11478	-2.82015	-3.0103	-2.75045	-2.50685	-2.99486	-3.74499	-2.87096	-3.20762	-3.51545	-2.91799	-3.46379
Cell 365	-0.087169	-0.107976	-0.166343	-0.197645	-0.244476	-0.252287	-0.31267	-0.266338	-0.228956	-0.23508	-0.226637	-0.312999	-0.272923	-0.273002	-0.231163	-0.311062	-0.299567	-0.300229	-0.343293	-0.282437	-0.305039	-0.298485	-0.310983	-0.283425	-0.315775	-0.335368		FALSE		-3.05387	-4.17663	-3.23545	-2.90712	-3.09987	-3.12484	-2.76839	-3.22239	-3.51387	-3.28454	-3.0879	-3.4894	-3.32742	-3.20043	-4.09745	-3.02639	-2.99861	-3.38424	-3.08321	-2.95132
Cell 366	-0.365596	-0.465773	-0.582742	-0.777805	-0.906661	-0.830784	-0.869605	-0.802127	-0.702896	-0.789463	-0.756224	-0.911423	-0.731909	-0.910875	-0.843708	-1.00252	-0.940386	-0.926859	-0.975236	-0.880849	-0.85628	-0.819309	-0.884256	-0.908292	-0.961362	-1.02387		FALSE		-3.33273	-4.09791	-3.15518	-3.38884	-3.33714	-3.23494	-4.18224	-4.04961	-3.64712	-4.15227	-4.07309	-3.24558	-3.65627	-3.01661	-4.04961	-3.242	-3.91339	-2.92012	-3.19164	-3.36932
Cell 367	-0.00933593	-0.0161246	-0.0460665	-0.062099	-0.0778309	-0.0727106	-0.144163	-0.0899022	-0.0723041	-0.0682983	-0.0639178	-0.146879	-0.0833795	-0.095389	-0.0851226	-0.122434	-0.135497	-0.120438	-0.172847	-0.108012	-0.127209	-0.118164	-0.127884	-0.118279	-0.136389	-0.156131		FALSE		-3.29399	-3.40225	-3.1461	-3.1052	-3.05073	-3.07245	-2.78797	-2.68541	-2.78222	-3.10023	-3.35888	-3.03512	-3.64232	-3.11227	-3.02336	-2.86648	-2.95453	-3.04721	-3.45714	-3.36978
Cell 368	-0.219197	-0.398181	-0.40926	-0.409737	-0.409714	-0.437348	-0.50159	-0.449986	-0.442864	-0.401882	-0.387846	-0.495002	-0.406658	-0.421923	-0.398977	-0.458739	-0.440104	-0.440511	-0.504433	-0.432617	-0.489698	-0.456219	-0.468852	-0.461666	-0.464339	-0.458351		FALSE		-2.93534	-3.47349	-2.93666	-3.91973	-3.18876	-3.05327	-3.57615	-3.01188	-3.33064	-2.86014	-4.24709	-3.20324	-3.43418	-3.344	-3.51169	-2.91339	-3.47808	-3.51671	-3.81774	-3.24981
Cell 369	-0.000820559	-0.00447098	-0.0217492	-0.048986	-0.0671615	-0.0705281	-0.113834	-0.0996528	-0.0911836	-0.0875777	-0.0919819	-0.172135	-0.0805354	-0.121285	-0.0929193	-0.154408	-0.164979	-0.149134	-0.182718	-0.131971	-0.143027	-0.122714	-0.130854	-0.105245	-0.0962988	-0.129479		FALSE		-3.77799	-3.68108	-2.76575	-3.21654	-2.79057	-2.96507	-2.98211	-3.13878	-3.14236	-2.50005	-3.31133	-3.00243	-3.94639	-3.86342	-2.39072	-2.75976	-2.58169	-3.0916	-3.26136	-2.89271
Cell 370	-0.008554	-0.0170062	-0.0369041	-0.0727229	-0.0732519	-0.0981381	-0.127656	-0.0953833	-0.0840388	-0.112613	-0.0803102	-0.157583	-0.0987165	-0.123196	-0.106175	-0.163668	-0.155519	-0.140908	-0.178632	-0.120916	-0.141855	-0.142763	-0.145467	-0.155939	-0.144513	-0.148212		FALSE		-3.12712	-2.90287	-3.12712	-2.70876	-3.09236	-2.57171	-2.81484	-2.69417	-2.92	-2.83013	-3.2666	-2.79819	-3.23973	-3.30523	-3.15053	-2.78702	-3.13388	-3.08744	-2.99718	-3.31545
Cell 371	-0.399057	-0.525644	-0.541087	-0.837815	-0.815919	-0.840377	-0.881981	-0.850519	-0.749564	-0.865696	-0.97862	-1.08177	-0.908474	-1.19508	-1.10957	-1.20471	-1.1688	-1.09822	-1.33794	-1.04724	-0.966824	-1.01763	-1.03869	-1.11564	-1.08946	-1.2008		FALSE		-3.06829	-2.84836	-2.90023	-3.36458	-3.0317	-2.77691	-3.32836	-3.09283	-2.91339	-2.93391	-4.07309	-2.98201	-3.68491	-2.89061	-4.32836	-3.82321	-2.86897	-4.07309	-4.32836	-4.12424
Cell 372	-0.0224789	-0.0296723	-0.0457171	-0.0611806	-0.0707511	-0.0853123	-0.155491	-0.136857	-0.129427	-0.133761	-0.110484	-0.189419	-0.155851	-0.153005	-0.150894	-0.194772	-0.18102	-0.182809	-0.234632	-0.158467	-0.168855	-0.171677	-0.196443	-0.171836	-0.170009	-0.197656		FALSE		-3.1742	-3.23828	-2.81459	-2.85626	-3.15279	-2.34114	-2.64309	-2.61581	-3.1048	-2.92737	-2.72963	-2.90151	-3.48958	-3.04731	-3.17735	-2.78353	-2.91167	-3.50609	-2.9256	-3.38115
Cell 373	-0.0193602	-0.0730747	-0.133177	-0.146016	-0.140229	-0.200535	-0.295057	-0.238478	-0.245496	-0.282285	-0.274934	-0.291113	-0.265377	-0.297884	-0.280387	-0.284207	-0.309837	-0.317888	-0.356404	-0.330853	-0.357913	-0.324583	-0.317343	-0.379936	-0.360627	-0.365547		FALSE		-2.79026	-3.23416	-2.89915	-3.26018	-3.08948	-3.15583	-2.7123	-2.77773	-2.91824	-2.80505	-3.02878	-3.96454	-3.16434	-2.59463	-2.68294	-2.52719	-3.28785	-3.32981	-3.96454	-2.88311
Cell 374	-0.0033463	-0.00525554	-0.0201426	-0.029305	-0.0567937	-0.0460346	-0.11482	-0.0870844	-0.0719267	-0.0832302	-0.0562223	-0.17961	-0.112918	-0.0777148	-0.0799101	-0.129636	-0.117686	-0.138837	-0.18466	-0.13062	-0.112093	-0.0909125	-0.117486	-0.116812	-0.086879	-0.132385		FALSE		-3.31133	-4.38005	-2.85593	-3.49275	-2.97717	-3.19984	-3.01832	-2.89881	-2.87879	-3.74802	-2.74947	-2.72821	-3.50914	-3.46927	-3.22514	-2.93511	-2.34148	-2.96747	-3.50087	-3.31666
Cell 375	-0.0665677	-0.0836278	-0.181611	-0.213192	-0.236068	-0.29256	-0.33809	-0.268959	-0.247831	-0.298428	-0.256079	-0.388571	-0.267338	-0.31747	-0.288555	-0.380753	-0.367921	-0.380045	-0.38025	-0.317877	-0.293607	-0.324863	-0.353115	-0.331636	-0.360242	-0.386868		FALSE		-3.60683	-3.43627	-3.24918	-3.3058	-3.23261	-2.93979	-3.0145	-3.71912	-3.56494	-3.98594	-3.05267	-3.35217	-3.40754	-3.06355	-3.11529	-3.20126	-2.94455	-3.11529	-3.9993	-3.93625
Cell 376	-0.317879	-0.305707	-0.441584	-0.445938	-0.452904	-0.493164	-0.57245	-0.519693	-0.493601	-0.489959	-0.45654	-0.582696	-0.51454	-0.506794	-0.464361	-0.571943	-0.543097	-0.533902	-0.595282	-0.526352	-0.549419	-0.541933	-0.524048	-0.546078	-0.558986	-0.557437		FALSE		-3.12592	-3.52185	-3.31221	-3.04235	-3.20121	-3.28813	-2.91304	-3.00113	-3.16382	-3.16131	-3.07953	-2.99215	-3.32296	-3.06178	-2.96428	-3.26451	-3.15388	-2.82374	-2.97351	-3.02971
Cell 377	-0.122058	-0.193792	-0.332421	-0.42985	-0.521407	-0.562916	-0.565009	-0.448073	-0.388698	-0.397501	-0.405032	-0.497564	-0.428505	-0.51786	-0.457108	-0.617408	-0.603027	-0.536671	-0.600801	-0.517549	-0.532536	-0.513121	-0.578545	-0.585645	-0.683324	-0.691903		FALSE		-3.05139	-2.97554	-2.90384	-2.81648	-3.3174	-4.16866	-3.07175	-2.79945	-3.39051	-3.93821	-3.41279	-3.10048	-3.16866	-3.51545	-2.79945	-3.05139	-3.26018	-3.02878	-3.78845	-3.91339
Cell 378	-0.109309	-0.175269	-0.26643	-0.423593	-0.484683	-0.467978	-0.49766	-0.392653	-0.303133	-0.353799	-0.34276	-0.457709	-0.354881	-0.483559	-0.398023	-0.543854	-0.502763	-0.478108	-0.51107	-0.423593	-0.427324	-0.420445	-0.502405	-0.473869	-0.580136	-0.619811		FALSE		-3.14301	-3.41523	-3.85309	-3.31832	-3.35249	-3.17219	-2.87792	-2.83885	-3.24504	-3.1201	-3.59872	-3.23524	-3.11714	-2.85309	-3.24307	-3.77931	-2.84909	-3.02319	-3.18755	-3.51361
Cell 379	-0.000106042	-0.0166674	-0.0719327	-0.0964944	-0.0808491	-0.13777	-0.181811	-0.148364	-0.0997422	-0.122142	-0.107902	-0.187534	-0.134398	-0.122669	-0.0942245	-0.186118	-0.180906	-0.155738	-0.222303	-0.175353	-0.1728	-0.169097	-0.190859	-0.167281	-0.197183	-0.161361		FALSE		-3.56121	-3.56121	-3.41854	-3.83876	-2.97138	-2.7319	-3.41854	-2.80154	-3.13979	-2.72657	-4.07612	-2.59768	-3.83876	-2.74644	-4.11751	-2.57843	-2.85983	-2.81431	-2.95915	-2.92161
Cell 380	-0.0701556	-0.105476	-0.164686	-0.257298	-0.293344	-0.292453	-0.365827	-0.299038	-0.284227	-0.289573	-0.273171	-0.439231	-0.316241	-0.352861	-0.304889	-0.426527	-0.431951	-0.382931	-0.420696	-0.317478	-0.326784	-0.335139	-0.386196	-0.343625	-0.338192	-0.410002		FALSE		-3.37919	-3.41931	-2.9768	-2.97807	-3.17827	-2.86632	-3.24438	-2.77593	-2.89259	-3.03561	-2.93466	-2.76883	-3.25385	-2.98125	-2.82609	-2.95163	-2.85903	-3.35136	-3.02418	-3.14258
Cell 381	-0.591527	-0.664492	-0.861373	-1.14815	-1.18404	-1.1802	-1.2442	-1.1112	-1.01382	-1.20653	-1.32992	-1.33018	-1.19429	-1.4388	-1.37371	-1.48963	-1.40149	-1.40858	-1.45005	-1.3861	-1.34114	-1.25854	-1.33392	-1.30034	-1.45388	-1.51497		FALSE		-3.37011	-3.10345	-3.36697	-3.09169	-3.65265	-3.6015	-3.1857	-3.04312	-3.3994	-3.11905	-3.99147	-2.90468	-3.88674	-3.65265	-3.74656	-3.4806	-3.71065	-3.94179	-3.97851	-3.63493
Cell 382	-0.412846	-0.493778	-0.710401	-0.75116	-0.880642	-0.832302	-0.842038	-0.884656	-0.874404	-0.945879	-0.980227	-1.09332	-0.981241	-1.00435	-0.961237	-1.12033	-1.06601	-1.02456	-1.07778	-0.971839	-0.944496	-0.888576	-0.994312	-0.989111	-0.955113	-0.948508		FALSE		-4.10721	-3.93112	-3.27791	-3.10181	-3.93112	-4.31133	-2.87358	-2.74079	-2.8144	-3.73155	-4.23215	-3.37683	-3.96891	-3.00598	-3.32906	-3.89636	-3.86417	-4.1652	-2.79019	-3.31133
Cell 383	-0.726761	-0.705883	-0.907427	-0.932311	-0.978998	-1.03531	-1.03234	-0.983541	-0.919575	-0.995636	-0.992626	-1.1085	-0.947817	-1.04828	-1.01087	-1.09565	-1.06478	-1.03737	-1.0493	-0.974432	-0.990783	-0.97875	-1.04086	-0.958302	-1.05616	-1.10252		FALSE		-3.08493	-2.9634	-3.95326	-3.73477	-4.11296	-3.25765	-3.01799	-3.10578	-3.57584	-4.11296	-4.19214	-3.70548	-3.499	-3.41399	-3.25096	-3.44916	-2.7896	-2.80713	-3.60481	-3.43374
Cell 384	-0.4544	-0.475016	-0.686189	-0.787518	-0.945218	-0.871971	-0.999647	-0.765734	-0.741176	-0.840283	-0.861517	-0.99606	-0.818989	-1.02018	-0.943074	-1.05735	-1.05413	-1.0281	-1.11053	-0.979127	-0.874134	-0.911599	-0.961793	-0.977816	-1.02144	-1.15267		FALSE		-2.79945	-5.08948	-3.54541	-3.121	-4.18639	-4.0103	-4.0103	-4.0103	-3.0067	-3.69154	-2.96238	-2.93719	-3.26994	-3.23822	-4.48742	-3.81073	-3.41738	-3.1704	-4.04809	-3.85903
Cell 385	-0.0594867	-0.0896885	-0.143157	-0.235788	-0.283932	-0.261339	-0.282051	-0.267867	-0.259164	-0.297402	-0.324503	-0.380354	-0.331957	-0.402689	-0.38451	-0.412333	-0.455785	-0.408584	-0.426184	-0.384525	-0.360801	-0.339805	-0.393522	-0.384659	-0.365224	-0.451249		FALSE		-2.77441	-3.29113	-2.63704	-3.22025	-2.73537	-2.60417	-2.74034	-2.6241	-3.07725	-3.09197	-3.75274	-2.91838	-3.06888	-2.98519	-2.96238	-2.77082	-2.73209	-2.97649	-3.22362	-2.77381
Cell 386	-0.0671832	-0.0942621	-0.125435	-0.140857	-0.204824	-0.186867	-0.279346	-0.206522	-0.228846	-0.164161	-0.195382	-0.284445	-0.280746	-0.244386	-0.191995	-0.300928	-0.273174	-0.278639	-0.321115	-0.240561	-0.253177	-0.261988	-0.273492	-0.261115	-0.307769	-0.334213		FALSE		-3.53318	-2.89971	-3.5097	-3.08948	-3.31423	-2.76892	-3.20412	-2.62708	-2.73846	-2.95467	-2.96759	-3.06582	-2.96108	-2.77646	-3.02954	-2.79457	-2.83421	-3.237	-3.17355	-3.31716
Cell 387	-0.309826	-0.313877	-0.412389	-0.501862	-0.585047	-0.612742	-0.674705	-0.518196	-0.476851	-0.534794	-0.503518	-0.621456	-0.588061	-0.634567	-0.561418	-0.736632	-0.687517	-0.634055	-0.688896	-0.618683	-0.636455	-0.671738	-0.651399	-0.617776	-0.699398	-0.708842		FALSE		-3.55109	-3.41487	-3.00377	-2.78648	-4.05169	-3.21706	-2.97859	-3.25581	-3.27962	-4.08948	-3.4233	-3.12655	-3.07397	-2.76539	-4.28578	-3.4233	-3.23878	-3.92675	-3.03745	-3.76915
Cell 388	-0.315444	-0.378607	-0.455816	-0.551473	-0.587206	-0.582943	-0.666368	-0.655928	-0.708028	-0.738889	-0.711121	-0.779141	-0.768545	-0.740392	-0.78396	-0.822245	-0.854291	-0.813609	-0.900362	-0.789612	-0.760451	-0.718366	-0.719422	-0.698341	-0.684055	-0.753978		FALSE		-2.54682	-4.32557	-3.24338	-3.24942	-2.7867	-2.7208	-2.80815	-2.97824	-2.68459	-3.38772	-2.95605	-2.69974	-2.71722	-3.22006	-3.03	-3.10809	-2.86693	-3.68875	-2.54863	-2.89421
Cell 389	-0.212971	-0.251834	-0.318762	-0.41316	-0.554077	-0.493728	-0.504758	-0.564566	-0.512158	-0.59175	-0.674731	-0.721492	-0.620248	-0.654242	-0.687025	-0.738988	-0.704137	-0.715577	-0.797137	-0.632215	-0.622288	-0.54457	-0.586217	-0.59606	-0.614896	-0.741605		FALSE		-3.04286	-4.03512	-2.96238	-3.5097	-2.90764	-2.47599	-2.84233	-3.22418	-3.01272	-3.15163	-3.8506	-3.40824	-3.90384	-3.06418	-3.09826	-2.84893	-3.36795	-2.91922	-3.38476	-3.06967
Cell 390	-0.00471042	-0.00454048	-0.0310671	-0.0546242	-0.0476668	-0.0606138	-0.108004	-0.102677	-0.105017	-0.107806	-0.128302	-0.1819	-0.130404	-0.118235	-0.12581	-0.162952	-0.167421	-0.150669	-0.215827	-0.150527	-0.158108	-0.147855	-0.155825	-0.134142	-0.148998	-0.144574		FALSE		-3.44886	-3.40438	-2.85976	-2.84467	-3.121	-2.73318	-2.80328	-2.86639	-2.79282	-2.9647	-3.04248	-2.62367	-3.23735	-3.91339	-2.95777	-2.91713	-3.81401	-3.03258	-2.81499	-3.00109
Cell 391	-0.234356	-0.373133	-0.430531	-0.593652	-0.643568	-0.665833	-0.687118	-0.634908	-0.603608	-0.691874	-0.716011	-0.871997	-0.72719	-0.874575	-0.840474	-0.963454	-0.859921	-0.796737	-0.930567	-0.818014	-0.799118	-0.752093	-0.792147	-0.809181	-0.87483	-0.913714		FALSE		-3.18181	-3.72045	-3.17909	-4.38321	-3.08655	-3.12794	-2.79215	-3.95185	-3.77043	-4.15276	-3.28284	-3.31503	-3.87806	-3.51398	-3.01772	-2.98181	-3.24333	-3.23092	-3.17639	-3.14017
Cell 392	-0.157118	-0.161742	-0.206757	-0.31109	-0.423251	-0.388762	-0.451774	-0.350477	-0.353244	-0.372453	-0.336465	-0.505368	-0.377996	-0.442287	-0.381218	-0.527439	-0.479323	-0.455724	-0.546514	-0.436672	-0.412683	-0.401363	-0.469747	-0.505477	-0.644144	-0.589946		FALSE		-2.69403	-3.18446	-2.97673	-3.28137	-3.0552	-2.79707	-2.94557	-2.74145	-4.21442	-2.98397	-3.25334	-2.98034	-2.58095	-2.61547	-3.26713	-4.15643	-3.23344	-3.08179	-3.91339	-3.1787
Cell 393	-0.439015	-0.417404	-0.545234	-0.608625	-0.638215	-0.649856	-0.732574	-0.712863	-0.697236	-0.730826	-0.743569	-0.783685	-0.727732	-0.723829	-0.664325	-0.746059	-0.73012	-0.750079	-0.793782	-0.693633	-0.680071	-0.726158	-0.692777	-0.733108	-0.712291	-0.710821		FALSE		-3.62234	-3.62234	-3.17844	-3.67035	-3.27354	-3.06269	-3.17303	-2.78087	-3.91339	-3.7575	-3.98864	-3.21442	-3.50762	-3.34466	-2.98864	-3.49994	-3.57007	-3.81648	-3.36932	-3.45304
Cell 394	-0.342323	-0.580585	-0.673665	-0.742446	-0.775773	-0.821914	-0.894607	-0.856053	-0.81133	-0.849221	-0.8487	-0.98768	-0.87756	-0.920333	-0.872177	-0.957193	-0.933991	-0.909516	-0.998852	-0.910656	-0.924607	-0.903408	-0.886038	-0.893421	-0.897829	-0.938472		FALSE		-3.34157	-3.67509	-3.85858	-4.05296	-3.40761	-3.13524	-3.28905	-3.5465	-3.67509	-3.63584	-3.33214	-3.10342	-3.80793	-3.47429	-3.36248	-3.19797	-3.60232	-3.22731	-3.27481	-3.15075
Cell 395	-0.093991	-0.129917	-0.233241	-0.293181	-0.307298	-0.362595	-0.400234	-0.35825	-0.317217	-0.345716	-0.304442	-0.406732	-0.335708	-0.398815	-0.351736	-0.468888	-0.451079	-0.440041	-0.470388	-0.412974	-0.439744	-0.41048	-0.443056	-0.452605	-0.48382	-0.512699		FALSE		-3.43002	-3.37203	-2.84698	-2.62384	-2.68183	-3.05851	-2.90098	-2.81875	-2.77269	-3.02961	-3.26088	-2.67962	-3.95985	-2.86462	-3.06204	-2.9327	-3.24709	-2.76816	-2.85682	-2.74449
Cell 396	-0.000248945	-0.00330682	-0.0301829	-0.0302129	-0.0442479	-0.0661927	-0.105902	-0.0655997	-0.0383979	-0.050962	-0.0471617	-0.0955951	-0.0484177	-0.0878034	-0.0529005	-0.104748	-0.107906	-0.0963684	-0.119417	-0.091151	-0.0926923	-0.10532	-0.12404	-0.100311	-0.134391	-0.124727		FALSE		-2.62896	-3.10986	-2.85691	-2.78216	-2.82231	-2.62584	-2.39415	-2.47538	-3.14336	-2.8731	-2.66487	-2.82525	-2.82822	-3.22172	-2.81168	-2.83926	-2.67035	-2.88991	-2.81359	-3.18189
Cell 397	-0.0598146	-0.106441	-0.134322	-0.209581	-0.273904	-0.251336	-0.294043	-0.29627	-0.293931	-0.314676	-0.335717	-0.430448	-0.352081	-0.400235	-0.3752	-0.463039	-0.433568	-0.432887	-0.470269	-0.380563	-0.383447	-0.371565	-0.397253	-0.380262	-0.394187	-0.462177		FALSE		-3.07177	-2.95939	-2.8003	-2.71818	-2.74307	-2.7112	-2.74516	-2.55755	-2.88275	-2.86386	-2.88522	-2.79055	-3.11795	-2.82946	-2.86821	-2.9421	-2.59784	-2.95939	-2.92591	-3.18337
Cell 398	-0.0717101	-0.0734247	-0.067938	-0.124529	-0.166035	-0.153571	-0.176341	-0.215255	-0.252326	-0.308953	-0.335472	-0.356887	-0.297568	-0.344971	-0.402636	-0.389783	-0.350314	-0.366733	-0.385961	-0.358969	-0.294093	-0.291156	-0.328276	-0.334863	-0.284179	-0.413797		FALSE		-4.07902	-4.02102	-2.75976	-3.88272	-2.85223	-3.19984	-2.73378	-2.93511	-3.84493	-3.04617	-3.09481	-2.8019	-4.07902	-2.7568	-3.17207	-3.00504	-2.8019	-2.92848	-3.90292	-3.33305
Cell 399	-0.0332981	-0.0657173	-0.120231	-0.164038	-0.149149	-0.172459	-0.251776	-0.188668	-0.166944	-0.19395	-0.170051	-0.260624	-0.193896	-0.210555	-0.192948	-0.266861	-0.236457	-0.2494	-0.316304	-0.225323	-0.225044	-0.229291	-0.239619	-0.21732	-0.219593	-0.271123		FALSE		-3.09023	-3.22657	-2.95254	-3.31509	-2.82069	-3.412	-3.56287	-3.02943	-3.12293	-3.99558	-3.01785	-3.63543	-3.72258	-3.34236	-3.3464	-2.72354	-2.71492	-3.59764	-3.20553	-3.43131
Cell 400	-0.30013	-0.355192	-0.511559	-0.64256	-0.678177	-0.730476	-0.745158	-0.702697	-0.852315	-0.815942	-0.89417	-0.996883	-0.936811	-0.979827	-0.977128	-0.973048	-0.998597	-0.893962	-1.0355	-0.865765	-0.84985	-0.844629	-0.850244	-0.828724	-0.780282	-0.953395		FALSE		-2.75654	-4.31133	-4.7373	-4.06829	-2.97387	-3.45855	-4.13524	-3.79945	-3.78306	-3.20582	-3.85269	-4.17303	-3.70927	-4.06829	-3.95915	-3.44357	-3.0049	-3.8922	-2.91122	-3.49014
Cell 401	-0.180625	-0.259913	-0.287745	-0.44432	-0.614604	-0.518498	-0.543413	-0.568821	-0.510697	-0.618901	-0.662776	-0.659518	-0.583039	-0.711048	-0.755801	-0.764274	-0.726151	-0.719602	-0.727166	-0.71623	-0.706191	-0.693309	-0.671907	-0.683334	-0.769367	-0.839813		FALSE		-3.1581	-3.28435	-3.53133	-3.75627	-3.38718	-3.24678	-2.85221	-3.30855	-3.56494	-3.03611	-3.96039	-2.93391	-4.02733	-3.32836	-2.85221	-3.3058	-3.41455	-2.78929	-3.47507	-2.92012
Cell 402	-0.13754	-0.200004	-0.337996	-0.416572	-0.416559	-0.471049	-0.478827	-0.397962	-0.337638	-0.363023	-0.325103	-0.444245	-0.341037	-0.403539	-0.357879	-0.464398	-0.44791	-0.440237	-0.437937	-0.391066	-0.447504	-0.415711	-0.474	-0.444427	-0.490346	-0.506955		FALSE		-3.24379	-3.44187	-3.04393	-3.99592	-3.52559	-2.87811	-2.99391	-2.85269	-3.68491	-3.428	-3.08533	-3.18379	-3.13524	-2.85707	-3.07551	-2.99998	-3.38142	-3.00408	-2.78616	-3.6082
Cell 403	-0.0873889	-0.0708959	-0.125082	-0.129238	-0.155592	-0.212476	-0.284869	-0.185859	-0.207108	-0.175669	-0.183179	-0.292914	-0.203241	-0.209012	-0.187024	-0.272606	-0.22047	-0.244119	-0.284084	-0.216905	-0.252519	-0.214965	-0.254355	-0.254364	-0.286415	-0.273187		FALSE		-2.9923	-3.1652	-3.443	-2.8862	-3.97812	-2.59533	-2.77887	-3.03788	-2.87997	-3.05236	-3.07309	-3.43405	-2.701	-3.49585	-3.85707	-2.80618	-3.11564	-3.25796	-3.49585	-2.97195
Cell 404	-0.313818	-0.429717	-0.497016	-0.531409	-0.554932	-0.590468	-0.678114	-0.629535	-0.571946	-0.57643	-0.596738	-0.676626	-0.640319	-0.60293	-0.62949	-0.643492	-0.637906	-0.654561	-0.648018	-0.661654	-0.663434	-0.659592	-0.618538	-0.674216	-0.657804	-0.654765		FALSE		-3.1652	-4.03833	-3.33936	-3.11751	-3.55166	-3.41508	-3.08409	-2.73585	-3.872	-3.61236	-4.06829	-2.71749	-3.52422	-3.20158	-3.70927	-3.0103	-2.72166	-3.11751	-2.57994	-3.7373
Cell 405	-0.30962	-0.366153	-0.48438	-0.541775	-0.534427	-0.602107	-0.62138	-0.670646	-0.580727	-0.611235	-0.569303	-0.653584	-0.637729	-0.621577	-0.573313	-0.729393	-0.630776	-0.680657	-0.678948	-0.640071	-0.67397	-0.619234	-0.6283	-0.664056	-0.653389	-0.640397		FALSE		-3.58133	-2.97184	-3.09433	-4.34475	-4.26557	-3.15163	-4.00233	-3.55236	-4.08948	-4.04372	-4.04372	-3.0063	-4.34475	-3.55236	-3.92978	-3.49966	-4.04372	-3.31133	-4.00233	-4.04372
Cell 406	-0.301255	-0.398778	-0.451219	-0.524428	-0.647073	-0.627764	-0.71672	-0.699896	-0.645181	-0.671859	-0.607349	-0.732292	-0.666802	-0.685675	-0.633571	-0.710869	-0.728372	-0.709369	-0.768863	-0.71302	-0.748803	-0.732795	-0.752912	-0.741974	-0.781111	-0.741194		FALSE		-4.35272	-3.34554	-3.22778	-3.25581	-4.28578	-2.89535	-2.82552	-3.13087	-3.39848	-4.4319	-3.98475	-3.19638	-3.59939	-3.39051	-3.08166	-3.01693	-4.22778	-3.92675	-3.12227	-3.82984
Cell 407	-0.332055	-0.380388	-0.542016	-0.726692	-0.804574	-0.831077	-0.747493	-0.746377	-0.635133	-0.708619	-0.656082	-0.851808	-0.6864	-0.800421	-0.676335	-0.91421	-0.854335	-0.866995	-0.841592	-0.77488	-0.805096	-0.733625	-0.832887	-0.78488	-0.869994	-0.934649		FALSE		-3.26994	-3.41607	-4.20219	-3.06301	-3.21691	-3.40055	-3.70927	-3.8554	-2.95231	-3.95231	-2.93894	-4.07725	-3.04922	-3.77622	-3.54364	-3.50322	-4.04248	-3.87767	-2.93894	-3.95231
Cell 408	-0.0392084	-0.0507839	-0.0766489	-0.11727	-0.140591	-0.169241	-0.219225	-0.195022	-0.199425	-0.209361	-0.211392	-0.316048	-0.198548	-0.227006	-0.213794	-0.2839	-0.283265	-0.2649	-0.29634	-0.241705	-0.22549	-0.266195	-0.239459	-0.235776	-0.223329	-0.277812		FALSE		-3.07196	-4.14384	-2.98347	-3.76363	-3.64783	-2.92548	-2.99359	-3.23003	-3.31561	-3.27071	-3.06708	-2.86968	-4.0189	-2.84864	-2.95632	-3.05748	-3.28651	-3.28651	-2.73787	-3.51375
Cell 409	-0.265429	-0.274648	-0.370846	-0.441477	-0.343913	-0.40131	-0.47654	-0.433442	-0.424259	-0.459092	-0.468588	-0.504303	-0.487209	-0.490337	-0.458733	-0.504861	-0.531924	-0.48998	-0.583263	-0.485713	-0.523359	-0.463123	-0.48268	-0.4863	-0.480647	-0.502409		FALSE		-3.24347	-3.33428	-3.15931	-3.79166	-2.81853	-2.80142	-3.24621	-2.86738	-2.82787	-2.83956	-2.70058	-2.92373	-3.7373	-3.56981	-3.93972	-3.19202	-3.11853	-3.36932	-3.34107	-3.70451
Cell 410	-0.138781	-0.151778	-0.290589	-0.315264	-0.339397	-0.374908	-0.448771	-0.432789	-0.409799	-0.438766	-0.407797	-0.546295	-0.474964	-0.438164	-0.405399	-0.548202	-0.455649	-0.467557	-0.563064	-0.455427	-0.423713	-0.442186	-0.468565	-0.413071	-0.443283	-0.505897		FALSE		-3.26994	-2.90479	-3.67451	-3.81073	-3.181	-4.13524	-4.08948	-4.13524	-3.02502	-3.91339	-2.96891	-3.25697	-3.24438	-3.16006	-3.91339	-4.24438	-3.20867	-3.37348	-3.26341	-3.94335
Cell 411	-0.178453	-0.212276	-0.277788	-0.323838	-0.309408	-0.366945	-0.45955	-0.424063	-0.445058	-0.443066	-0.468865	-0.588939	-0.501412	-0.444849	-0.452824	-0.511976	-0.525029	-0.507991	-0.579752	-0.465084	-0.440023	-0.476681	-0.453484	-0.472638	-0.432709	-0.482092		FALSE		-3.10826	-3.1581	-2.78595	-2.78018	-2.84836	-2.71699	-2.77936	-2.64232	-3.27915	-3.06512	-3.36458	-2.73287	-3.3401	-2.701	-3.27657	-3.96039	-2.88641	-3.62364	-2.97812	-3.11529
Cell 412	-0.0177121	-0.0861657	-0.0983186	-0.132837	-0.215471	-0.167025	-0.189209	-0.19868	-0.166602	-0.228351	-0.252606	-0.319123	-0.257935	-0.289965	-0.262736	-0.337263	-0.32106	-0.320733	-0.347762	-0.303548	-0.260989	-0.277086	-0.30351	-0.286503	-0.326483	-0.440653		FALSE		-3.09778	-2.87521	-3.0222	-2.96176	-2.78349	-2.84111	-2.91457	-2.62305	-3.08539	-2.5895	-2.99023	-2.78089	-3.18274	-3.19603	-2.73186	-2.89953	-3.03599	-3.16772	-3.33237	-3.56251
Cell 413	-0.227168	-0.246345	-0.284345	-0.365874	-0.423787	-0.452034	-0.497714	-0.491103	-0.467606	-0.605376	-0.57508	-0.686248	-0.604522	-0.628852	-0.654879	-0.699425	-0.678873	-0.658918	-0.819213	-0.641719	-0.565506	-0.534753	-0.536189	-0.596317	-0.592512	-0.696197		FALSE		-3.12396	-3.26272	-3.37923	-3.68699	-4.0782	-3.96169	-2.69108	-3.07157	-3.96169	-3.45178	-3.15075	-3.84972	-3.13524	-4.0782	-2.98263	-3.96169	-3.10936	-3.81193	-3.86992	-3.29452
Cell 414	-0.0215601	-0.024046	-0.0542206	-0.0694364	-0.075852	-0.103729	-0.17931	-0.141142	-0.141338	-0.136159	-0.113	-0.206676	-0.16704	-0.147518	-0.161012	-0.195956	-0.186889	-0.174992	-0.23655	-0.167887	-0.185172	-0.162037	-0.19319	-0.181813	-0.18989	-0.198741		FALSE		-3.52059	-3.66097	-3.1169	-3.07789	-4.18005	-2.94739	-3.14908	-2.67667	-3.12848	-3.33226	-3.21544	-2.86509	-2.83677	-2.80142	-3.43798	-3.03935	-2.94628	-3.06611	-3.08693	-3.20532
Cell 415	-0.218966	-0.204143	-0.226089	-0.34694	-0.337939	-0.36851	-0.405748	-0.398888	-0.433214	-0.422647	-0.522954	-0.467142	-0.50943	-0.443954	-0.499293	-0.495409	-0.490811	-0.487485	-0.545918	-0.472807	-0.457695	-0.501121	-0.435899	-0.449353	-0.513037	-0.537128		FALSE		-3.43131	-4.03337	-2.91339	-3.07476	-2.90157	-3.17167	-2.39171	-2.64019	-2.94442	-3.07044	-2.58762	-2.582	-3.09703	-3.92863	-4.07476	-3.17713	-3.69455	-3.92863	-3.99558	-2.92863
Cell 416	-0.344267	-0.429665	-0.561741	-0.631923	-0.644026	-0.706844	-0.748097	-0.669928	-0.658526	-0.686256	-0.658539	-0.801285	-0.659352	-0.742052	-0.679011	-0.819033	-0.746702	-0.747633	-0.816575	-0.757888	-0.723792	-0.744769	-0.714448	-0.764625	-0.799434	-0.790311		FALSE		-3.33153	-3.11719	-3.50146	-3.58929	-3.72433	-3.22887	-3.23711	-3.26815	-3.08909	-3.70927	-3.98165	-3.27354	-3.45236	-3.04523	-3.35929	-3.30545	-3.59685	-3.17088	-3.48057	-3.69951
Cell 417	-0.242156	-0.167861	-0.200328	-0.189712	-0.169468	-0.201518	-0.278256	-0.300662	-0.356995	-0.337558	-0.312205	-0.378209	-0.36408	-0.266708	-0.272553	-0.279239	-0.28323	-0.272383	-0.371122	-0.282732	-0.299915	-0.283988	-0.240898	-0.269102	-0.218113	-0.252003		FALSE		-2.90322	-3.09697	-2.66194	-2.95035	-3.00322	-3.04913	-4.21442	-2.6904	-2.98397	-3.7373	-3.55365	-3.08324	-3.76078	-2.84775	-2.98938	-3.41399	-3.31708	-3.42129	-3.29178	-3.35329
Cell 418	-0.00658304	-0.00568946	-0.0352486	-0.0379704	-0.0469816	-0.0578073	-0.093273	-0.0309847	-0.0343378	-0.0371391	-0.0337589	-0.0813253	-0.0372381	-0.0443371	-0.0434434	-0.0737563	-0.0670086	-0.0681472	-0.0739927	-0.0653798	-0.0596309	-0.065459	-0.0790813	-0.0638448	-0.0937082	-0.0980621		FALSE		-2.91339	-3.16006	-2.74565	-2.83941	-3.95686	-2.56351	-2.62389	-2.84116	-2.91964	-2.85903	-2.80747	-2.6757	-3.95686	-2.70032	-2.58725	-3.1457	-2.68051	-3.66741	-2.75274	-3.07424
Cell 419	-0.0204542	-0.0223123	-0.0561899	-0.0722992	-0.0906862	-0.156895	-0.182623	-0.0981557	-0.0884359	-0.10138	-0.0688794	-0.164144	-0.0993861	-0.130034	-0.088176	-0.152486	-0.15582	-0.148201	-0.180165	-0.115009	-0.133635	-0.141828	-0.170573	-0.150518	-0.166372	-0.171163		FALSE		-2.97963	-3.03481	-2.81184	-3.16824	-2.83598	-2.68859	-3.19984	-2.98459	-4.02102	-2.69751	-2.88868	-3.02102	-3.45429	-3.46172	-3.02375	-2.65343	-2.98211	-2.76878	-2.48795	-2.67126
Cell 420	-0.191913	-0.257724	-0.319859	-0.385705	-0.392814	-0.417964	-0.435844	-0.363537	-0.400637	-0.419235	-0.325755	-0.462264	-0.402737	-0.429326	-0.380917	-0.504854	-0.439689	-0.443048	-0.482903	-0.382471	-0.423922	-0.413142	-0.442517	-0.418318	-0.423838	-0.503306		FALSE		-3.1142	-3.12912	-3.72816	-3.23524	-2.7945	-3.09694	-3.52858	-3.42113	-3.14144	-3.09413	-4.24307	-3.02201	-3.29323	-3.63125	-3.29323	-2.91897	-3.69339	-3.70467	-3.4332	-3.38137
Cell 421	-0.457181	-0.469376	-0.587996	-0.612322	-0.609309	-0.673593	-0.741111	-0.729084	-0.740024	-0.685028	-0.666776	-0.780001	-0.731292	-0.722091	-0.711716	-0.77432	-0.751025	-0.769373	-0.784425	-0.735679	-0.766382	-0.712979	-0.705433	-0.729056	-0.75073	-0.740117		FALSE		-3.27287	-4.24209	-3.16101	-3.34187	-3.46015	-3.07524	-3.00102	-3.01569	-3.28532	-4.14063	-3.94106	-3.17254	-3.74999	-3.09109	-3.2803	-3.09596	-3.13883	-3.0525	-3.2007	-3.02253
Cell 422	-0.064471	-0.0951311	-0.185918	-0.333819	-0.358788	-0.314373	-0.309426	-0.282156	-0.238168	-0.287424	-0.336103	-0.368083	-0.272291	-0.370662	-0.354133	-0.473336	-0.414705	-0.394425	-0.413772	-0.403592	-0.34061	-0.349282	-0.422729	-0.388373	-0.490449	-0.512679		FALSE		-2.94225	-3.46845	-2.85812	-3.16189	-3.51545	-2.65468	-3.2466	-2.68112	-2.81154	-2.9103	-3.75849	-2.75849	-3.64454	-3.12	-2.47632	-3.10528	-3.0103	-2.94893	-2.73937	-3.10528
Cell 423	-0.039809	-0.0533036	-0.0901949	-0.128094	-0.154082	-0.195833	-0.252987	-0.201138	-0.198732	-0.239562	-0.223031	-0.299024	-0.238793	-0.267968	-0.242295	-0.29211	-0.279825	-0.283809	-0.314556	-0.25899	-0.261724	-0.222043	-0.26071	-0.280572	-0.276693	-0.322753		FALSE		-3.74313	-3.11821	-3.51199	-2.85801	-2.96303	-2.71915	-3.05848	-2.88158	-2.63923	-3.15599	-4.03258	-3.93112	-3.32906	-2.86573	-3.15297	-2.81857	-3.10721	-2.72813	-3.454	-3.61236
Cell 424	-0.0879174	-0.0962158	-0.186601	-0.196514	-0.185669	-0.28767	-0.356707	-0.261673	-0.282583	-0.246976	-0.224264	-0.384495	-0.280187	-0.26416	-0.277147	-0.346118	-0.305321	-0.335995	-0.400703	-0.320022	-0.33951	-0.319454	-0.34902	-0.336641	-0.340157	-0.321782		FALSE		-3.08766	-3.09315	-2.82219	-2.97942	-3.0485	-2.76661	-3.11441	-2.88251	-3.06504	-3.1476	-3.16848	-3.16033	-3.24569	-3.51454	-2.84035	-3.05606	-3.33966	-2.9536	-3.11587	-3.34953
Cell 425	-0.170743	-0.219901	-0.353167	-0.427585	-0.43434	-0.490472	-0.539472	-0.466077	-0.448988	-0.447675	-0.379282	-0.536609	-0.493221	-0.491854	-0.453864	-0.50086	-0.486057	-0.517632	-0.61581	-0.484884	-0.518146	-0.515828	-0.542724	-0.480147	-0.536845	-0.537597		FALSE		-2.86738	-2.65954	-2.7529	-2.83634	-3.71248	-2.929	-2.84064	-2.76909	-3.88857	-3.29874	-3.99771	-3.0299	-3.08314	-3.05748	-3.29874	-3.38041	-2.83634	-3.82162	-3.80142	-2.87433
Cell 426	-0.400772	-0.442115	-0.527565	-0.565735	-0.563045	-0.65946	-0.723136	-0.667768	-0.681467	-0.77528	-0.754676	-0.858628	-0.821586	-0.790865	-0.771383	-0.814266	-0.79518	-0.764479	-0.913994	-0.813115	-0.753873	-0.747849	-0.71565	-0.727282	-0.741647	-0.790683		FALSE		-4.08948	-4.21442	-3.16006	-3.80693	-3.99257	-3.91339	-4.26557	-3.28785	-3.11176	-4.12727	-3.14336	-3.47847	-4.26557	-3.5666	-3.96454	-3.26557	-4.16866	-3.84644	-3.91339	-3.54541
Cell 427	-0.139321	-0.1906	-0.311704	-0.360968	-0.371864	-0.415179	-0.481225	-0.483543	-0.566151	-0.51955	-0.526418	-0.612887	-0.583881	-0.484086	-0.546128	-0.663654	-0.695422	-0.686766	-0.775766	-0.63209	-0.570978	-0.58986	-0.597123	-0.583783	-0.561439	-0.636812		FALSE		-4.08948	-4.1652	-3.04809	-3.1054	-3.95594	-2.89414	-3.2999	-3.11451	-3.2999	-3.93112	-3.54294	-2.97688	-3.237	-3.09297	-3.12381	-3.12569	-3.60661	-3.51429	-3.19739	-3.19076
Cell 428	-0.188734	-0.177967	-0.286875	-0.318361	-0.331258	-0.377238	-0.448156	-0.387967	-0.366009	-0.397492	-0.396038	-0.513609	-0.430639	-0.415921	-0.406609	-0.443804	-0.433515	-0.397251	-0.468418	-0.38656	-0.396527	-0.367739	-0.386397	-0.383072	-0.393725	-0.390239		FALSE		-3.84893	-3.78629	-2.76788	-3.35951	-3.94026	-3.56314	-3.38964	-2.98193	-4.05606	-3.18748	-3.526	-3.89636	-3.28808	-3.20243	-3.37936	-2.78564	-3.36932	-3.75503	-3.00813	-3.23945
Cell 429	-0.2736	-0.32293	-0.470925	-0.586625	-0.608817	-0.599302	-0.684257	-0.611534	-0.574365	-0.541302	-0.528039	-0.692038	-0.5973	-0.594353	-0.60933	-0.665604	-0.700695	-0.690773	-0.733319	-0.620564	-0.640311	-0.653296	-0.631405	-0.64846	-0.710979	-0.726891		FALSE		-2.6103	-3.47218	-3.26248	-3.08332	-2.77023	-2.64902	-4.15643	-4.23561	-3.78845	-3.27182	-3.39051	-2.87012	-4.63355	-3.06535	-4.03149	-3.98034	-4.08948	-2.66507	-2.59019	-4.63355
Cell 430	-0.139468	-0.142222	-0.262716	-0.244742	-0.241769	-0.296828	-0.416268	-0.3661	-0.33007	-0.361233	-0.327077	-0.427607	-0.377172	-0.342482	-0.348655	-0.40736	-0.399906	-0.402426	-0.442711	-0.40656	-0.395632	-0.418031	-0.382367	-0.414066	-0.38243	-0.404476		FALSE		-3.34741	-4.10879	-2.87718	-2.91465	-3.15454	-3.0783	-3.08385	-3.5704	-3.98881	-3.04981	-3.04809	-3.25255	-3.43837	-2.92229	-3.04467	-3.07646	-3.16117	-3.06739	-2.95705	-3.9327
Cell 431	-0.51217	-0.546176	-0.608612	-0.653546	-0.744248	-0.797859	-0.822981	-0.747087	-0.877865	-0.879775	-0.98558	-0.986509	-1.03888	-0.952806	-0.876913	-0.945753	-0.916462	-0.887655	-1.03646	-0.941408	-0.913266	-0.820536	-0.89947	-0.885051	-0.833554	-0.943132		FALSE		-4.33252	-4.23561	-4.03149	-3.07126	-4.08948	-3.82064	-4.15643	-4.63355	-3.8554	-4.08948	-4.08948	-3.93458	-3.89319	-4.08948	-4.45746	-3.20219	-3.73046	-4.15643	-3.8554	-3.89319
Cell 432	-0.156843	-0.255423	-0.328906	-0.415899	-0.445034	-0.417878	-0.493638	-0.556588	-0.694299	-0.692206	-0.687594	-0.765205	-0.765968	-0.68994	-0.73153	-0.721791	-0.734278	-0.750562	-0.785961	-0.707772	-0.661637	-0.656601	-0.603384	-0.646453	-0.577272	-0.660252		FALSE		-3.88857	-2.95071	-2.92373	-4.14384	-3.31133	-2.49744	-3.96775	-3.04004	-3.23535	-3.96775	-3.86509	-4.10245	-2.98548	-3.53106	-2.50236	-3.78211	-3.41956	-2.68596	-2.51956	-3.05042
Cell 433	-0.0840218	-0.177422	-0.191296	-0.281198	-0.327232	-0.31564	-0.348901	-0.404641	-0.367866	-0.384409	-0.457499	-0.54334	-0.446402	-0.468107	-0.450001	-0.481233	-0.50197	-0.458507	-0.563809	-0.46479	-0.416936	-0.444139	-0.411561	-0.376871	-0.498187	-0.542773		FALSE		-2.97138	-3.48404	-4.03833	-2.99041	-3.0103	-2.2626	-2.80154	-3.19843	-2.96217	-3.16327	-3.17799	-3.11751	-4.00357	-3.88706	-3.40994	-3.13074	-2.76533	-3.43627	-4.00357	-3.10891
Cell 434	-0.0526927	-0.12106	-0.164485	-0.324992	-0.370121	-0.341201	-0.38255	-0.397764	-0.348251	-0.38101	-0.46217	-0.448091	-0.381177	-0.551591	-0.526123	-0.486432	-0.544847	-0.475511	-0.569674	-0.470998	-0.464887	-0.4601	-0.494137	-0.4799	-0.516591	-0.626555		FALSE		-3.47406	-3.94142	-2.91885	-2.80576	-4.07612	-3.27866	-4.03833	-3.45475	-3.36932	-3.23102	-4.33936	-4.27241	-2.69755	-3.94142	-4.21442	-3.42731	-4.03833	-3.32512	-3.285	-2.95915
Cell 435	-0.0316739	-0.043315	-0.104877	-0.166953	-0.190451	-0.214329	-0.262055	-0.180418	-0.163138	-0.188031	-0.166267	-0.300455	-0.196673	-0.234462	-0.210562	-0.287069	-0.29921	-0.278312	-0.320609	-0.242452	-0.21456	-0.240858	-0.252617	-0.222055	-0.233015	-0.309982		FALSE		-3.1652	-3.33261	-2.63048	-2.86081	-2.97149	-2.64898	-2.75555	-2.67349	-3.17475	-2.79282	-2.85351	-2.85417	-3.10603	-2.81392	-2.94878	-2.87234	-2.81693	-2.97409	-2.82796	-2.91113
Cell 436	-0.00904737	-0.0586854	-0.0778422	-0.131295	-0.16349	-0.158764	-0.159962	-0.127914	-0.132792	-0.149911	-0.185464	-0.228128	-0.17575	-0.237932	-0.20468	-0.253581	-0.256908	-0.247641	-0.270941	-0.229881	-0.208841	-0.221265	-0.230845	-0.243505	-0.25605	-0.317393		FALSE		-2.93147	-4.06889	-3.33964	-3.57987	-2.87085	-2.56563	-3.03302	-2.46293	-2.72757	-2.86102	-3.13524	-2.97879	-2.72538	-3.07131	-2.90836	-2.63619	-3.11065	-2.95868	-3.03974	-3.30713
Cell 437	-0.16802	-0.21491	-0.31636	-0.345551	-0.367747	-0.419188	-0.502779	-0.391604	-0.389822	-0.377314	-0.36724	-0.532221	-0.403854	-0.456089	-0.409404	-0.504437	-0.499963	-0.488928	-0.52026	-0.443094	-0.505576	-0.499465	-0.509461	-0.516158	-0.508166	-0.55241		FALSE		-2.87853	-3.47465	-3.08722	-3.46071	-3.18924	-2.74252	-2.90377	-3.18316	-2.90125	-3.1574	-3.00307	-2.95628	-2.97604	-3.32785	-3.13849	-3.13416	-2.93875	-3.03876	-2.82991	-3.03189
Cell 438	-0.0195482	-0.0224908	-0.0352451	-0.0544501	-0.0751399	-0.0664317	-0.0966848	-0.117576	-0.141031	-0.160203	-0.156738	-0.220295	-0.184389	-0.154251	-0.170546	-0.184747	-0.198955	-0.172022	-0.262202	-0.161542	-0.131331	-0.120054	-0.12338	-0.118667	-0.0819413	-0.148838		FALSE		-2.71053	-2.93833	-2.51505	-2.95691	-2.51545	-2.67412	-2.79558	-2.52319	-2.61337	-2.92568	-2.71755	-2.82836	-2.73595	-2.98576	-2.80808	-2.84099	-3.11711	-2.6718	-2.66662	-3.03098
Cell 439	-0.0646076	-0.143241	-0.135305	-0.185457	-0.215535	-0.204159	-0.232659	-0.335355	-0.392323	-0.377429	-0.437283	-0.435204	-0.429038	-0.394589	-0.456582	-0.400088	-0.461297	-0.423508	-0.536167	-0.439691	-0.445594	-0.396903	-0.333451	-0.4168	-0.3298	-0.40659		FALSE		-2.32233	-3.14187	-3.01526	-4.25581	-3.20659	-3.95478	-4.17663	-3.11593	-2.44424	-3.77869	-2.71925	-3.06829	-4.10968	-2.96356	-3.16239	-4.17663	-3.43627	-4.25581	-4.17663	-3.91339
Cell 440	-0.133896	-0.162724	-0.248033	-0.255802	-0.278954	-0.33432	-0.413551	-0.381247	-0.343565	-0.383162	-0.375604	-0.48307	-0.373755	-0.370672	-0.396808	-0.447026	-0.452391	-0.442325	-0.49162	-0.430602	-0.436311	-0.423421	-0.419084	-0.405885	-0.384842	-0.411915		FALSE		-3.11314	-3.36709	-2.99996	-2.97877	-3.60202	-2.76503	-3.37007	-2.67957	-3.3979	-3.03313	-3.46325	-3.10656	-3.13176	-3.13699	-3.25498	-3.96324	-3.04008	-3.52712	-2.73975	-3.1033
Cell 441	-0.25998	-0.31145	-0.4372	-0.621728	-0.584014	-0.577407	-0.608048	-0.516657	-0.436651	-0.472601	-0.468323	-0.645559	-0.518737	-0.618999	-0.543645	-0.672618	-0.66298	-0.620616	-0.695402	-0.580917	-0.586662	-0.616193	-0.63599	-0.606623	-0.731826	-0.799503		FALSE		-3.86948	-3.12912	-2.84355	-3.36018	-3.69339	-3.47154	-3.6824	-2.94007	-3.43936	-4.02919	-3.06174	-4.02919	-4.10837	-3.30673	-3.98343	-3.15735	-3.19455	-3.29323	-3.31133	-3.86948
Cell 442	-0.289633	-0.273133	-0.407094	-0.469359	-0.474148	-0.485626	-0.572629	-0.508551	-0.518608	-0.540357	-0.53506	-0.629436	-0.530971	-0.54514	-0.494918	-0.584836	-0.562693	-0.582918	-0.626478	-0.53781	-0.574194	-0.546242	-0.533893	-0.544163	-0.573882	-0.56562		FALSE		-2.93632	-2.99807	-3.68661	-3.36755	-3.32712	-3.15426	-4.04248	-3.393	-3.21195	-3.42807	-3.27848	-3.23474	-4.05952	-3.34687	-2.71552	-2.70927	-3.121	-3.04584	-3.42403	-3.81401
Cell 443	-0.189608	-0.227894	-0.379502	-0.411157	-0.419813	-0.48932	-0.567612	-0.527663	-0.543548	-0.51128	-0.505187	-0.596642	-0.508865	-0.510981	-0.495045	-0.559504	-0.535435	-0.539685	-0.598858	-0.520604	-0.518892	-0.518449	-0.511056	-0.505085	-0.521011	-0.557728		FALSE		-3.62295	-3.48612	-3.50205	-3.23258	-3.36709	-3.04289	-3.00124	-3.25728	-3.2884	-3.14762	-2.92291	-3.99996	-3.44153	-3.45589	-3.84124	-3.26662	-3.21547	-3.42423	-3.08896	-3.82387
Cell 444	-0.0510831	-0.111031	-0.102758	-0.160145	-0.211446	-0.205609	-0.306699	-0.30443	-0.321161	-0.345458	-0.3909	-0.474662	-0.423266	-0.374824	-0.392183	-0.416452	-0.443161	-0.463621	-0.473055	-0.398905	-0.344181	-0.365811	-0.361381	-0.382467	-0.364553	-0.436448		FALSE		-3.21956	-4.24075	-2.55613	-2.62139	-3.15261	-3.01351	-2.84499	-2.70768	-3.82162	-3.12681	-3.25174	-2.98247	-3.18005	-4.0299	-3.69668	-2.59606	-2.50936	-3.22476	-2.76726	-3.33766
Cell 445	-0.23352	-0.286006	-0.333293	-0.381334	-0.420769	-0.409185	-0.490009	-0.606769	-0.667867	-0.699595	-0.738913	-0.804046	-0.468165	-0.613088	-0.721745	-0.723558	-0.744931	-0.773429	-0.828581	-0.746188	-0.695483	-0.67796	-0.602125	-0.650526	-0.609959	-0.64472		FALSE		-3.10486	-3.64165	-2.66233	-3.81272	-3.1259	-2.79945	-2.94674	-3.64165	-3.91339	-4.071	-4.071	-3.15785	-1.4096	-2.19702	-2.41358	-2.27555	-3.32088	-2.48133	-2.72489	-3.12283
Cell 446	-0.0783036	-0.0905279	-0.17577	-0.2177	-0.230613	-0.29987	-0.351307	-0.215571	-0.206538	-0.247568	-0.208966	-0.327376	-0.227026	-0.268829	-0.24425	-0.332042	-0.301136	-0.292674	-0.353563	-0.301475	-0.273828	-0.299689	-0.331094	-0.315418	-0.353438	-0.39107		FALSE		-4.08948	-3.98034	-3.16006	-3.36055	-2.78076	-3.8554	-3.21442	-2.95458	-3.14925	-3.1387	-2.97079	-3.1787	-2.58823	-3.87388	-2.93241	-2.91339	-3.03971	-3.47218	-4.00516	-3.93458
Cell 447	-0.370838	-0.366508	-0.551483	-0.592424	-0.598333	-0.643259	-0.720154	-0.639926	-0.615105	-0.636756	-0.631982	-0.708159	-0.680089	-0.703005	-0.654322	-0.746531	-0.736763	-0.720196	-0.766193	-0.660828	-0.654549	-0.67819	-0.692158	-0.695788	-0.672641	-0.702309		FALSE		-3.29014	-3.58095	-3.81648	-3.62336	-4.0103	-2.63578	-3.19323	-3.07454	-3.07141	-4.06829	-3.31133	-3.21878	-4.03833	-3.26503	-3.03544	-3.98397	-4.10048	-3.8922	-3.93567	-3.7373
Cell 448	-0.11589	-0.14855	-0.245322	-0.351027	-0.46402	-0.406845	-0.508979	-0.383288	-0.357393	-0.410537	-0.418148	-0.547165	-0.411952	-0.539019	-0.460513	-0.622126	-0.578239	-0.606965	-0.571362	-0.504841	-0.534725	-0.490858	-0.530219	-0.557578	-0.582618	-0.666891		FALSE		-2.97652	-3.16612	-3.16157	-4.24075	-3.4626	-3.49063	-3.24621	-3.86509	-3.23535	-3.88857	-4.36569	-3.16612	-3.88857	-2.92373	-4.0299	-3.93972	-2.54834	-2.89587	-3.88857	-3.10245
Cell 449	-0.378783	-0.260839	-0.319072	-0.358484	-0.353512	-0.396275	-0.4554	-0.469006	-0.468018	-0.491808	-0.549217	-0.618602	-0.527094	-0.517794	-0.539176	-0.561221	-0.611698	-0.548143	-0.631733	-0.540191	-0.5473	-0.535417	-0.498083	-0.532009	-0.505236	-0.551029		FALSE		-2.97838	-3.60506	-3.15022	-4.17909	-3.36202	-3.43873	-3.61978	-3.09541	-3.51398	-3.5024	-3.15022	-4.02148	-3.25611	-3.33399	-3.02148	-3.77043	-3.65082	-3.43382	-3.19009	-3.1377
Cell 450	-0.410764	-0.451393	-0.597795	-0.69034	-0.698357	-0.767667	-0.775789	-0.757166	-0.727076	-0.792172	-0.763976	-0.907136	-0.791461	-0.812526	-0.821719	-0.881892	-0.907018	-0.893037	-0.953957	-0.862095	-0.799841	-0.835071	-0.813986	-0.835521	-0.868957	-0.875762		FALSE		-3.21534	-3.54087	-3.39143	-2.97519	-3.13372	-2.95259	-3.08902	-3.67101	-3.19563	-3.19563	-3.2379	-3.1476	-3.75123	-3.5607	-3.08088	-3.59886	-2.9902	-3.35709	-3.6216	-3.87408
Cell 451	-0.140132	-0.275245	-0.412597	-0.591458	-0.679098	-0.710251	-0.65144	-0.540182	-0.407667	-0.473575	-0.475481	-0.629448	-0.479958	-0.662157	-0.516484	-0.733041	-0.593683	-0.647956	-0.699474	-0.582165	-0.600801	-0.621922	-0.695263	-0.677805	-0.771975	-0.843393		FALSE		-2.8945	-3.5059	-3.03833	-4.12727	-3.08948	-3.16434	-2.98397	-3.43627	-4.16866	-3.04809	-3.24438	-2.71841	-3.25485	-3.5776	-4.16866	-2.91581	-2.90859	-2.77246	-2.76899	-2.98397
Cell 452	-2.13759	-2.06863	-2.42545	-2.16772	-2.09921	-2.50295	-2.24254	-2.43315	-2.35449	-2.85834	-2.50754	-2.71816	-2.48421	-2.37642	-2.23707	-2.45221	-2.43941	-2.41939	-2.63898	-2.5381	-2.371	-2.49842	-2.28293	-2.702	-2.66469	-2.29804		TRUE		-2.76061	-3.13917	-3.13917	-3.13134	-3.3055	-4.33546	-2.67406	-3.83814	-3.97644	-3.16772	-3.25628	-4.33546	-4.10138	-3.5785	-3.29975	-4.27747	-3.18493	-4.33546	-2.74599	-3.85834
Cell 453	-0.0749674	-0.0883958	-0.115248	-0.157371	-0.148832	-0.176912	-0.253264	-0.228721	-0.228728	-0.248479	-0.229973	-0.313539	-0.264689	-0.224215	-0.241477	-0.283689	-0.272911	-0.281417	-0.324981	-0.274989	-0.26274	-0.264048	-0.263523	-0.26179	-0.21858	-0.257499		FALSE		-3.57413	-3.60706	-3.02728	-2.93637	-3.01837	-3.1415	-3.0378	-2.56879	-2.96122	-3.00238	-3.15061	-3.26704	-3.23016	-3.04064	-3.09377	-2.91339	-3.02797	-3.04064	-2.97636	-3.29821
Cell 454	-0.0240117	-0.0289996	-0.0603725	-0.0828227	-0.0824187	-0.082936	-0.0879714	-0.0610065	-0.0481556	-0.0634947	-0.0731301	-0.0744496	-0.0544419	-0.0737736	-0.0661382	-0.0863019	-0.0875994	-0.080296	-0.0997145	-0.0721045	-0.0739611	-0.0674809	-0.087966	-0.0798678	-0.11592	-0.0999313		FALSE		-3.17567	-3.14131	-2.78252	-2.65852	-3.03929	-2.69067	-2.5874	-2.50713	-2.8324	-2.52689	-2.88468	-2.70656	-2.75654	-2.70298	-2.64077	-2.51084	-3.02878	-2.74607	-2.54448	-2.74118
Cell 455	-0.0149787	-0.0483279	-0.0813667	-0.140416	-0.168301	-0.144254	-0.202799	-0.169415	-0.136097	-0.19849	-0.182414	-0.27371	-0.156232	-0.194924	-0.180497	-0.255946	-0.242916	-0.214538	-0.263777	-0.184747	-0.174519	-0.168243	-0.186512	-0.184442	-0.172321	-0.255217		FALSE		-3.53878	-3.47588	-2.87382	-2.92973	-3.1652	-2.68649	-2.98594	-2.66636	-3.48079	-4.24918	-3.21309	-2.85009	-2.87873	-3.37219	-3.38785	-2.93391	-3.01365	-3.11992	-2.96588	-2.84663
Cell 456	-0.255201	-0.2986	-0.339006	-0.399237	-0.369345	-0.455149	-0.533331	-0.400733	-0.442078	-0.40557	-0.38099	-0.536255	-0.399208	-0.455068	-0.397746	-0.499637	-0.486165	-0.450118	-0.529025	-0.407513	-0.460351	-0.439101	-0.455161	-0.41834	-0.435078	-0.482152		FALSE		-3.3046	-2.91136	-3.26473	-3.26625	-3.36932	-3.53488	-2.77608	-3.00945	-3.32687	-3.18428	-3.98718	-3.08509	-3.71525	-3.20769	-3.18301	-3.43854	-2.94945	-3.32687	-3.09632	-3.10467
Cell 457	-0.266165	-0.279518	-0.400388	-0.410443	-0.437373	-0.45318	-0.540145	-0.503505	-0.516112	-0.576245	-0.59269	-0.713087	-0.712748	-0.623143	-0.618315	-0.671772	-0.69388	-0.64499	-0.674102	-0.596262	-0.536205	-0.562883	-0.557273	-0.573021	-0.526458	-0.623631		FALSE		-2.9661	-2.9901	-2.93894	-4.33252	-3.42943	-3.23561	-3.98034	-4.15643	-3.04809	-3.78845	-4.33252	-3.82064	-3.1284	-3.78845	-2.66274	-2.96145	-3.75849	-3.27182	-3.28137	-3.8554
Cell 458	-0.0376583	-0.070872	-0.104965	-0.172154	-0.205434	-0.177846	-0.251813	-0.191224	-0.203281	-0.21988	-0.251381	-0.328466	-0.239749	-0.286007	-0.247596	-0.322526	-0.324343	-0.299231	-0.338366	-0.269456	-0.232597	-0.208292	-0.271602	-0.26224	-0.264371	-0.310861		FALSE		-2.87296	-2.89473	-2.32724	-2.62254	-2.42649	-2.47929	-2.66884	-2.50169	-3.26136	-2.42271	-2.79378	-2.62472	-2.83775	-2.75239	-2.63186	-2.5657	-2.83775	-2.60138	-2.89575	-2.9252
Cell 459	-0.0723876	-0.0985226	-0.159104	-0.278427	-0.313156	-0.280359	-0.387013	-0.30087	-0.280104	-0.338285	-0.333078	-0.45869	-0.368188	-0.449404	-0.37983	-0.492099	-0.442161	-0.477629	-0.501803	-0.408302	-0.349695	-0.382464	-0.426034	-0.4072	-0.410708	-0.532657		FALSE		-2.69699	-3.21585	-2.94744	-2.99286	-2.78069	-2.43343	-2.56967	-2.67015	-3.09884	-3.10989	-3.64181	-3.01208	-2.43627	-2.90493	-2.78491	-3.00499	-2.77032	-2.75129	-2.70927	-3.29048
Cell 460	-0.174322	-0.251018	-0.37443	-0.436185	-0.51169	-0.544126	-0.61752	-0.548989	-0.5167	-0.520703	-0.55449	-0.67005	-0.559555	-0.60294	-0.599352	-0.758512	-0.705447	-0.698423	-0.729324	-0.67188	-0.601231	-0.604983	-0.69047	-0.673289	-0.641973	-0.705689		FALSE		-3.48273	-3.97409	-3.14371	-4.05327	-2.99942	-2.87487	-3.11076	-3.15018	-3.45121	-4.08948	-3.06027	-3.15236	-2.99484	-3.41779	-3.55358	-2.83212	-3.08385	-3.68778	-3.15895	-3.37566
Cell 461	-0.307151	-0.346136	-0.497721	-0.521668	-0.508369	-0.55395	-0.643302	-0.564004	-0.537028	-0.534006	-0.505693	-0.621321	-0.518511	-0.560116	-0.543928	-0.616296	-0.605547	-0.612168	-0.63087	-0.586412	-0.606692	-0.599771	-0.620048	-0.588298	-0.632711	-0.595661		FALSE		-4.07157	-3.28905	-3.55666	-3.65559	-3.70927	-3.03137	-3.30453	-3.14293	-3.77717	-3.17846	-3.69799	-3.40539	-3.25362	-3.19388	-3.04231	-3.17344	-2.91522	-3.32527	-3.34953	-3.84972
Cell 462	-0.229752	-0.488338	-0.541199	-0.541231	-0.502429	-0.561787	-0.755487	-0.705908	-0.704528	-0.694957	-0.692952	-0.73415	-0.716265	-0.669296	-0.700577	-0.734701	-0.672895	-0.689928	-0.782972	-0.736544	-0.701457	-0.707539	-0.668425	-0.698132	-0.737815	-0.707856		FALSE		-3.14478	-4.32088	-3.9529	-3.43002	-3.84375	-3.60302	-3.11076	-4.32088	-3.47578	-3.32573	-3.27512	-3.91339	-3.78376	-3.99636	-3.31133	-3.87718	-3.30663	-3.05501	-3.9529	-3.65187
Cell 463	-0.103559	-0.134757	-0.176583	-0.262403	-0.285725	-0.297126	-0.336515	-0.301056	-0.295411	-0.276882	-0.314663	-0.397691	-0.310291	-0.341132	-0.313181	-0.387869	-0.396507	-0.399527	-0.426485	-0.34034	-0.364041	-0.34676	-0.37271	-0.336542	-0.346775	-0.408965		FALSE		-3.35524	-3.54446	-3.03788	-3.29655	-3.22662	-2.96739	-2.8041	-2.72979	-3.17121	-3.15928	-3.26842	-2.91607	-3.81249	-2.9907	-2.88059	-3.34973	-3.44075	-3.74858	-3.15576	-3.33361
Cell 464	-0.372112	-0.725745	-0.813907	-0.933369	-0.93657	-0.952123	-1.03061	-0.875271	-0.752006	-0.764179	-0.75762	-0.887712	-0.753534	-0.930778	-0.8288	-1.01675	-0.998957	-0.95253	-0.930942	-0.923524	-0.973832	-1.00058	-1.06545	-1.02571	-1.21177	-1.112		FALSE		-3.00054	-3.88607	-3.77457	-3.26585	-3.56435	-3.55437	-3.07725	-3.21782	-3.31133	-3.35272	-3.46142	-3.88607	-3.29745	-3.12594	-3.89679	-3.8756	-3.82675	-3.98034	-3.34351	-3.73542
Cell 465	-0.838544	-0.946067	-1.16223	-1.30804	-1.39836	-1.57461	-1.61097	-1.485	-1.36517	-1.62362	-1.57002	-1.63555	-1.56766	-1.66591	-1.63336	-1.58298	-1.86386	-1.45958	-1.79072	-1.62991	-1.56672	-1.63409	-1.59851	-1.63027	-1.7443	-1.77553		TRUE		-2.86108	-4.1652	-2.99327	-3.43052	-4.10721	-2.80078	-2.96498	-2.71363	-4.05606	-2.8144	-3.1652	-4.10721	-3.93112	-3.49179	-2.78241	-2.69015	-3.86417	-4.23215	-2.92039	-2.95722
Cell 466	-0.403842	-0.435754	-0.557	-0.644644	-0.71691	-0.719942	-0.795342	-0.831652	-0.799678	-0.851193	-0.855095	-0.939146	-0.870528	-0.885492	-0.82325	-0.968956	-0.94759	-0.925051	-1.00472	-0.841817	-0.813965	-0.815178	-0.86563	-0.809299	-0.812509	-0.893233		FALSE		-3.21549	-4.04372	-3.00896	-3.36856	-2.87248	-3.60177	-3.10089	-3.04809	-3.26077	-3.83065	-3.47163	-3.47163	-3.64578	-3.23304	-3.13883	-3.05845	-3.55706	-3.22199	-3.15723	-3.95264
Cell 467	-0.424211	-0.450159	-0.645731	-0.721337	-0.759958	-0.855558	-0.890116	-0.846224	-0.863189	-0.904092	-0.959222	-1.10314	-0.928021	-1.00326	-0.981372	-1.06468	-0.990252	-1.02764	-1.14824	-1.01771	-0.962401	-0.895608	-0.930632	-0.946923	-0.913624	-1.02889		FALSE		-3.08285	-3.07309	-2.91339	-3.15421	-3.71912	-3.88121	-3.242	-3.39724	-3.42167	-3.76409	-3.93625	-3.20999	-3.78018	-2.93743	-3.24678	-3.36458	-3.22342	-3.53597	-3.13339	-3.09115
Cell 468	-0.0762362	-0.120468	-0.189909	-0.270055	-0.339638	-0.287888	-0.350746	-0.333314	-0.338791	-0.371267	-0.410176	-0.507433	-0.392325	-0.44011	-0.425081	-0.514509	-0.506405	-0.4735	-0.550185	-0.47624	-0.390112	-0.437146	-0.477635	-0.435635	-0.429943	-0.542399		FALSE		-3.13134	-3.08134	-2.49007	-2.68734	-2.8239	-2.63115	-2.82136	-2.80095	-2.9819	-2.70732	-3.08481	-2.86529	-3.05454	-2.71966	-3.04596	-3.13264	-3.12493	-3.16075	-2.97554	-3.1161
Cell 469	-0.575315	-0.744611	-0.951041	-1.26686	-1.18741	-1.18528	-1.29122	-1.07274	-0.918595	-1.05428	-0.964807	-1.13789	-0.999668	-1.20894	-1.04909	-1.25993	-1.20023	-1.23034	-1.18437	-1.05748	-1.2531	-1.17904	-1.07872	-1.16872	-1.36077	-1.47785		FALSE		-4.37203	-4.01985	-3.9327	-3.798	-2.88067	-4.01985	-2.8635	-4.19594	-4.37203	-3.97409	-4.37203	-3.9327	-3.9327	-4.071	-2.69993	-3.31133	-3.9327	-3.9327	-4.071	-3.76997
Cell 470	-0.0432533	-0.079893	-0.116865	-0.212602	-0.268225	-0.263566	-0.289642	-0.222354	-0.197905	-0.223376	-0.23924	-0.30718	-0.232223	-0.300769	-0.28764	-0.381381	-0.371293	-0.352662	-0.369118	-0.325696	-0.313071	-0.298595	-0.392158	-0.361415	-0.390712	-0.425027		FALSE		-3.13154	-3.53133	-2.62708	-3.29494	-3.35217	-2.84932	-2.96538	-4.20342	-3.44	-3.51323	-3.71206	-2.98858	-3.9993	-3.56996	-3.97298	-3.37735	-2.95791	-3.04506	-2.83236	-2.92012
Cell 471	-0.0190739	-0.023952	-0.059695	-0.075665	-0.0584835	-0.124286	-0.200404	-0.135423	-0.110716	-0.121601	-0.0908367	-0.221301	-0.115991	-0.136971	-0.12863	-0.182944	-0.196832	-0.152104	-0.232026	-0.154245	-0.169359	-0.172247	-0.174489	-0.158748	-0.167994	-0.190512		FALSE		-3.33546	-3.18934	-3.00738	-3.66205	-3.09778	-2.61708	-2.69769	-3.38122	-3.08714	-3.85834	-2.96572	-3.18056	-4.18056	-2.98744	-3.28293	-3.07335	-2.86669	-3.01324	-3.15526	-3.0942
Cell 472	-0.219175	-0.295743	-0.271828	-0.240231	-0.275117	-0.286269	-0.388835	-0.430405	-0.48216	-0.464203	-0.45764	-0.509869	-0.492792	-0.425255	-0.508025	-0.465251	-0.5182	-0.469623	-0.526941	-0.468383	-0.514139	-0.453889	-0.455567	-0.469779	-0.408104	-0.420893		FALSE		-3.06145	-3.23924	-3.55588	-4.26557	-3.19553	-3.14747	-3.09312	-3.99257	-4.16866	-3.88991	-4.39051	-3.07175	-3.0823	-3.42047	-2.98682	-3.05139	-3.05807	-3.17744	-3.61236	-4.08948
Cell 473	-0.352852	-0.37205	-0.372887	-0.469289	-0.533621	-0.514289	-0.573227	-0.62501	-0.606995	-0.672466	-0.730452	-0.747355	-0.723985	-0.718429	-0.778567	-0.766375	-0.759736	-0.727062	-0.777022	-0.733105	-0.736816	-0.673861	-0.668824	-0.703607	-0.710652	-0.758772		FALSE		-3.67035	-3.96454	-3.27657	-2.9659	-3.11176	-3.34584	-3.16866	-3.59463	-3.36589	-3.12727	-3.09312	-2.97973	-3.38691	-3.31436	-3.21201	-3.1622	-3.58888	-3.19553	-3.05139	-3.00135
Cell 474	-0.00370665	-0.0407174	-0.0731663	-0.126899	-0.159487	-0.134821	-0.17789	-0.116837	-0.08671	-0.113741	-0.116003	-0.150658	-0.108276	-0.186388	-0.158334	-0.211874	-0.215168	-0.198672	-0.192022	-0.184488	-0.167513	-0.18251	-0.215691	-0.194269	-0.262854	-0.280367		FALSE		-2.86752	-2.96592	-2.89615	-3.17755	-2.78082	-2.92004	-2.55768	-2.49004	-2.97851	-3.1578	-2.88985	-3.13708	-3.0446	-2.69641	-2.79482	-2.68521	-3.33101	-2.69574	-2.78245	-3.24992
Cell 475	-0.138858	-0.0557439	-0.227407	-0.248006	-0.289645	-0.368566	-0.358416	-0.295761	-0.173723	-0.186695	-0.14694	-0.291176	-0.152267	-0.233735	-0.17867	-0.33234	-0.274631	-0.277474	-0.352193	-0.257675	-0.329443	-0.333995	-0.344215	-0.286896	-0.417055	-0.417707		FALSE		-2.98397	-4.06829	-3.01576	-3.83421	-3.05007	-2.63923	-2.66297	-4.06829	-2.78954	-2.93567	-4.06829	-3.17303	-3.05007	-3.91339	-2.90479	-3.7373	-3.95915	-2.85649	-2.84893	-2.85649
Cell 476	-0.0892207	-0.1005	-0.190778	-0.243639	-0.301964	-0.316749	-0.373116	-0.278385	-0.241452	-0.306569	-0.302612	-0.449626	-0.301228	-0.364943	-0.384645	-0.416845	-0.426195	-0.403808	-0.47951	-0.32699	-0.272436	-0.3073	-0.321297	-0.322157	-0.329947	-0.419523		FALSE		-3.42359	-3.14172	-3.59812	-3.19003	-3.51352	-2.87288	-2.66569	-3.16177	-3.49472	-2.81764	-2.30988	-2.68923	-2.90574	-3.08088	-3.24438	-3.09239	-3.03897	-3.05205	-3.5666	-3.35709
Cell 477	-0.0322939	-0.106234	-0.246838	-0.375527	-0.410754	-0.434197	-0.429808	-0.281462	-0.201373	-0.240115	-0.209029	-0.329203	-0.206847	-0.343474	-0.273359	-0.40577	-0.366797	-0.362823	-0.371575	-0.306082	-0.314605	-0.345344	-0.383974	-0.3362	-0.457531	-0.463092		FALSE		-3.13296	-3.86491	-3.04778	-3.25527	-3.6298	-2.97659	-2.79034	-2.94901	-2.987	-3.32347	-3.92377	-3.2151	-3.28319	-3.06586	-3.50132	-3.47561	-3.25377	-2.96875	-3.18214	-2.97977
Cell 478	-0.0558404	-0.0872794	-0.145297	-0.195201	-0.216048	-0.235269	-0.319772	-0.200441	-0.18901	-0.183488	-0.166335	-0.279731	-0.197939	-0.238206	-0.196874	-0.282705	-0.26865	-0.254568	-0.30932	-0.221508	-0.248976	-0.243322	-0.284647	-0.263344	-0.31455	-0.330013		FALSE		-2.97164	-3.67336	-2.55703	-2.89867	-2.96959	-2.5669	-2.70815	-2.38545	-2.93677	-2.81041	-2.98698	-2.56394	-2.90744	-2.60789	-2.64019	-2.7218	-2.75006	-2.64243	-2.62328	-2.99341
Cell 479	-0.217843	-0.30498	-0.359507	-0.491841	-0.58384	-0.595953	-0.607054	-0.604292	-0.634332	-0.722778	-0.82626	-0.778921	-0.704367	-0.815872	-0.889795	-0.765173	-0.87065	-0.859	-0.839061	-0.79789	-0.719732	-0.688878	-0.751797	-0.739864	-0.789729	-0.862881		FALSE		-3.18639	-4.2936	-4.21442	-3.2683	-4.14747	-3.87863	-2.79117	-4.14747	-2.75704	-4.39051	-4.39051	-3.08948	-3.27657	-3.7373	-4.39051	-2.93567	-4.08948	-4.08948	-4.2936	-3.67035
Cell 480	-0.124336	-0.162579	-0.234459	-0.239788	-0.177723	-0.291009	-0.336739	-0.324051	-0.344485	-0.303763	-0.276231	-0.317555	-0.263352	-0.278463	-0.249269	-0.279999	-0.28475	-0.278967	-0.328989	-0.303394	-0.315931	-0.316776	-0.281088	-0.330776	-0.334222	-0.307903		FALSE		-4.02733	-4.12424	-3.26391	-2.90676	-2.97043	-2.76726	-3.94815	-2.88432	-3.79688	-4.07309	-2.81782	-2.85707	-4.07309	-3.55021	-3.77206	-3.29494	-3.98594	-3.15227	-4.24918	-4.02733
Cell 481	-0.0817042	-0.0951478	-0.198273	-0.267467	-0.335011	-0.328833	-0.364316	-0.346554	-0.329995	-0.352962	-0.351012	-0.42805	-0.340506	-0.401719	-0.372701	-0.434891	-0.455375	-0.432301	-0.468768	-0.395764	-0.390996	-0.40439	-0.427455	-0.434966	-0.41764	-0.476248		FALSE		-3.03952	-2.88462	-2.70779	-4.09547	-2.91102	-2.72057	-3.34214	-3.06071	-3.08299	-2.99138	-2.95324	-2.88019	-3.27429	-3.19922	-2.86823	-2.7449	-3.6695	-3.19465	-2.76897	-2.81292
Cell 482	-0.354462	-0.338559	-0.480228	-0.577033	-0.650085	-0.658007	-0.690079	-0.623852	-0.599764	-0.627537	-0.669021	-0.771197	-0.672399	-0.706518	-0.695305	-0.738458	-0.723795	-0.751971	-0.792346	-0.719582	-0.713259	-0.685738	-0.716291	-0.670267	-0.728877	-0.782615		FALSE		-3.2588	-4.0103	-3.25334	-4.04248	-3.14783	-4.25334	-4.20219	-3.00109	-4.11504	-4.07725	-3.29311	-3.77622	-3.8554	-3.92598	-4.07725	-2.77082	-4.20219	-3.05952	-3.26994	-4.11504
Cell 483	-0.102615	-0.147912	-0.248178	-0.337465	-0.394742	-0.390105	-0.476697	-0.424369	-0.392188	-0.422756	-0.405847	-0.535483	-0.428207	-0.482388	-0.449434	-0.52909	-0.514403	-0.514518	-0.560707	-0.464315	-0.446772	-0.468994	-0.456891	-0.454893	-0.502403	-0.528468		FALSE		-3.40919	-3.11781	-3.43374	-2.7896	-3.35963	-2.87269	-3.07598	-3.12272	-3.23151	-2.93367	-3.0358	-2.80713	-2.64314	-3.75545	-4.0672	-3.39051	-3.2379	-3.04809	-3.43882	-3.32684
Cell 484	-0.26241	-0.31338	-0.492276	-0.520731	-0.5593	-0.629104	-0.703269	-0.633853	-0.638342	-0.659487	-0.618876	-0.732159	-0.655232	-0.65034	-0.655523	-0.745068	-0.716688	-0.734488	-0.765522	-0.714347	-0.704226	-0.732698	-0.680763	-0.702568	-0.696113	-0.718512		FALSE		-3.1301	-3.18061	-3.28137	-2.99381	-3.22489	-2.87388	-3.93458	-3.82064	-2.98519	-3.27419	-3.39676	-3.19029	-3.7171	-3.14747	-2.96961	-3.06829	-3.01681	-3.56351	-3.13697	-3.33524
Cell 485	-0.0612537	-0.0815254	-0.133587	-0.172435	-0.173672	-0.208109	-0.284868	-0.228508	-0.291849	-0.273359	-0.28592	-0.378204	-0.309177	-0.272098	-0.297028	-0.329063	-0.306702	-0.310153	-0.384421	-0.286807	-0.322012	-0.272272	-0.26822	-0.250016	-0.256373	-0.281226		FALSE		-3.63046	-3.02152	-2.74385	-2.98034	-3.43332	-2.766	-3.0103	-2.82111	-3.51723	-2.9081	-3.37828	-3.33407	-2.89602	-3.27725	-3.84016	-2.82688	-3.96013	-3.20565	-2.79335	-3.37828
Cell 486	-0.0737089	-0.136449	-0.272924	-0.360263	-0.426556	-0.436146	-0.480236	-0.394481	-0.29795	-0.447675	-0.397465	-0.50399	-0.38575	-0.554738	-0.45314	-0.588522	-0.604973	-0.571104	-0.569073	-0.490787	-0.460095	-0.53523	-0.547068	-0.518642	-0.598988	-0.650738		FALSE		-3.08781	-3.37412	-3.17	-4.55021	-2.99391	-3.58018	-3.38388	-3.37412	-3.27915	-3.0145	-3.30306	-3.29494	-3.0145	-2.88745	-3.33714	-2.87811	-2.82051	-3.04506	-3.98594	-3.0317
Cell 487	-0.078459	-0.0968736	-0.114051	-0.204505	-0.252304	-0.238551	-0.283494	-0.295523	-0.267496	-0.322395	-0.329589	-0.354356	-0.332799	-0.350973	-0.35016	-0.401726	-0.379698	-0.37364	-0.418646	-0.338137	-0.337833	-0.33186	-0.323487	-0.344607	-0.357214	-0.409733		FALSE		-3.18801	-3.63909	-2.95699	-2.89686	-4.32449	-3.2481	-2.87614	-2.93193	-2.92522	-2.71662	-3.3081	-3.28922	-4.1374	-3.55762	-3.38922	-2.99753	-2.88698	-2.67351	-3.3049	-3.16659
Cell 488	-0.0506563	-0.0736131	-0.121502	-0.133938	-0.15704	-0.178355	-0.214131	-0.182163	-0.166224	-0.17343	-0.176948	-0.26567	-0.205059	-0.161963	-0.195482	-0.221374	-0.215917	-0.221973	-0.252954	-0.189881	-0.204491	-0.213149	-0.230911	-0.196477	-0.221546	-0.216111		FALSE		-3.38087	-2.82616	-2.61816	-3.06076	-2.66059	-2.59202	-2.4556	-2.56219	-3.31133	-3.31355	-2.86719	-2.65664	-2.70982	-2.87604	-2.57828	-2.7947	-2.8901	-2.88842	-2.71541	-2.91784
Cell 489	-0.534397	-0.613618	-0.758688	-0.829354	-0.978548	-0.975531	-1.0222	-1.06377	-1.05493	-1.1437	-1.21224	-1.24847	-1.12739	-1.10672	-1.12997	-1.16438	-1.17542	-1.17458	-1.27616	-1.21486	-1.07993	-1.08121	-1.1472	-1.15387	-1.12327	-1.18817		FALSE		-3.07763	-3.53627	-3.34494	-4.28446	-4.02919	-3.13833	-3.44561	-4.02919	-3.31597	-3.49207	-4.05401	-3.55206	-4.05401	-3.85309	-3.33998	-4.08034	-3.28014	-3.10837	-3.4094	-3.82206
Cell 490	-0.304311	-0.280064	-0.452147	-0.588974	-0.666312	-0.691899	-0.698686	-0.667935	-0.58495	-0.731849	-0.677505	-0.921747	-0.792913	-0.968994	-0.817954	-1.10933	-1.06527	-0.937013	-1.06267	-0.979992	-0.929498	-1.03819	-1.05059	-1.00101	-1.12017	-1.25633		FALSE		-3.62532	-4.0299	-3.18005	-2.89833	-3.29258	-4.10245	-2.90831	-3.131	-2.83849	-4.06466	-4.1896	-2.93701	-3.78211	-3.62532	-2.75114	-4.10245	-4.0299	-3.33093	-3.15261	-4.24075
Cell 491	-0.251303	-0.349743	-0.461143	-0.579278	-0.653056	-0.633746	-0.733723	-0.70589	-0.623199	-0.721967	-0.656841	-0.825999	-0.681131	-0.721687	-0.692707	-0.816376	-0.779883	-0.748829	-0.840626	-0.807267	-0.685041	-0.679582	-0.687874	-0.701602	-0.693177	-0.76451		FALSE		-3.08088	-4.61236	-3.29014	-3.95915	-3.14254	-4.0103	-4.31133	-3.121	-3.91339	-4.43627	-4.0103	-4.21442	-4.0103	-3.06213	-3.872	-3.31133	-3.872	-3.06829	-4.21442	-4.43627
Cell 492	-0.341931	-0.425303	-0.609115	-0.795385	-0.816629	-0.690915	-0.786169	-0.947349	-0.856893	-0.989258	-0.952104	-1.04433	-0.913266	-1.04706	-1.01034	-1.12305	-1.08344	-1.0347	-1.20692	-0.937892	-0.868179	-0.871856	-0.903878	-0.809782	-0.845284	-1.04626		FALSE		-4.21442	-4.10528	-3.47973	-4.21442	-4.28137	-3.20826	-3.36932	-4.21442	-3.12502	-4.01813	-3.94557	-3.51545	-4.36055	-3.36932	-4.15643	-4.21442	-3.40631	-3.91339	-4.21442	-3.46845
Cell 493	-0.0271116	-0.0532	-0.0995343	-0.152084	-0.183244	-0.194988	-0.240836	-0.213295	-0.23671	-0.252193	-0.275568	-0.340563	-0.269201	-0.291216	-0.268633	-0.297307	-0.309469	-0.276227	-0.374613	-0.271656	-0.226244	-0.218795	-0.228138	-0.237097	-0.235359	-0.275415		FALSE		-3.23268	-3.0119	-2.89956	-2.94932	-2.67181	-2.82162	-2.94381	-2.81343	-2.91084	-3.20934	-2.78117	-3.92635	-3.21956	-3.03663	-3.24347	-2.96775	-2.93299	-3.16841	-2.79651	-4.0299
Cell 494	-0.0375043	-0.0522333	-0.0930759	-0.14088	-0.176578	-0.167916	-0.254061	-0.252172	-0.22105	-0.245294	-0.248913	-0.314799	-0.241134	-0.288975	-0.281457	-0.328974	-0.313944	-0.312079	-0.358775	-0.266542	-0.261652	-0.280235	-0.277637	-0.236974	-0.249908	-0.319621		FALSE		-3.29985	-4.10528	-2.97494	-2.5824	-2.45367	-2.71907	-2.62896	-2.80184	-2.50624	-2.91184	-3.47406	-2.36229	-2.9308	-2.56536	-2.72306	-2.79235	-2.65383	-3.1962	-2.83163	-3.18446
Cell 495	-0.142628	-0.189892	-0.312679	-0.399054	-0.460253	-0.426503	-0.496663	-0.506711	-0.476627	-0.493257	-0.530686	-0.638685	-0.534185	-0.564717	-0.509317	-0.612883	-0.603547	-0.512686	-0.634154	-0.531934	-0.545799	-0.508734	-0.535012	-0.513377	-0.484697	-0.543714		FALSE		-3.03512	-4.23081	-3.40523	-2.80317	-3.7215	-3.14885	-3.29554	-2.63804	-3.19863	-4.066	-3.29943	-3.0103	-3.01637	-3.19247	-3.12727	-2.8976	-3.37163	-3.91339	-3.5739	-3.98303
Cell 496	-0.059489	-0.10278	-0.139354	-0.16855	-0.170628	-0.198941	-0.225809	-0.191121	-0.209511	-0.21366	-0.214801	-0.269011	-0.221292	-0.233847	-0.231915	-0.286181	-0.267854	-0.251815	-0.280854	-0.252529	-0.242122	-0.240387	-0.2649	-0.241803	-0.264405	-0.285868		FALSE		-3.47363	-3.25246	-3.50896	-2.93444	-2.68432	-3.21349	-3.07569	-2.8969	-3.0937	-3.56381	-3.15271	-3.14948	-3.45051	-3.31839	-3.45051	-2.65142	-3.15924	-3.2404	-3.53552	-2.63439
Cell 497	-0.313595	-0.279697	-0.359379	-0.356063	-0.35981	-0.429498	-0.534095	-0.450339	-0.452588	-0.446613	-0.414811	-0.503682	-0.452329	-0.434908	-0.435702	-0.508599	-0.489085	-0.469966	-0.539993	-0.510465	-0.553317	-0.506334	-0.488359	-0.509941	-0.468171	-0.488608		FALSE		-3.5776	-3.40523	-2.60935	-3.82624	-3.22914	-3.3591	-2.87974	-3.37278	-2.86117	-3.1042	-3.10234	-2.92315	-3.47406	-3.32047	-2.97693	-3.53017	-3.1665	-3.96454	-3.20252	-3.04318
Cell 498	-0.55306	-0.59199	-0.665918	-0.647383	-0.663161	-0.728033	-0.806239	-0.765418	-0.739697	-0.773278	-0.731013	-0.836528	-0.825763	-0.78342	-0.727675	-0.821249	-0.818797	-0.843175	-0.836164	-0.827216	-0.820303	-0.766561	-0.749619	-0.809675	-0.833109	-0.794694		FALSE		-3.04467	-3.13524	-2.93666	-2.81122	-3.35604	-3.9529	-3.59388	-3.32573	-4.04467	-3.42386	-3.84375	-4.23373	-4.01985	-3.9529	-3.42386	-3.99636	-3.26228	-2.70809	-3.47578	-3.25393
Cell 499	-0.0294227	-0.0390918	-0.0549296	-0.133649	-0.169824	-0.159008	-0.206208	-0.224417	-0.187701	-0.274042	-0.241118	-0.358833	-0.258689	-0.279826	-0.257175	-0.331832	-0.340196	-0.306537	-0.397759	-0.244926	-0.254272	-0.244937	-0.272059	-0.24867	-0.21427	-0.278247		FALSE		-3.1042	-3.88991	-2.76212	-2.71534	-2.91581	-2.4938	-2.61966	-2.76554	-3.35575	-2.84852	-3.96454	-3.26018	-3.91339	-3.41279	-3.05472	-2.77597	-2.74542	-2.7123	-2.79945	-3.16866
Cell 500	-0.122676	-0.26303	-0.33294	-0.483016	-0.610865	-0.552793	-0.544237	-0.445374	-0.359608	-0.485893	-0.515959	-0.586142	-0.439295	-0.632856	-0.539985	-0.697029	-0.68496	-0.632534	-0.669244	-0.578126	-0.531895	-0.535382	-0.63506	-0.592906	-0.686591	-0.815662		FALSE		-3.66884	-3.45675	-3.25666	-3.52908	-2.92411	-3.07592	-2.95022	-2.97717	-3.24438	-3.42123	-3.16069	-3.35202	-3.43981	-3.71549	-2.8272	-2.93141	-3.01563	-3.14116	-2.84253	-3.08948
Cell 501	-0.351909	-0.55735	-0.591192	-0.759384	-0.881295	-0.908806	-0.961118	-0.887528	-0.810695	-0.862727	-0.915495	-0.983719	-0.910773	-0.997486	-0.946919	-1.01062	-1.00769	-1.05029	-1.01087	-1.02434	-1.05408	-1.01509	-1.04059	-1.08837	-1.05	-1.05191		FALSE		-3.03703	-3.29076	-3.31133	-3.88821	-3.71008	-3.60593	-3.10802	-3.31133	-3.95413	-3.38344	-3.1748	-3.32785	-3.21833	-3.26964	-3.22359	-3.32449	-3.17956	-3.25374	-3.31622	-3.47229
Cell 502	-0.267539	-0.394981	-0.554763	-0.628111	-0.6636	-0.769082	-0.825892	-0.671671	-0.577972	-0.607257	-0.604604	-0.741679	-0.612392	-0.715223	-0.689672	-0.802923	-0.765461	-0.76207	-0.783197	-0.698739	-0.705878	-0.723527	-0.75402	-0.790192	-0.842674	-0.871395		FALSE		-3.09027	-4.0305	-3.21918	-4.07397	-3.4894	-3.40824	-4.20659	-3.09987	-3.35709	-3.58929	-2.92136	-3.93775	-3.52021	-3.70927	-3.35709	-3.38893	-2.72433	-3.32742	-3.69951	-3.23878
Cell 503	-0.132218	-0.157202	-0.283683	-0.384657	-0.452542	-0.445767	-0.501076	-0.446843	-0.387185	-0.46502	-0.450193	-0.59677	-0.466619	-0.533539	-0.494019	-0.597917	-0.609428	-0.575706	-0.623533	-0.514339	-0.511748	-0.51475	-0.538205	-0.511997	-0.545593	-0.598439		FALSE		-3.17007	-3.08623	-2.72363	-2.8614	-3.03749	-3.221	-2.83004	-3.01282	-3.12205	-3.41266	-3.31893	-2.83046	-3.21492	-3.76762	-2.90199	-3.1069	-2.99368	-3.08399	-3.07009	-3.19431
Cell 504	-0.114971	-0.141976	-0.242779	-0.296816	-0.308019	-0.340792	-0.433898	-0.388914	-0.374213	-0.375575	-0.373654	-0.486223	-0.445128	-0.439174	-0.4073	-0.498196	-0.493333	-0.514476	-0.524064	-0.445167	-0.437761	-0.397969	-0.471832	-0.430761	-0.403429	-0.4813		FALSE		-3.02094	-3.55965	-2.8996	-2.84604	-2.97018	-2.62443	-2.967	-2.932	-2.7477	-3.34405	-3.30784	-2.86693	-3.17944	-3.0703	-3.17686	-3.08669	-2.9364	-2.84485	-2.72623	-2.94839
Cell 505	-0.0656355	-0.0761073	-0.134797	-0.265968	-0.327226	-0.242851	-0.28412	-0.250354	-0.24181	-0.334546	-0.30963	-0.437807	-0.307631	-0.422408	-0.385174	-0.478112	-0.474461	-0.427941	-0.466236	-0.385516	-0.390041	-0.385316	-0.422888	-0.351106	-0.379294	-0.526361		FALSE		-2.95915	-3.39975	-2.78306	-3.30848	-3.11843	-2.88039	-2.63045	-2.57672	-3.51545	-2.81557	-3.2331	-3.12582	-3.22133	-2.83421	-2.93446	-2.53845	-3.30848	-3.52939	-2.68835	-2.98532
Cell 506	-0.0233818	-0.0330926	-0.0563202	-0.0775347	-0.0967609	-0.102008	-0.111216	-0.0850445	-0.10517	-0.116979	-0.115728	-0.140297	-0.119007	-0.120362	-0.123534	-0.154043	-0.149924	-0.13575	-0.166734	-0.131307	-0.121144	-0.120557	-0.109838	-0.125745	-0.127128	-0.152179		FALSE		-2.76959	-3.17192	-3.17935	-2.87832	-2.82883	-2.50249	-3.28572	-2.76495	-3.48641	-3.01233	-3.05516	-2.9715	-3.07354	-2.94539	-2.85499	-3.07003	-3.3699	-3.05068	-3.33639	-3.13659
Cell 507	-0.167232	-0.412066	-0.405847	-0.412669	-0.419086	-0.402397	-0.499808	-0.545589	-0.599381	-0.606099	-0.620353	-0.588572	-0.635109	-0.507423	-0.596018	-0.578568	-0.542505	-0.589973	-0.682649	-0.589977	-0.610168	-0.560226	-0.530562	-0.551637	-0.514767	-0.542801		FALSE		-3.22252	-3.25815	-3.50606	-3.35145	-3.01213	-2.73657	-2.96363	-3.1389	-3.12561	-3.08476	-3.4678	-3.41607	-3.19098	-2.92149	-2.95874	-3.18276	-3.57064	-2.99771	-3.03085	-3.04248
Cell 508	-0.373224	-0.400854	-0.543172	-0.574599	-0.599158	-0.653171	-0.715885	-0.637218	-0.61946	-0.66609	-0.600304	-0.75915	-0.665353	-0.671119	-0.65459	-0.733732	-0.761827	-0.723924	-0.758339	-0.687446	-0.676427	-0.66153	-0.692459	-0.675781	-0.673325	-0.708945		FALSE		-3.41026	-3.85339	-3.7046	-3.45452	-3.33192	-3.07837	-4.03655	-2.88036	-3.40858	-3.17157	-3.92978	-2.95559	-3.63154	-3.54084	-3.35205	-3.14245	-3.54312	-3.59143	-3.60703	-3.36551
Cell 509	-0.091916	-0.0828449	-0.158733	-0.186644	-0.182376	-0.25024	-0.313342	-0.276195	-0.303985	-0.277709	-0.27908	-0.394251	-0.296897	-0.253137	-0.265362	-0.31982	-0.300187	-0.296655	-0.420972	-0.27355	-0.287387	-0.256916	-0.258524	-0.257386	-0.232483	-0.254332		FALSE		-3.22605	-3.12179	-3.23973	-2.94394	-2.90688	-2.89416	-2.84809	-3.12981	-3.43901	-2.82878	-3.36815	-3.13798	-3.59627	-3.35891	-3.87424	-3.97491	-2.81419	-2.99224	-3.31133	-3.21278
Cell 510	-0.0152299	-0.0183119	-0.0324259	-0.0397245	-0.0604568	-0.0548467	-0.136636	-0.127361	-0.157713	-0.165499	-0.156338	-0.227741	-0.175855	-0.127745	-0.165885	-0.190071	-0.198259	-0.187742	-0.26155	-0.185591	-0.154947	-0.148624	-0.136994	-0.141727	-0.131199	-0.143754		FALSE		-2.90764	-3.37348	-2.51777	-3.16006	-2.54666	-2.45905	-2.58705	-2.52719	-2.77456	-2.93567	-3.181	-2.98739	-2.90479	-2.87464	-2.98397	-3.13766	-2.52422	-2.7373	-2.68465	-3.11176
Cell 511	-0.36776	-0.397447	-0.661001	-0.829732	-0.859243	-0.829545	-0.929587	-0.875583	-0.861583	-0.930411	-0.94682	-1.09597	-0.967879	-1.01229	-1.00846	-1.03692	-1.08322	-0.98446	-1.07624	-0.994221	-0.905716	-0.944258	-0.928374	-0.949069	-0.913088	-1.00879		FALSE		-2.67523	-4.071	-4.071	-2.81272	-3.9327	-3.37203	-4.12899	-4.27512	-4.19594	-3.0103	-2.83107	-3.12283	-4.071	-3.17475	-3.97409	-3.38302	-4.27512	-4.071	-3.97409	-3.89491
Cell 512	-0.00581481	-0.0046786	-0.0367946	-0.0800586	-0.0811183	-0.0891794	-0.134181	-0.113745	-0.147296	-0.154745	-0.14739	-0.242005	-0.159386	-0.199691	-0.149876	-0.198924	-0.207209	-0.167547	-0.265303	-0.179253	-0.168739	-0.156242	-0.173737	-0.133734	-0.130947	-0.203948		FALSE		-2.74894	-3.4031	-2.75084	-2.8627	-2.90116	-2.40824	-2.78127	-2.40481	-2.73868	-3.3079	-2.83078	-3.50322	-2.77924	-2.76825	-2.80747	-2.5666	-2.72775	-2.98195	-2.66585	-3.23561
Cell 513	-0.0639924	-0.0781373	-0.167845	-0.25064	-0.281557	-0.281271	-0.323982	-0.292618	-0.310961	-0.347992	-0.397349	-0.472589	-0.361365	-0.376175	-0.334936	-0.402291	-0.416055	-0.375975	-0.458028	-0.372156	-0.356529	-0.368069	-0.322368	-0.370248	-0.360222	-0.402537		FALSE		-3.06744	-3.48446	-2.86716	-2.78196	-3.14935	-2.79444	-3.42646	-2.92791	-2.83223	-3.51189	-3.51664	-3.17465	-3.26084	-2.96247	-3.13326	-3.06238	-2.97462	-2.95717	-2.62811	-3.28535
Cell 514	-0.00272768	-0.0303919	-0.0750569	-0.097354	-0.150494	-0.165903	-0.202476	-0.101811	-0.0780922	-0.102837	-0.120014	-0.208266	-0.127762	-0.146052	-0.120005	-0.202301	-0.19616	-0.152895	-0.267999	-0.150697	-0.156121	-0.162668	-0.179401	-0.19361	-0.247918	-0.239128		FALSE		-2.73637	-3.82497	-2.74199	-2.73823	-2.91903	-3.98978	-2.46027	-2.52508	-2.99651	-2.75933	-4.02454	-4.06233	-2.93054	-3.68875	-3.15433	-4.14948	-2.99651	-2.69548	-2.9545	-3.98978
Cell 515	-0.17049	-0.204768	-0.312713	-0.367131	-0.396426	-0.426887	-0.492875	-0.496954	-0.495156	-0.516515	-0.521276	-0.617942	-0.536365	-0.520838	-0.515974	-0.585719	-0.615196	-0.591599	-0.68632	-0.5267	-0.543358	-0.534336	-0.512725	-0.526381	-0.491278	-0.584849		FALSE		-3.09292	-3.33885	-2.90434	-2.87131	-3.01702	-2.80773	-2.99902	-3.44138	-2.84579	-3.2801	-3.18071	-3.15472	-2.71793	-3.03986	-3.08493	-2.88393	-2.88465	-3.2024	-2.96856	-3.2024
Cell 516	-0.058387	-0.0710372	-0.0904928	-0.143158	-0.194813	-0.175397	-0.179411	-0.152249	-0.149183	-0.180724	-0.188595	-0.2378	-0.17061	-0.227819	-0.21065	-0.259961	-0.253458	-0.245819	-0.261911	-0.21677	-0.201625	-0.203349	-0.225812	-0.212653	-0.233862	-0.27386		FALSE		-3.20334	-3.19197	-3.00443	-3.00298	-3.30256	-2.60214	-2.99151	-2.8015	-2.81873	-3.10666	-3.0037	-2.99936	-3.31578	-3.60359	-3.06451	-3.09126	-2.86375	-2.94973	-2.87986	-3.09483
Cell 517	-0.00155892	-0.00833094	-0.0226304	-0.0219279	-0.0242003	-0.0367035	-0.0430928	-0.0131482	-0.000458661	-0.000961561	-0.000106042	-0.0130807	-0.00380245	-0.00806082	-0.00123356	-0.0172335	-0.0103734	-0.0105395	-0.0157952	-0.00705173	-0.00929203	-0.0207912	-0.0192531	-0.0210596	-0.0486939	-0.0425249		FALSE		-3.42784	-4.10245	-2.54945	-2.40111	-3.21956	-2.82787	-2.56865	-2.48774	-2.86968	-3.35145	-2.68294	-2.82578	-3.99771	-3.86509	-2.54945	-2.40111	-2.7272	-2.64829	-2.86968	-3.86509
Cell 518	-0.387908	-0.455497	-0.558046	-0.680216	-0.820096	-0.781032	-0.768782	-0.68776	-0.61321	-0.73957	-0.79249	-0.901206	-0.74309	-0.937834	-0.790574	-0.983308	-0.97692	-0.980221	-0.951121	-0.889216	-0.853321	-0.883592	-0.960347	-0.951384	-1.03022	-1.18114		FALSE		-3.09202	-3.86259	-3.31933	-3.89175	-3.33244	-3.08444	-3.14702	-2.98267	-3.08069	-3.61875	-3.62523	-3.24529	-3.11059	-3.63181	-3.65217	-3.44588	-3.34254	-3.23321	-3.36347	-3.15469
Cell 519	-0.198529	-0.310342	-0.346166	-0.427794	-0.480909	-0.485086	-0.570246	-0.581241	-0.593579	-0.66019	-0.732704	-0.774872	-0.764675	-0.769722	-0.810162	-0.788404	-0.758786	-0.721418	-0.824578	-0.773139	-0.729551	-0.726196	-0.681793	-0.73457	-0.680758	-0.759644		FALSE		-2.7575	-4.07972	-2.864	-2.98281	-2.77869	-3.23051	-2.64997	-2.98165	-3.47406	-3.06829	-3.57457	-2.95046	-3.05305	-2.81412	-2.82445	-3.35272	-3.20659	-4.03833	-3.19511	-3.92337
Cell 520	-0.162561	-0.183027	-0.314331	-0.336798	-0.392567	-0.394128	-0.492367	-0.45819	-0.430012	-0.472188	-0.455099	-0.622526	-0.470207	-0.486553	-0.481768	-0.58748	-0.560183	-0.532661	-0.619317	-0.488774	-0.478599	-0.487616	-0.49403	-0.475447	-0.481903	-0.536663		FALSE		-3.23714	-4.06466	-2.88857	-3.01782	-3.51375	-2.84717	-2.92373	-3.07938	-3.24075	-2.96104	-3.85011	-2.93165	-3.22302	-3.24438	-3.37299	-3.13241	-2.93611	-3.65248	-3.02436	-3.80805
Cell 521	-0.292907	-0.328539	-0.443736	-0.52086	-0.60336	-0.60413	-0.657056	-0.670647	-0.753257	-0.763123	-0.79349	-0.914301	-0.845921	-0.799916	-0.814565	-0.906751	-0.874685	-0.865189	-0.969672	-0.841184	-0.743058	-0.748393	-0.734893	-0.766694	-0.677699	-0.802848		FALSE		-2.9603	-3.35766	-3.12671	-2.95571	-3.94557	-3.34351	-4.12167	-3.03833	-3.89319	-3.46476	-3.84644	-3.23997	-3.34912	-3.02342	-3.13524	-3.00008	-2.95458	-3.56816	-3.22914	-3.7171
Cell 522	-0.128039	-0.167657	-0.250159	-0.370553	-0.487796	-0.474362	-0.454058	-0.375395	-0.335754	-0.366861	-0.354939	-0.487823	-0.40032	-0.489909	-0.402241	-0.511911	-0.482691	-0.481328	-0.522002	-0.454335	-0.455792	-0.457253	-0.486332	-0.489105	-0.513729	-0.556433		FALSE		-2.82316	-3.68527	-3.23878	-3.1652	-3.36372	-3.56033	-3.13656	-2.79522	-2.86558	-2.87705	-2.84893	-2.89864	-3.41071	-3.2593	-2.91181	-3.11593	-2.98444	-3.01827	-3.52342	-3.46906
Cell 523	-0.219208	-0.288873	-0.455577	-0.483286	-0.674865	-0.662992	-0.640199	-0.501541	-0.48793	-0.585845	-0.655428	-0.711224	-0.549044	-0.697056	-0.666511	-0.754096	-0.825351	-0.705609	-0.760185	-0.72808	-0.74409	-0.71167	-0.722905	-0.707153	-0.878288	-0.867321		FALSE		-4.25581	-4.17663	-3.72433	-3.8756	-4.17663	-3.95478	-3.72433	-2.93359	-3.12227	-2.89032	-3.12227	-4.00054	-3.49238	-4.17663	-4.35272	-3.00054	-3.55684	-3.21442	-4.05169	-3.0305
Cell 524	-0.186936	-0.242624	-0.362994	-0.42689	-0.356703	-0.439869	-0.517633	-0.39358	-0.37075	-0.418311	-0.407701	-0.553674	-0.388647	-0.496753	-0.320235	-0.483536	-0.465558	-0.418294	-0.493657	-0.433554	-0.42665	-0.415699	-0.444569	-0.428141	-0.503504	-0.520599		FALSE		-3.06974	-3.0741	-3.08446	-2.90737	-2.9362	-2.71371	-2.98457	-3.1269	-3.04717	-2.77601	-3.2727	-3.18892	-3.61744	-2.91541	-3.0741	-2.73195	-3.42959	-3.18513	-3.24801	-3.34274
Cell 525	-0.0104008	-0.0487443	-0.0745802	-0.138391	-0.184321	-0.176567	-0.168575	-0.110346	-0.0747477	-0.092368	-0.103943	-0.149823	-0.102971	-0.185779	-0.125593	-0.194604	-0.17978	-0.185489	-0.171939	-0.138765	-0.146029	-0.137013	-0.167084	-0.142459	-0.209635	-0.248914		FALSE		-2.99506	-2.91339	-2.93404	-3.02912	-2.72156	-2.51328	-2.80606	-2.80485	-3.60088	-3.14438	-3.0201	-2.84203	-3.30555	-3.10648	-2.94893	-3.29422	-2.84401	-3.07612	-2.88779	-3.00166
Cell 526	-0.064929	-0.179015	-0.358471	-0.547476	-0.535142	-0.536951	-0.70321	-0.419821	-0.346778	-0.508509	-0.442898	-0.605437	-0.486968	-0.874181	-0.603481	-0.884314	-0.762686	-0.723987	-0.635441	-0.550505	-0.584631	-0.580798	-0.706992	-0.614552	-0.805128	-0.85337		FALSE		-2.92247	-4.22966	-3.4727	-4.22966	-3.27542	-3.2235	-3.15568	-3.28943	-3.99558	-3.64339	-3.11097	-3.44129	-3.06616	-2.56421	-3.55624	-3.87064	-3.796	-4.29661	-3.13028	-3.796
Cell 527	-0.290577	-0.354018	-0.514055	-0.560086	-0.572637	-0.649895	-0.692859	-0.598561	-0.616672	-0.621604	-0.583641	-0.739539	-0.667444	-0.613414	-0.626321	-0.704146	-0.701531	-0.685893	-0.774192	-0.656954	-0.679287	-0.65057	-0.720085	-0.659758	-0.716151	-0.738083		FALSE		-3.63487	-3.59939	-3.1042	-3.66351	-3.52521	-2.92405	-3.30914	-3.09879	-3.02253	-3.47127	-3.77549	-2.76042	-3.21706	-3.01805	-3.06393	-3.0092	-3.25006	-3.45878	-3.09745	-2.9889
Cell 528	-0.000998842	-0.0315641	-0.0274908	-0.0615689	-0.0770994	-0.0688619	-0.0808164	-0.0698135	-0.0831987	-0.116019	-0.132774	-0.150189	-0.140914	-0.134171	-0.148397	-0.140584	-0.139336	-0.130748	-0.152957	-0.127619	-0.102377	-0.0974139	-0.096156	-0.109393	-0.109435	-0.147603		FALSE		-2.68758	-3.37007	-2.70472	-2.92184	-3.2504	-2.60871	-2.5165	-2.50572	-2.92938	-2.73417	-2.90203	-2.64438	-3.31395	-2.59846	-2.7152	-2.5411	-2.50572	-2.91444	-3.07812	-3.35825
Cell 529	-0.20133	-0.187088	-0.306322	-0.447916	-0.486409	-0.455701	-0.506216	-0.549924	-0.530823	-0.629699	-0.666741	-0.725916	-0.641832	-0.722903	-0.729219	-0.730073	-0.769248	-0.720714	-0.786393	-0.664967	-0.628746	-0.61077	-0.667069	-0.581154	-0.52041	-0.739492		FALSE		-2.96454	-3.69154	-4.16866	-3.18189	-4.12727	-2.94855	-3.37627	-4.69154	-2.88991	-4.26557	-3.55588	-3.96454	-3.99257	-3.75369	-3.96454	-3.34259	-3.25485	-3.19553	-3.5059	-3.35575
Cell 530	-0.0576404	-0.0929528	-0.134999	-0.190922	-0.210325	-0.196123	-0.221158	-0.192	-0.175476	-0.200435	-0.204649	-0.257845	-0.19103	-0.25886	-0.227459	-0.292921	-0.285769	-0.282078	-0.296246	-0.244175	-0.257913	-0.239878	-0.261366	-0.247912	-0.288544	-0.304099		FALSE		-2.89915	-3.34221	-3.08693	-2.93701	-2.99053	-3.36569	-2.70715	-2.81275	-3.63419	-2.84717	-3.70188	-2.81682	-3.80805	-3.19445	-3.05393	-2.69927	-2.55203	-3.3287	-3.40612	-3.57564
Cell 531	-0.193374	-0.340406	-0.402194	-0.421372	-0.459487	-0.502345	-0.586715	-0.519566	-0.481751	-0.51008	-0.537143	-0.573052	-0.54635	-0.538129	-0.547834	-0.595028	-0.611633	-0.58183	-0.6169	-0.611951	-0.63438	-0.610453	-0.618999	-0.636032	-0.723576	-0.671393		FALSE		-3.37828	-3.09952	-2.90601	-3.17567	-2.74762	-2.76432	-3.13112	-2.96985	-3.3807	-3.61652	-3.30111	-3.16226	-3.34351	-2.97554	-2.98324	-2.91422	-2.98324	-3.53318	-3.00008	-3.58047
Cell 532	-0.282793	-0.355339	-0.515872	-0.745398	-0.95335	-0.722472	-0.850593	-0.789383	-0.66115	-0.765508	-0.727578	-0.950682	-0.734934	-0.986901	-0.794338	-1.07903	-1.00723	-0.935296	-0.939229	-0.878647	-0.869205	-0.839044	-0.972992	-0.879698	-1.02037	-1.12684		FALSE		-4.15643	-4.19422	-3.03695	-4.12167	-3.02342	-4.03149	-2.7373	-3.63355	-3.4031	-2.84644	-4.15643	-3.17115	-3.18639	-3.93458	-3.51961	-3.66741	-3.25789	-3.89319	-3.95686	-2.86454
Cell 533	-0.294981	-0.289565	-0.424809	-0.463541	-0.458921	-0.541635	-0.597835	-0.549214	-0.575421	-0.58927	-0.568801	-0.633039	-0.614244	-0.561688	-0.572613	-0.643495	-0.654437	-0.63542	-0.699324	-0.605271	-0.576377	-0.590959	-0.569131	-0.588412	-0.590362	-0.615913		FALSE		-3.11714	-3.96224	-3.25711	-2.86782	-3.73423	-3.06697	-3.80734	-3.06044	-3.28446	-3.17555	-3.18755	-2.99331	-3.42412	-3.14933	-4.12309	-3.82961	-2.86865	-3.17895	-3.31133	-3.05529
Cell 534	-0.120074	-0.174628	-0.285392	-0.374676	-0.421332	-0.390206	-0.418536	-0.359197	-0.245185	-0.297848	-0.280454	-0.46164	-0.298859	-0.42079	-0.337167	-0.464884	-0.498825	-0.439067	-0.510088	-0.388933	-0.354996	-0.37323	-0.421925	-0.367941	-0.418969	-0.490081		FALSE		-3.35496	-3.68144	-2.90831	-3.65954	-3.28651	-2.72223	-2.70136	-2.84064	-3.47639	-3.131	-3.20432	-3.59977	-2.99771	-3.68899	-3.44487	-3.18719	-3.15483	-2.94381	-3.39179	-3.30499
Cell 535	-2.57855	-2.13181	-2.69154	-2.27944	-2.2038	-2.15426	-2.61236	-2.90116	-2.42538	-2.77321	-2.42403	-3.14219	-2.26994	-3.1284	-2.2103	-2.23388	-3.02077	-2.62923	-2.45171	-2.56167	-2.47821	-2.77321	-2.16446	-2.46036	-2.36171	-2.46623		TRUE		-3.0155	-3.18639	-2.93894	-2.71974	-4.08948	-4.33252	-4.08948	-4.15643	-4.03149	-3.63355	-2.44042	-3.82064	-4.23561	-3.08332	-4.08948	-3.13524	-2.56536	-3.98034	-4.08948	-3.8554
Cell 536	-0.0453103	-0.100571	-0.126665	-0.182022	-0.230283	-0.215722	-0.226646	-0.143982	-0.156082	-0.18789	-0.197682	-0.239959	-0.195282	-0.252904	-0.232504	-0.25263	-0.257664	-0.249996	-0.265749	-0.246657	-0.231495	-0.213777	-0.240656	-0.242949	-0.287707	-0.338022		FALSE		-3.1461	-3.30074	-3.14063	-3.21121	-3.63435	-2.59708	-3.12815	-3.01842	-3.04809	-3.31402	-3.14978	-3.00102	-2.9743	-3.13168	-3.21121	-3.23081	-3.62875	-3.47552	-2.9309	-3.38097
Cell 537	-0.1213	-0.157814	-0.298412	-0.40268	-0.447813	-0.499523	-0.551328	-0.451626	-0.426905	-0.464874	-0.462928	-0.667706	-0.493523	-0.559636	-0.510996	-0.658433	-0.608369	-0.560896	-0.692337	-0.558174	-0.524319	-0.502003	-0.533443	-0.520517	-0.56579	-0.593499		FALSE		-3.20779	-4.18224	-2.62939	-3.62939	-2.73287	-3.14652	-3.43627	-3.58018	-2.77206	-3.98594	-3.09283	-2.92696	-2.76016	-3.10826	-2.72848	-3.29494	-3.88121	-3.05421	-4.02733	-3.0145
Cell 538	-0.0919617	-0.0625927	-0.153195	-0.175803	-0.176249	-0.211936	-0.324415	-0.262184	-0.29646	-0.299799	-0.2684	-0.423082	-0.303406	-0.27208	-0.28775	-0.345319	-0.338952	-0.314655	-0.397624	-0.304725	-0.277598	-0.267835	-0.279809	-0.280392	-0.253929	-0.286455		FALSE		-2.86562	-3.68354	-2.62103	-2.7099	-3.03364	-2.92464	-2.68832	-2.8185	-2.94263	-2.97052	-2.97515	-2.54039	-2.85138	-2.84876	-3.17579	-2.85933	-2.94048	-3.18325	-3.53402	-2.90242
Cell 539	-0.443663	-0.185644	-0.131857	-0.169107	-0.226235	-0.172981	-0.187794	-0.197053	-0.231985	-0.376197	-0.354743	-0.47844	-0.384564	-0.352982	-0.447106	-0.489637	-0.49464	-0.530711	-0.512969	-0.311218	-0.253621	-0.235648	-0.242181	-0.246896	-0.238718	-0.272473		FALSE		-4.02454	-3.8996	-2.51489	-2.60266	-2.5905	-2.59318	-2.67721	-2.67721	-4.02454	-3.13524	-3.92763	-3.16922	-3.84845	-3.0663	-3.0703	-3.8996	-3.24639	-3.32557	-2.64132	-2.1662
Cell 540	-0.0426024	-0.0693754	-0.106958	-0.168802	-0.23899	-0.222996	-0.284721	-0.232048	-0.195998	-0.237105	-0.220846	-0.338976	-0.267895	-0.272493	-0.242799	-0.33773	-0.31433	-0.298581	-0.359637	-0.250751	-0.264989	-0.209927	-0.238751	-0.247591	-0.288384	-0.328722		FALSE		-2.89752	-3.4605	-3.40698	-3.08747	-3.41975	-2.87292	-3.02834	-2.76726	-3.12198	-3.24583	-3.58307	-3.33734	-4.01538	-3.19661	-3.55563	-3.0997	-3.16304	-2.54426	-3.11229	-2.84615
Cell 541	-0.0635199	-0.114481	-0.134378	-0.233171	-0.317812	-0.282374	-0.309979	-0.24251	-0.201611	-0.302329	-0.320089	-0.411868	-0.261283	-0.425928	-0.366199	-0.47571	-0.416525	-0.409351	-0.429212	-0.376153	-0.301691	-0.336476	-0.412405	-0.367811	-0.336747	-0.533769		FALSE		-3.09757	-3.54602	-3.02314	-3.25598	-2.82174	-3.0082	-3.01667	-3.09628	-3.44051	-3.36275	-3.34644	-3.36992	-2.42407	-2.58737	-3.04771	-2.96433	-3.03191	-3.85435	-3.05817	-2.8904
Cell 542	-0.292527	-0.449837	-0.556546	-0.628662	-0.690126	-0.686569	-0.762434	-0.659406	-0.543458	-0.603058	-0.568123	-0.651439	-0.592901	-0.664806	-0.593514	-0.733727	-0.656799	-0.708452	-0.748693	-0.687573	-0.730165	-0.712683	-0.728489	-0.805906	-0.849708	-0.837126		FALSE		-3.17511	-3.0872	-3.2129	-3.42375	-3.44396	-3.39051	-3.35963	-4.25429	-3.0084	-3.06504	-3.43882	-3.64396	-3.14552	-2.85236	-3.44396	-3.32684	-3.45442	-3.76617	-3.98802	-2.86718
Cell 543	-0.15882	-0.213254	-0.264561	-0.311219	-0.348835	-0.403904	-0.453433	-0.420523	-0.449453	-0.474965	-0.468071	-0.501029	-0.505363	-0.446623	-0.525875	-0.479022	-0.494504	-0.502043	-0.558518	-0.549738	-0.51761	-0.504468	-0.482663	-0.502817	-0.547217	-0.538517		FALSE		-2.96849	-3.01378	-2.98018	-2.95608	-3.28014	-2.73484	-3.33998	-3.50631	-2.97376	-2.72098	-2.90515	-3.09694	-2.7766	-3.00685	-3.13217	-3.05786	-3.47828	-3.43015	-3.5643	-3.17555
Cell 544	-0.130584	-0.0922484	-0.194781	-0.313418	-0.300752	-0.304116	-0.389478	-0.372902	-0.376204	-0.435819	-0.354617	-0.53569	-0.393264	-0.437687	-0.406856	-0.496929	-0.505769	-0.473665	-0.573627	-0.458475	-0.442205	-0.454948	-0.444089	-0.430679	-0.444141	-0.461848		FALSE		-3.17624	-3.34805	-2.99729	-2.92288	-2.98328	-2.61119	-2.91339	-3.19829	-2.8049	-3.16772	-3.10501	-2.48246	-3.06495	-3.11052	-2.94503	-3.05508	-3.09599	-3.24355	-3.21677	-3.14915
Cell 545	-0.0987913	-0.145641	-0.237037	-0.252982	-0.313914	-0.282269	-0.369999	-0.329738	-0.400088	-0.464641	-0.495586	-0.514724	-0.513575	-0.518064	-0.495888	-0.514645	-0.455714	-0.497719	-0.5544	-0.469572	-0.462665	-0.448386	-0.473354	-0.48424	-0.498325	-0.508929		FALSE		-2.95478	-3.01526	-2.69233	-2.71423	-3.72433	-3.84084	-3.0463	-2.56739	-2.72179	-2.56562	-2.75066	-4.00054	-4.05169	-2.77009	-4.05169	-2.52181	-2.71423	-3.375	-4.05169	-2.7426
Cell 546	-0.0158793	-0.0953039	-0.131535	-0.158149	-0.190878	-0.190181	-0.199015	-0.122545	-0.0689497	-0.0753218	-0.0767788	-0.117548	-0.0781503	-0.126592	-0.08347	-0.142086	-0.128935	-0.14108	-0.133718	-0.111221	-0.12826	-0.125757	-0.171982	-0.15127	-0.204256	-0.204668		FALSE		-3.16643	-3.47367	-3.00816	-2.90996	-3.04034	-2.81322	-2.88028	-2.88188	-2.98829	-2.72347	-3.80377	-2.80511	-2.9822	-2.68624	-2.60936	-2.63125	-2.56824	-2.85777	-2.81528	-2.89984
Cell 547	-0.30883	-0.306578	-0.459186	-0.499737	-0.515326	-0.573581	-0.652345	-0.585248	-0.591498	-0.586255	-0.575888	-0.736455	-0.604292	-0.606802	-0.604734	-0.709774	-0.715263	-0.67715	-0.778155	-0.616968	-0.649438	-0.625647	-0.621833	-0.616999	-0.624938	-0.643977		FALSE		-3.15733	-3.34631	-2.9901	-3.26947	-3.45385	-3.63084	-3.31784	-2.95571	-3.23452	-3.92386	-3.3813	-3.37378	-3.34351	-3.24996	-2.96961	-3.39992	-3.55437	-3.87388	-3.1457	-3.37527
Cell 548	-0.136101	-0.207976	-0.333761	-0.423353	-0.475308	-0.467048	-0.506953	-0.49246	-0.451501	-0.467554	-0.477968	-0.562862	-0.479126	-0.49549	-0.495297	-0.599846	-0.574665	-0.543691	-0.636245	-0.516291	-0.558237	-0.487075	-0.511229	-0.547171	-0.560597	-0.613857		FALSE		-4.06974	-4.01538	-3.92361	-3.22464	-3.29644	-2.93833	-3.2727	-4.24583	-3.43292	-3.13189	-2.8065	-4.16665	-2.81446	-3.13189	-3.99056	-3.17764	-3.3885	-3.42628	-3.53826	-3.33734
Cell 549	-0.239991	-0.132896	-0.208641	-0.223879	-0.260367	-0.302054	-0.389584	-0.386851	-0.412735	-0.390411	-0.347281	-0.464331	-0.430872	-0.36384	-0.387377	-0.42929	-0.464944	-0.476759	-0.515846	-0.390338	-0.415602	-0.392674	-0.386466	-0.345003	-0.306763	-0.350997		FALSE		-2.87828	-4.08948	-2.86992	-3.25429	-2.95159	-3.10578	-3.43882	-3.26786	-3.33481	-2.73477	-4.0672	-2.80003	-3.57584	-3.18071	-2.99532	-3.15339	-2.86855	-3.09872	-2.6879	-3.5829
Cell 550	-0.497648	-0.502638	-0.612176	-0.658791	-0.668162	-0.705372	-0.831715	-0.699768	-0.68499	-0.719035	-0.711596	-0.773492	-0.720114	-0.699591	-0.68772	-0.742879	-0.767789	-0.76322	-0.788866	-0.776823	-0.801659	-0.847143	-0.818464	-0.888482	-0.927732	-0.861711		FALSE		-4.17663	-4.22778	-3.8756	-2.63394	-3.8756	-2.82768	-4.35272	-2.92405	-3.95478	-2.91603	-3.375	-3.28578	-3.95478	-3.80865	-4.28578	-3.29202	-3.26164	-2.71257	-3.29202	-4.05169
Cell 551	-0.117293	-0.129049	-0.194753	-0.210072	-0.258017	-0.321144	-0.400631	-0.275469	-0.275069	-0.278957	-0.24213	-0.328444	-0.271835	-0.277617	-0.234644	-0.336286	-0.314634	-0.342446	-0.35246	-0.267863	-0.339909	-0.320256	-0.337546	-0.329504	-0.371016	-0.377851		FALSE		-3.54931	-3.285	-3.17799	-2.92439	-3.01371	-2.76148	-2.77116	-3.19323	-2.65812	-3.37715	-3.81648	-3.36164	-2.68294	-2.45099	-4.07612	-3.97138	-2.98718	-2.90799	-3.18301	-4.07612
Cell 552	-0.551867	-0.618675	-0.759827	-0.771286	-0.82209	-0.871911	-0.909761	-0.858178	-0.815439	-0.796927	-0.770919	-0.911168	-0.852429	-0.927905	-0.822488	-0.896084	-0.954535	-0.902151	-0.927281	-0.918958	-0.93311	-0.923012	-0.979859	-0.953167	-1.02926	-0.990755		FALSE		-3.23769	-2.83896	-3.7566	-4.23373	-3.37203	-3.25393	-3.35084	-2.87372	-3.32573	-3.9529	-2.97409	-3.21821	-3.23769	-3.04212	-3.06027	-3.42386	-3.49697	-3.9529	-3.37749	-3.89491
Cell 553	-0.157599	-0.18681	-0.21727	-0.280613	-0.264382	-0.28352	-0.391459	-0.397422	-0.463389	-0.514901	-0.565525	-0.535391	-0.559207	-0.483606	-0.585458	-0.516932	-0.530003	-0.507092	-0.655077	-0.583802	-0.555001	-0.550081	-0.430738	-0.505248	-0.509384	-0.532409		FALSE		-2.87327	-4.14948	-2.43255	-2.66756	-2.80926	-2.87583	-3.64132	-2.51377	-2.64584	-3.57224	-3.8996	-3.02817	-2.43627	-4.14948	-2.48567	-2.54501	-2.98645	-3.31133	-3.20063	-3.98978
Cell 554	-0.142194	-0.141333	-0.262914	-0.305684	-0.301608	-0.375926	-0.467152	-0.386036	-0.369557	-0.352421	-0.33941	-0.467594	-0.37719	-0.386815	-0.370416	-0.43071	-0.432908	-0.430578	-0.483744	-0.40113	-0.410643	-0.409665	-0.426808	-0.413188	-0.454426	-0.429752		FALSE		-3.86919	-3.98034	-3.33936	-2.94893	-3.41607	-2.78191	-2.62856	-3.29422	-3.24162	-3.09338	-2.78594	-2.82147	-2.96435	-2.93241	-2.90267	-3.50624	-3.0552	-2.92838	-2.86224	-2.8727
Cell 555	-0.201368	-0.291748	-0.489275	-0.508144	-0.523381	-0.538856	-0.61674	-0.598738	-0.52354	-0.554851	-0.526061	-0.636627	-0.540999	-0.602924	-0.544776	-0.683435	-0.677583	-0.607846	-0.691841	-0.611702	-0.641805	-0.63995	-0.591699	-0.656225	-0.627228	-0.61254		FALSE		-3.48369	-4.17167	-3.16094	-4.07476	-3.21144	-3.30391	-4.29661	-4.03337	-3.31133	-3.89867	-3.49497	-3.30391	-3.22966	-3.81949	-4.07476	-3.48369	-4.03337	-3.16094	-3.75254	-3.03733
Cell 556	-0.0526818	-0.0866164	-0.156339	-0.247485	-0.294809	-0.238977	-0.288964	-0.270958	-0.218572	-0.264527	-0.248477	-0.376338	-0.281049	-0.333284	-0.285295	-0.374352	-0.386647	-0.345793	-0.406565	-0.301773	-0.283385	-0.30724	-0.285512	-0.248634	-0.281295	-0.372053		FALSE		-3.29518	-4.05169	-2.94618	-3.32469	-2.95334	-2.75888	-3.15087	-3.16709	-3.33848	-3.59305	-3.06642	-3.05351	-3.25006	-3.16473	-2.85903	-2.96208	-3.20145	-3.38658	-3.18887	-3.05351
Cell 557	-0.0658477	-0.0992847	-0.143735	-0.236626	-0.262816	-0.282917	-0.331716	-0.283673	-0.309899	-0.309496	-0.334873	-0.44238	-0.331143	-0.342201	-0.351322	-0.425145	-0.434393	-0.410346	-0.502361	-0.351472	-0.322008	-0.349379	-0.342163	-0.345684	-0.337165	-0.415484		FALSE		-3.22771	-3.75968	-2.97326	-2.8352	-2.92791	-2.76897	-3.07085	-2.78372	-3.82247	-3.20152	-4.24523	-2.94677	-3.17683	-3.35511	-3.5072	-3.17683	-2.71753	-2.95064	-2.98153	-2.90983
Cell 558	-0.091794	-0.396322	-0.414463	-0.398079	-0.403774	-0.425489	-0.4886	-0.482171	-0.503871	-0.465845	-0.447312	-0.56917	-0.505295	-0.519308	-0.485525	-0.551985	-0.508898	-0.535699	-0.523011	-0.501192	-0.520985	-0.5069	-0.48064	-0.511877	-0.487394	-0.478742		FALSE		-3.22529	-3.58862	-3.33644	-3.76936	-3.02267	-4.09935	-3.40641	-2.85333	-3.10387	-3.33903	-3.62725	-3.038	-3.66412	-3.08463	-3.24578	-3.46138	-3.23134	-3.68094	-3.57052	-3.44118
Cell 559	-0.299117	-0.323927	-0.426682	-0.471091	-0.517009	-0.556971	-0.656001	-0.542292	-0.513716	-0.571048	-0.528293	-0.630945	-0.570481	-0.603282	-0.56362	-0.630771	-0.589672	-0.651889	-0.65155	-0.610283	-0.617621	-0.609271	-0.613587	-0.638644	-0.675007	-0.668696		FALSE		-3.07948	-3.37877	-2.9218	-3.47568	-3.21561	-3.11966	-2.84121	-3.09911	-3.43429	-4.06071	-3.22526	-3.81292	-3.71981	-3.34535	-3.37877	-3.52144	-3.18788	-3.88462	-3.57259	-3.38578
Cell 560	-0.149329	-0.277836	-0.31625	-0.440981	-0.509648	-0.564916	-0.576481	-0.472205	-0.427738	-0.467005	-0.479596	-0.571959	-0.499742	-0.584799	-0.514487	-0.600227	-0.59315	-0.600957	-0.606168	-0.585353	-0.587274	-0.578424	-0.64136	-0.634261	-0.741283	-0.730798		FALSE		-4.0042	-3.55131	-3.09609	-2.97208	-3.02807	-3.23283	-3.16637	-2.8201	-3.22437	-3.42815	-3.16784	-3.03778	-3.25385	-3.26292	-2.99918	-3.11522	-2.89494	-3.18282	-3.33017	-2.99323
Cell 561	-0.0412759	-0.0626794	-0.133107	-0.131104	-0.126383	-0.19901	-0.265298	-0.169788	-0.162338	-0.172739	-0.135094	-0.268393	-0.189522	-0.198953	-0.154705	-0.263483	-0.244175	-0.247043	-0.277595	-0.21586	-0.20315	-0.209048	-0.254337	-0.216682	-0.241387	-0.260926		FALSE		-3.70254	-3.40824	-2.77116	-2.92106	-2.82348	-2.83693	-2.98142	-2.8306	-2.92886	-3.05007	-3.2774	-2.89531	-2.67222	-3.37244	-3.03544	-3.07929	-3.64622	-2.94374	-3.18504	-3.24594
Cell 562	-0.0822147	-0.206548	-0.266697	-0.446115	-0.389533	-0.351555	-0.386115	-0.440487	-0.490751	-0.591543	-0.631074	-0.699899	-0.595483	-0.59367	-0.651865	-0.588388	-0.649813	-0.515554	-0.629569	-0.583545	-0.5146	-0.474192	-0.479244	-0.451914	-0.403475	-0.563714		FALSE		-2.81475	-4.21442	-2.91775	-3.10721	-2.6766	-2.57994	-3.07141	-4.26018	-2.84706	-3.31679	-3.181	-2.73155	-3.93567	-2.51719	-3.95915	-2.87003	-3.0471	-3.91339	-2.83421	-3.8922
Cell 563	-0.275206	-0.384866	-0.515227	-0.657571	-0.735804	-0.729771	-0.774581	-0.571765	-0.497101	-0.535816	-0.535857	-0.596194	-0.560123	-0.686387	-0.594036	-0.683336	-0.648403	-0.67112	-0.627816	-0.637848	-0.718609	-0.682845	-0.75455	-0.744326	-0.903667	-0.863339		FALSE		-3.09112	-4.16054	-4.29524	-3.38725	-3.1463	-3.21606	-3.21278	-2.48968	-3.35891	-3.40214	-2.96006	-2.96372	-4.10619	-3.64644	-2.9787	-2.99619	-3.83149	-3.46157	-3.9387	-3.87424
Cell 564	-0.0662185	-0.0951036	-0.185822	-0.24663	-0.236826	-0.310887	-0.376001	-0.335487	-0.347345	-0.33801	-0.290365	-0.402387	-0.370793	-0.363998	-0.324167	-0.399462	-0.390587	-0.398234	-0.434691	-0.351186	-0.407009	-0.353593	-0.38704	-0.358265	-0.407415	-0.393781		FALSE		-3.50121	-3.40151	-2.86224	-4.14747	-2.79117	-4.39051	-2.76212	-3.22914	-4.03833	-3.04809	-3.30238	-3.08409	-2.66624	-3.76212	-3.2936	-2.50261	-3.08409	-2.6787	-3.2683	-3.03353
Cell 565	-0.0776475	-0.270674	-0.307145	-0.376086	-0.442792	-0.436413	-0.568301	-0.471752	-0.4431	-0.48226	-0.407969	-0.50552	-0.435401	-0.563883	-0.474359	-0.580694	-0.500258	-0.490174	-0.598833	-0.519464	-0.561541	-0.55766	-0.552229	-0.562754	-0.56466	-0.596106		FALSE		-4.17663	-3.29202	-3.04097	-2.83421	-3.13524	-3.25581	-4.05169	-4.05169	-2.9254	-4.00054	-4.35272	-3.84084	-4.05169	-4.00054	-2.91339	-4.00054	-3.61236	-3.80865	-3.05716	-4.17663
Cell 566	-0.390805	-0.981531	-1.00489	-0.946314	-0.931598	-0.919654	-1.05636	-1.03248	-1.01671	-1.06574	-0.9989	-1.02116	-1.12132	-1.00813	-1.04503	-1.0229	-0.983165	-1.00631	-1.05944	-1.10828	-1.13613	-1.20539	-1.0753	-1.21695	-1.19078	-1.04211		FALSE		-3.16808	-3.42074	-3.5841	-3.38471	-3.31869	-3.42074	-4.07512	-3.69668	-3.93972	-3.52355	-4.07512	-4.04445	-3.38471	-3.90976	-3.68791	-3.34746	-3.52654	-3.17736	-3.57064	-3.88857
Cell 567	-0.0697846	-0.129151	-0.159067	-0.204144	-0.211534	-0.234202	-0.236021	-0.180568	-0.135304	-0.154153	-0.133247	-0.198205	-0.154508	-0.197132	-0.161886	-0.223014	-0.217998	-0.214914	-0.221156	-0.171782	-0.192969	-0.196409	-0.224161	-0.20434	-0.232451	-0.242064		FALSE		-3.01888	-3.04569	-3.14801	-2.89418	-3.03457	-2.73454	-2.75033	-2.63883	-2.72956	-3.22281	-3.09903	-2.90147	-2.87097	-2.8635	-2.99454	-2.84828	-2.65854	-4.10486	-3.25808	-2.87028
Cell 568	-0.0169188	-0.013034	-0.0230096	-0.0793943	-0.0774602	-0.0934678	-0.0794392	-0.0689438	-0.0768069	-0.101993	-0.135594	-0.136481	-0.0937742	-0.139492	-0.133282	-0.202458	-0.172366	-0.145597	-0.173983	-0.151937	-0.11679	-0.105694	-0.151776	-0.11031	-0.129095	-0.182179		FALSE		-3.21839	-3.23462	-2.83586	-3.25149	-3.02028	-2.80556	-2.55989	-2.91835	-2.73994	-3.07254	-3.3138	-3.15201	-2.60843	-2.91835	-3.56121	-2.81886	-2.98864	-3.20273	-3.05578	-2.82849
Cell 569	-0.0184955	-0.0283646	-0.0318537	-0.061119	-0.0648185	-0.0708282	-0.0956511	-0.092975	-0.114996	-0.122582	-0.145481	-0.175184	-0.151637	-0.131681	-0.158995	-0.156803	-0.166134	-0.147272	-0.193323	-0.154376	-0.148071	-0.13874	-0.133796	-0.135707	-0.139266	-0.154279		FALSE		-3.13298	-3.27448	-2.63822	-2.78373	-2.69673	-2.43854	-2.48844	-2.48472	-2.97138	-2.63274	-2.92207	-2.63179	-2.99203	-2.62382	-2.97658	-2.8093	-2.67061	-2.69755	-2.85863	-3.03115
Cell 570	-0.120063	-0.143079	-0.262051	-0.307511	-0.336958	-0.348421	-0.43569	-0.383417	-0.424118	-0.434854	-0.383906	-0.534971	-0.374273	-0.379119	-0.381656	-0.464245	-0.478116	-0.452621	-0.537701	-0.393159	-0.347331	-0.35567	-0.382586	-0.362886	-0.371109	-0.413265		FALSE		-4.01538	-3.17028	-3.30135	-3.15769	-3.10595	-3.02966	-3.2704	-3.0741	-3.07704	-3.2104	-3.43627	-2.97748	-4.02834	-3.30135	-3.23723	-3.06542	-3.75447	-3.58782	-3.55563	-3.84789
Cell 571	-0.473233	-0.459529	-0.604566	-0.661837	-0.664962	-0.754902	-0.78143	-0.749348	-0.829068	-0.783375	-0.772944	-0.893791	-0.81287	-0.77619	-0.773403	-0.830268	-0.862582	-0.841468	-0.893073	-0.792129	-0.846141	-0.83109	-0.788721	-0.798214	-0.836458	-0.790734		FALSE		-3.60078	-3.86529	-3.3293	-3.25801	-3.30166	-3.49932	-3.18639	-3.05023	-3.02019	-3.57132	-3.41964	-3.13394	-3.32524	-3.68456	-3.10868	-3.10018	-3.08365	-3.27208	-3.07904	-3.55388
Cell 572	-0.0148875	-0.0372823	-0.077479	-0.0923967	-0.0962682	-0.128641	-0.164613	-0.10299	-0.071434	-0.0733495	-0.0517857	-0.118105	-0.071559	-0.123792	-0.0781541	-0.162191	-0.120757	-0.148086	-0.163692	-0.0939716	-0.114141	-0.135355	-0.145121	-0.12962	-0.167672	-0.176805		FALSE		-3.42095	-3.34609	-3.23215	-3.20256	-3.40824	-2.81997	-2.97195	-3.17485	-3.02733	-3.09283	-2.70844	-3.34973	-2.81038	-3.07892	-3.08881	-2.85707	-2.68412	-2.83756	-2.9094	-2.95841
Cell 573	-0.21102	-0.259272	-0.373663	-0.392391	-0.40858	-0.453761	-0.499895	-0.544165	-0.57794	-0.590423	-0.605959	-0.682211	-0.68125	-0.565889	-0.631425	-0.600709	-0.620747	-0.60278	-0.682476	-0.601004	-0.62603	-0.578789	-0.512522	-0.575549	-0.500642	-0.504661		FALSE		-3.44553	-3.31133	-3.04759	-2.91229	-3.06438	-3.22443	-3.30859	-3.25713	-3.4272	-3.8972	-3.1226	-2.68586	-2.78326	-3.13159	-2.84723	-3.59617	-3.47256	-3.6069	-3.69707	-3.24282
Cell 574	-0.0200668	-0.078721	-0.124017	-0.227282	-0.264835	-0.308845	-0.292778	-0.197243	-0.110213	-0.14402	-0.109088	-0.26794	-0.125889	-0.274122	-0.178544	-0.335013	-0.302679	-0.274568	-0.338147	-0.226524	-0.216036	-0.25313	-0.328843	-0.26583	-0.390834	-0.432603		FALSE		-2.93026	-3.19422	-3.63355	-3.03149	-3.3548	-3.27182	-2.52804	-2.34351	-3.21858	-2.93026	-2.97079	-2.74989	-4.08948	-2.87012	-4.23561	-2.93026	-2.64902	-2.93894	-3.33252	-3.93458
Cell 575	-0.0185165	-0.0221871	-0.0379029	-0.0761504	-0.0723403	-0.0897168	-0.186486	-0.152674	-0.219588	-0.197729	-0.212985	-0.314666	-0.251949	-0.185557	-0.199879	-0.218407	-0.247139	-0.244023	-0.336089	-0.220376	-0.1857	-0.181163	-0.176273	-0.172998	-0.149878	-0.179146		FALSE		-2.87401	-3.5703	-2.55327	-2.88352	-3.01772	-2.50354	-2.62963	-2.69747	-2.94073	-3.51398	-4.12794	-2.63658	-2.81501	-2.78224	-2.76621	-2.94546	-2.59434	-2.97159	-2.89045	-3.42417
Cell 576	-0.164711	-0.17923	-0.246894	-0.312536	-0.376225	-0.362498	-0.418646	-0.382489	-0.38973	-0.379684	-0.414981	-0.4028	-0.419448	-0.476546	-0.428264	-0.546923	-0.504286	-0.487693	-0.509412	-0.49404	-0.46573	-0.507808	-0.503714	-0.526093	-0.583208	-0.578381		FALSE		-3.95686	-3.98034	-4.28137	-2.73868	-3.20623	-3.46476	-2.99756	-3.20623	-3.55437	-3.20623	-3.27657	-3.03421	-4.28137	-2.90317	-2.99257	-3.1085	-3.43627	-3.56351	-3.91339	-4.00516
Cell 577	-0.0611528	-0.0684905	-0.125165	-0.150281	-0.138373	-0.19931	-0.307338	-0.198166	-0.189191	-0.204587	-0.15253	-0.289893	-0.19416	-0.215667	-0.206906	-0.243937	-0.264722	-0.250228	-0.283811	-0.219052	-0.259504	-0.252506	-0.260519	-0.2457	-0.272436	-0.263057		FALSE		-3.01466	-3.27992	-2.67434	-3.34991	-2.99536	-2.64155	-2.66887	-2.40878	-2.57653	-3.245	-2.77604	-2.58379	-3.25825	-2.89887	-2.84298	-2.82278	-3.06459	-2.85421	-2.67635	-2.94304
Cell 578	-0.301224	-0.424361	-0.534881	-0.62946	-0.838796	-0.813199	-0.755132	-0.634696	-0.528344	-0.601102	-0.63297	-0.620595	-0.560302	-0.756209	-0.644771	-0.789879	-0.713706	-0.732218	-0.698339	-0.709081	-0.830386	-0.772308	-0.799592	-0.838637	-0.941993	-0.986734		FALSE		-3.29285	-4.49697	-3.86014	-4.01985	-2.99636	-3.3943	-3.9327	-4.37203	-3.89491	-4.01985	-4.071	-4.19594	-2.91339	-3.74364	-3.34062	-4.071	-3.9327	-3.9327	-3.89491	-3.86014
Cell 579	-0.410361	-0.58498	-0.684372	-0.707985	-0.79607	-0.772091	-0.850961	-0.838452	-0.868009	-0.863096	-0.85436	-0.894458	-0.888676	-0.881503	-0.86636	-0.945981	-0.908766	-0.892921	-0.972044	-0.907463	-0.931001	-0.881981	-0.86756	-0.900475	-0.909021	-0.881219		FALSE		-2.93651	-4.14063	-3.55236	-2.87493	-3.47552	-3.11176	-3.69154	-3.0919	-3.80069	-4.04372	-3.8976	-3.25133	-4.04372	-3.27287	-3.91339	-4.02253	-3.38097	-3.8396	-3.96454	-3.85339
Cell 580	-0.194103	-0.211682	-0.373649	-0.391	-0.405431	-0.436402	-0.528533	-0.486621	-0.474554	-0.476718	-0.476556	-0.563376	-0.518705	-0.482522	-0.471099	-0.577394	-0.537155	-0.544829	-0.623292	-0.497289	-0.530344	-0.486007	-0.530133	-0.524235	-0.493639	-0.524731		FALSE		-3.22418	-3.14688	-3.4772	-3.21858	-3.88022	-3.99673	-3.48228	-3.09155	-3.33615	-4.15643	-3.18639	-3.67931	-3.54247	-3.07126	-3.05187	-3.42493	-3.19686	-4.13295	-2.98195	-2.88407
Cell 581	-0.0678172	-0.094642	-0.160504	-0.203679	-0.222164	-0.221326	-0.292755	-0.255446	-0.233913	-0.250113	-0.227656	-0.334394	-0.241209	-0.271013	-0.243941	-0.332007	-0.315848	-0.281447	-0.351082	-0.253435	-0.270702	-0.263373	-0.271059	-0.268187	-0.279496	-0.30844		FALSE		-3.04177	-3.44096	-3.0545	-2.93739	-3.24639	-3.66703	-3.04051	-2.77398	-2.95143	-3.04682	-3.14468	-2.87927	-3.03061	-2.75025	-3.22101	-3.37945	-2.97339	-3.78845	-3.41947	-3.24639
Cell 582	-0.416769	-0.380298	-0.497129	-0.401171	-0.408929	-0.488599	-0.581751	-0.498277	-0.502397	-0.523944	-0.433905	-0.513684	-0.476894	-0.44704	-0.478302	-0.491373	-0.493081	-0.509249	-0.521692	-0.514925	-0.577247	-0.563801	-0.494588	-0.550969	-0.556342	-0.484954		FALSE		-4.16665	-4.24583	-3.92361	-3.99056	-3.56459	-3.31641	-3.14202	-3.47498	-3.03098	-3.41975	-2.98338	-3.07264	-2.87661	-3.58307	-3.19661	-3.30135	-3.51343	-3.4824	-3.11549	-3.39457
Cell 583	-0.214448	-0.240688	-0.334213	-0.442872	-0.496297	-0.483154	-0.558227	-0.553748	-0.509784	-0.575516	-0.606464	-0.686055	-0.57263	-0.616961	-0.588176	-0.674989	-0.682798	-0.656437	-0.751911	-0.626102	-0.591745	-0.614213	-0.623093	-0.606808	-0.603368	-0.702759		FALSE		-3.43627	-3.69843	-3.0183	-3.05457	-3.0676	-2.85418	-3.02519	-2.97969	-3.21345	-3.2993	-3.35763	-3.43953	-3.21442	-2.8796	-3.29693	-2.82099	-2.74122	-3.18517	-3.44118	-3.20191
Cell 584	-0.0903158	-0.130168	-0.253138	-0.439884	-0.484877	-0.466822	-0.480517	-0.41519	-0.369314	-0.369156	-0.371827	-0.535707	-0.348874	-0.514999	-0.45671	-0.556485	-0.530209	-0.525834	-0.546432	-0.420713	-0.462915	-0.424116	-0.485904	-0.471423	-0.535331	-0.616418		FALSE		-4.18639	-4.0103	-4.18639	-4.13524	-2.90479	-3.22025	-3.72775	-4.08948	-4.13524	-3.59812	-4.0103	-4.13524	-4.13524	-3.42672	-3.59812	-3.88536	-3.02502	-3.02878	-3.08088	-4.31133
Cell 585	-0.0225902	-0.0856399	-0.133451	-0.251358	-0.272014	-0.234083	-0.249096	-0.249924	-0.222042	-0.272499	-0.250552	-0.368609	-0.262481	-0.346895	-0.287288	-0.374823	-0.411928	-0.363779	-0.428649	-0.290586	-0.269494	-0.310573	-0.338196	-0.300608	-0.341339	-0.444964		FALSE		-3.1189	-3.11277	-3.60098	-3.09724	-3.14169	-3.54486	-3.19562	-3.33098	-3.36877	-3.5101	-3.30941	-3.18543	-3.78462	-3.67421	-3.09606	-3.09959	-3.60098	-2.99519	-3.34529	-2.89165
Cell 586	-0.191215	-0.271128	-0.333729	-0.425479	-0.479563	-0.509675	-0.560187	-0.61631	-0.659324	-0.744846	-0.77834	-0.777344	-0.771943	-0.740626	-0.800843	-0.773496	-0.799747	-0.761931	-0.880581	-0.786066	-0.710443	-0.673805	-0.652365	-0.713583	-0.653074	-0.765833		FALSE		-3.31304	-3.52583	-3.18341	-4.06295	-3.16228	-3.21101	-2.85047	-2.96335	-3.14796	-2.63771	-3.79709	-3.17709	-3.54298	-2.90593	-3.87731	-3.01806	-3.06199	-3.05341	-3.26591	-3.82967
Cell 587	-0.0612248	-0.176099	-0.273788	-0.534106	-0.588482	-0.57534	-0.553236	-0.40649	-0.301756	-0.380233	-0.443957	-0.498403	-0.392466	-0.646585	-0.484129	-0.67368	-0.649905	-0.684528	-0.625069	-0.57378	-0.611813	-0.577026	-0.663996	-0.660556	-0.812551	-0.888445		FALSE		-3.16211	-2.92039	-2.7773	-3.35229	-4.08088	-3.38705	-2.727	-3.24314	-4.0103	-3.0103	-3.96891	-3.65812	-3.86417	-3.30701	-3.53318	-3.30701	-2.85801	-3.36194	-3.44801	-2.80618
Cell 588	-0.271334	-0.388412	-0.491425	-0.659286	-0.759192	-0.79865	-0.795349	-0.581095	-0.483773	-0.545493	-0.521647	-0.70962	-0.563668	-0.730129	-0.626861	-0.797318	-0.763139	-0.769731	-0.760254	-0.671843	-0.699076	-0.655851	-0.793879	-0.807913	-0.845036	-0.94062		FALSE		-3.30438	-4.02454	-3.13993	-3.03184	-2.88101	-2.98315	-3.02094	-3.10372	-4.06233	-4.06233	-3.87327	-2.90232	-4.02454	-3.70578	-3.95759	-3.31839	-4.10372	-4.02454	-3.13059	-4.06233
Cell 589	-0.286403	-0.365272	-0.477209	-0.656418	-0.756247	-0.768963	-0.724573	-0.599992	-0.500964	-0.556578	-0.545542	-0.666966	-0.513879	-0.713045	-0.629662	-0.811267	-0.748925	-0.753811	-0.775367	-0.6856	-0.699006	-0.691971	-0.778696	-0.744715	-0.879526	-0.890099		FALSE		-3.41756	-2.9318	-3.12712	-3.60424	-4.10619	-3.58076	-2.99421	-4.25745	-3.21936	-3.26845	-4.05788	-4.22269	-3.49779	-4.01442	-3.23627	-3.1463	-3.9387	-3.25028	-4.10619	-3.90527
Cell 590	-0.199418	-0.257362	-0.361144	-0.457297	-0.521397	-0.516877	-0.594589	-0.501647	-0.46456	-0.473153	-0.488312	-0.71565	-0.513682	-0.611218	-0.509264	-0.629606	-0.623385	-0.568566	-0.659342	-0.570678	-0.550342	-0.454994	-0.631902	-0.496738	-0.599579	-0.652857		FALSE		-4.0103	-3.22616	-3.558	-2.5356	-2.65651	-2.88808	-4.0103	-3.13044	-3.35709	-3.0067	-4.24438	-4.0103	-3.0601	-3.33361	-3.48742	-3.97554	-3.91339	-2.92513	-3.20867	-3.32605
Cell 591	-0.150053	-0.152934	-0.231238	-0.278739	-0.298874	-0.315149	-0.375302	-0.368512	-0.414999	-0.40435	-0.462711	-0.497334	-0.484111	-0.460069	-0.502676	-0.492228	-0.498641	-0.48313	-0.563835	-0.47907	-0.477028	-0.471574	-0.429368	-0.490928	-0.45048	-0.482151		FALSE		-2.97528	-3.50174	-3.30475	-3.25106	-3.06218	-2.80277	-3.07545	-2.73224	-2.832	-3.11368	-3.41366	-3.42214	-3.67655	-3.04389	-3.02979	-2.99724	-2.94859	-3.11579	-2.96921	-3.25396
Cell 592	-0.152164	-0.178474	-0.272391	-0.559631	-0.676227	-0.498214	-0.509469	-0.498862	-0.378726	-0.603928	-0.716201	-0.563448	-0.503805	-0.777535	-0.739551	-0.902807	-0.794895	-0.733612	-0.810873	-0.745143	-0.678612	-0.621201	-0.651097	-0.769392	-0.717272	-0.977761		FALSE		-4.22778	-3.50762	-3.22239	-3.12655	-3.92675	-3.05533	-2.95478	-3.00702	-4.01693	-4.13087	-4.35272	-2.77485	-3.4066	-3.375	-2.61899	-3.80865	-2.82768	-2.92675	-3.98475	-3.10557
Cell 593	-0.122252	-0.172985	-0.223501	-0.270102	-0.299242	-0.289875	-0.3502	-0.377662	-0.461071	-0.45716	-0.501022	-0.510227	-0.509408	-0.4518	-0.521792	-0.478391	-0.500631	-0.505434	-0.57175	-0.513963	-0.497558	-0.456714	-0.440514	-0.481508	-0.450686	-0.481961		FALSE		-3.0497	-3.8554	-2.8015	-2.80425	-3.20913	-3.13524	-3.00589	-3.27725	-4.0238	-3.16268	-3.98034	-3.09304	-3.58655	-3.71149	-3.40493	-3.33407	-3.90462	-3.15334	-3.84016	-3.37314
Cell 594	-0.0679667	-0.120355	-0.208417	-0.262012	-0.296021	-0.331609	-0.408313	-0.346717	-0.323286	-0.346027	-0.342405	-0.468712	-0.350891	-0.377275	-0.383415	-0.437601	-0.468021	-0.427738	-0.482004	-0.381097	-0.411155	-0.393973	-0.42621	-0.384168	-0.389528	-0.453248		FALSE		-3.22391	-3.99023	-2.81227	-3.09957	-2.99587	-2.62426	-3.50846	-2.5968	-2.85116	-3.5322	-3.60078	-3.12748	-3.40604	-3.41713	-3.50846	-2.93752	-2.9041	-3.48159	-2.89839	-3.16145
Cell 595	-0.0113707	-0.041797	-0.0679759	-0.101131	-0.123617	-0.135394	-0.140237	-0.0747521	-0.0578517	-0.0786453	-0.0794782	-0.106268	-0.0817042	-0.122241	-0.0947005	-0.13864	-0.137587	-0.139094	-0.129942	-0.123698	-0.12426	-0.13453	-0.161928	-0.152543	-0.231256	-0.222638		FALSE		-3.28535	-3.2478	-2.84171	-2.84627	-2.88351	-2.63183	-2.79084	-2.68751	-2.76641	-2.66815	-2.91757	-3.15346	-2.78504	-2.74977	-3.15658	-2.62935	-2.92423	-3.06491	-3.00147	-3.205
Cell 596	-0.00232496	-0.0097471	-0.0221752	-0.0202057	-0.0349926	-0.0408064	-0.0440255	-0.0107487	-0.00732953	-0.00770455	-0.00648822	-0.0125444	-0.0108186	-0.0160457	-0.00597602	-0.021972	-0.0202334	-0.0232205	-0.0279022	-0.016212	-0.0223505	-0.029788	-0.0437211	-0.0357184	-0.0786408	-0.0748362		FALSE		-3.04809	-2.78613	-2.62762	-3.04248	-3.06242	-2.5649	-2.62708	-2.52889	-2.8554	-2.94114	-2.37378	-2.94893	-2.79945	-2.81318	-2.69216	-2.60164	-2.91443	-2.81731	-3.18639	-3.1768
Cell 597	-0.363719	-0.618235	-0.817311	-0.924104	-0.927216	-0.960403	-1.01921	-0.973355	-0.926845	-1.03185	-1.10868	-1.04554	-1.04982	-1.07363	-1.03798	-1.06437	-1.00012	-1.03308	-1.09222	-1.07506	-1.11661	-1.04982	-1.03443	-1.11136	-1.11562	-1.12349		FALSE		-3.44129	-3.70062	-3.55624	-3.49497	-3.88912	-3.37004	-3.40266	-3.46197	-3.90843	-4.04673	-3.36155	-3.49497	-4.0204	-3.55188	-3.67682	-4.03337	-3.67107	-4.04673	-3.9721	-3.67107
Cell 598	-0.0463499	-0.039085	-0.0633414	-0.0719773	-0.0672323	-0.113103	-0.165935	-0.127464	-0.137154	-0.130556	-0.12481	-0.204326	-0.152047	-0.0904606	-0.0893097	-0.143072	-0.135326	-0.126992	-0.209119	-0.116072	-0.128769	-0.108973	-0.104418	-0.0873638	-0.110098	-0.13893		FALSE		-3.52422	-3.37873	-2.97889	-3.17699	-3.69591	-3.40824	-2.76494	-2.67913	-3.97138	-2.93796	-4.06829	-3.23899	-3.1953	-3.0269	-2.96036	-3.0049	-2.44394	-2.81044	-2.8995	-2.6648
Cell 599	-0.243983	-0.329187	-0.358957	-0.417517	-0.429746	-0.47091	-0.533921	-0.47814	-0.503812	-0.560796	-0.583064	-0.614843	-0.585466	-0.603767	-0.604015	-0.600423	-0.611687	-0.579486	-0.665523	-0.615885	-0.632842	-0.573329	-0.546482	-0.630104	-0.677088	-0.67354		FALSE		-3.33361	-4.13524	-3.50402	-3.38619	-3.01211	-2.82703	-2.88672	-2.83663	-3.12806	-2.95118	-3.36113	-3.0049	-3.27324	-4.08948	-3.99257	-3.03068	-3.91339	-3.78845	-3.10721	-2.93263
Cell 600	-0.256942	-0.362191	-0.541697	-0.671087	-0.789312	-0.832437	-0.832985	-0.65467	-0.539615	-0.588351	-0.576423	-0.771159	-0.589267	-0.824116	-0.714462	-0.89429	-0.823758	-0.84318	-0.88509	-0.742315	-0.791563	-0.771384	-0.863098	-0.840782	-1.01383	-1.04761		FALSE		-3.21096	-3.27791	-3.70209	-3.66788	-3.60661	-3.86417	-3.2806	-3.31716	-2.92632	-3.36357	-3.74706	-3.32307	-3.38362	-3.67451	-3.31716	-3.48742	-3.15904	-2.85903	-3.18423	-4.07245
Cell 601	-0.205364	-0.262383	-0.410656	-0.536503	-0.606151	-0.601784	-0.616933	-0.565056	-0.547116	-0.606365	-0.591719	-0.748903	-0.595285	-0.705904	-0.60062	-0.724265	-0.760445	-0.700763	-0.806265	-0.627192	-0.640713	-0.62485	-0.690843	-0.68759	-0.673415	-0.818779		FALSE		-4.26018	-4.13524	-4.17303	-3.51545	-3.40824	-3.29014	-2.68808	-3.181	-3.59117	-3.79945	-3.57097	-3.0471	-4.0103	-3.2749	-3.95915	-2.59221	-2.75654	-3.29534	-3.02409	-3.18504
Cell 602	-0.517566	-0.510048	-0.570081	-0.535412	-0.509995	-0.606315	-0.693314	-0.692638	-0.75727	-0.697878	-0.696449	-0.76589	-0.746091	-0.671782	-0.68258	-0.725193	-0.714724	-0.70324	-0.745682	-0.703595	-0.749477	-0.726104	-0.643001	-0.721166	-0.681842	-0.633113		FALSE		-2.86537	-3.31133	-3.63994	-2.94527	-3.21845	-3.04688	-2.91206	-3.27298	-2.86777	-3.14881	-3.97812	-3.74403	-3.48575	-3.50099	-3.27298	-3.36837	-2.99391	-3.21576	-3.96288	-3.16046
Cell 603	-0.0404168	-0.0900379	-0.132534	-0.194878	-0.228989	-0.248468	-0.300556	-0.200038	-0.170566	-0.188406	-0.167246	-0.275277	-0.184699	-0.24611	-0.197682	-0.286561	-0.293143	-0.275703	-0.308892	-0.233754	-0.265343	-0.25997	-0.301273	-0.270835	-0.324099	-0.356727		FALSE		-3.17153	-3.03943	-2.88467	-2.63032	-2.89879	-2.53044	-3.07144	-2.69641	-2.90146	-2.88674	-3.37327	-2.99279	-3.18365	-2.86604	-3.00011	-3.25835	-2.77759	-2.83056	-2.96221	-2.78859
Cell 604	-0.0451848	-0.0890777	-0.115012	-0.200716	-0.234644	-0.233255	-0.285325	-0.250638	-0.257795	-0.313163	-0.32396	-0.409671	-0.332257	-0.359231	-0.341391	-0.416128	-0.420306	-0.396928	-0.446769	-0.357472	-0.311949	-0.338496	-0.341033	-0.314494	-0.321964	-0.409778		FALSE		-3.14817	-3.34191	-2.46105	-2.5497	-2.69728	-2.73155	-2.83828	-3.03717	-2.77883	-3.17524	-2.78241	-2.69015	-3.14224	-2.86666	-2.97287	-2.85557	-2.85194	-2.93475	-2.85315	-2.73892
Cell 605	-0.589379	-0.740917	-0.927265	-1.13481	-1.20271	-1.22428	-1.22998	-1.14283	-1.06014	-1.14023	-1.12521	-1.23571	-1.07226	-1.22042	-1.17819	-1.32718	-1.24362	-1.25441	-1.29675	-1.20804	-1.2033	-1.21703	-1.27994	-1.17767	-1.29642	-1.41997		FALSE		-3.23797	-3.50121	-3.65678	-3.35077	-3.46753	-3.54027	-3.26966	-4.08053	-3.45897	-3.5666	-3.40151	-3.18639	-3.99257	-3.54541	-3.20724	-3.33139	-3.40337	-3.70626	-3.22295	-3.74134
Cell 606	-0.0799057	-0.264917	-0.327558	-0.404767	-0.426793	-0.545479	-0.55537	-0.497238	-0.472796	-0.454997	-0.483903	-0.585192	-0.518285	-0.557016	-0.537917	-0.653934	-0.604262	-0.583003	-0.622268	-0.594085	-0.555506	-0.559145	-0.559581	-0.533235	-0.612022	-0.64094		FALSE		-3.42047	-4.0103	-2.6734	-4.18639	-3.19003	-2.75772	-2.8945	-2.83582	-3.67451	-4.66351	-2.58073	-3.145	-3.50214	-2.76589	-2.82466	-3.18639	-3.78845	-3.22815	-2.6734	-3.19003
Cell 607	-0.53657	-1.21536	-1.2085	-1.20758	-1.26713	-1.28298	-1.29271	-1.38574	-1.3597	-1.36704	-1.38378	-1.28537	-1.4767	-1.42898	-1.43252	-1.44336	-1.354	-1.44471	-1.39676	-1.44182	-1.30701	-1.39121	-1.34968	-1.34441	-1.38232	-1.392		FALSE		-3.54838	-4.20758	-4.15643	-3.61236	-3.07725	-3.1085	-3.12167	-4.13295	-3.42493	-3.24735	-3.19422	-4.20758	-4.03149	-3.98034	-3.2103	-2.84233	-3.34724	-4.06928	-3.55437	-3.52521
Cell 608	-0.0161466	-0.051675	-0.0907354	-0.104542	-0.1092	-0.159999	-0.176556	-0.101986	-0.0971857	-0.108221	-0.118299	-0.169064	-0.124623	-0.15532	-0.111192	-0.163427	-0.164539	-0.160745	-0.204847	-0.115485	-0.126655	-0.133988	-0.172066	-0.155768	-0.207399	-0.234812		FALSE		-3.28679	-3.43965	-3.30631	-3.18513	-2.33149	-2.95803	-2.91339	-2.72995	-4.0997	-3.31641	-2.82919	-2.90144	-3.99056	-4.04171	-2.68832	-2.88034	-4.06974	-3.04171	-3.02572	-3.40073
Cell 609	-0.0949246	-0.0814096	-0.108542	-0.190719	-0.232388	-0.225522	-0.274428	-0.245218	-0.225707	-0.258869	-0.279864	-0.384058	-0.28456	-0.286135	-0.28137	-0.367695	-0.363488	-0.336128	-0.413699	-0.282144	-0.260289	-0.252871	-0.266444	-0.262565	-0.277894	-0.345148		FALSE		-3.2803	-3.38731	-3.06753	-3.43449	-2.89144	-3.41704	-3.05995	-3.43449	-3.02253	-3.1042	-4.21981	-3.0103	-3.63435	-2.77734	-4.04372	-3.30074	-3.75742	-3.49966	-3.10254	-3.00365
Cell 610	-0.285992	-0.517741	-0.506396	-0.481655	-0.411479	-0.427259	-0.582913	-0.47068	-0.407691	-0.435876	-0.436674	-0.555557	-0.450214	-0.335087	-0.40414	-0.459053	-0.420326	-0.417827	-0.540159	-0.406903	-0.441531	-0.425165	-0.38457	-0.35392	-0.364479	-0.341179		FALSE		-3.31618	-2.96238	-3.45939	-2.889	-3.32109	-2.84727	-3.1042	-3.06418	-2.93719	-3.98682	-4.08948	-4.03512	-3.00312	-3.96454	-2.86763	-2.91339	-3.06145	-4.08948	-2.72524	-3.42047
Cell 611	-0.00114055	-0.000849061	-0.00754782	-0.0225092	-0.011639	-0.0150503	-0.0398202	-0.00715344	-0.000106042	-0.00408766	-0.00159639	-0.0107127	-0.00102818	-0.0050183	-0.000296983	-0.0153421	-0.0171189	-0.0113591	-0.00912894	-0.00749851	-0.0143609	-0.00936103	-0.0169047	-0.0285072	-0.0414836	-0.0394718		FALSE		-2.77261	-3.53318	-2.56536	-2.48157	-2.47428	-2.85757	-2.72346	-2.33491	-2.89875	-2.56648	-3.54364	-2.25661	-3.13524	-2.51994	-2.26489	-2.45314	-2.23318	-2.74649	-2.42807	-3.27561
Cell 612	-0.209165	-0.266568	-0.458362	-0.55463	-0.663165	-0.610367	-0.666727	-0.598428	-0.452052	-0.618777	-0.607251	-0.744284	-0.579365	-0.718469	-0.641641	-0.831035	-0.798135	-0.74141	-0.830676	-0.678603	-0.659794	-0.632963	-0.708565	-0.715485	-0.760043	-0.837162		FALSE		-3.06418	-3.0103	-3.45601	-4.18639	-4.08948	-3.69154	-3.43627	-2.91629	-3.91339	-3.34912	-3.91339	-4.13524	-3.35709	-3.74706	-4.0103	-3.11176	-3.88536	-3.02502	-3.13524	-3.41738
Cell 613	-0.0702569	-0.0917732	-0.161412	-0.208344	-0.219661	-0.245983	-0.284494	-0.217599	-0.199814	-0.200714	-0.20701	-0.287983	-0.21266	-0.249414	-0.236823	-0.302409	-0.291847	-0.268516	-0.308262	-0.261458	-0.226747	-0.242972	-0.29887	-0.257782	-0.288179	-0.327359		FALSE		-2.95632	-3.962	-2.60376	-2.79437	-2.79127	-3.04762	-2.65416	-2.39783	-2.98427	-2.82829	-2.8876	-2.72687	-3.01544	-2.67372	-3.0299	-2.78211	-2.74244	-2.91647	-2.62744	-2.79827
Cell 614	-0.029063	-0.0698031	-0.0867123	-0.133774	-0.160203	-0.151757	-0.167213	-0.109522	-0.0799055	-0.102296	-0.103296	-0.133089	-0.0961443	-0.146913	-0.118153	-0.164489	-0.162984	-0.150596	-0.144179	-0.137125	-0.127865	-0.142997	-0.177437	-0.163143	-0.213334	-0.224301		FALSE		-3.19112	-3.31649	-2.67874	-3.01546	-2.66617	-2.57315	-2.84226	-2.34676	-2.75474	-2.57976	-2.7153	-2.62874	-2.53949	-2.40103	-2.59133	-2.82463	-2.7153	-2.79552	-2.69913	-3.00436
Cell 615	-0.173139	-0.202149	-0.31237	-0.328651	-0.345829	-0.399838	-0.535505	-0.44436	-0.485605	-0.451262	-0.457876	-0.625027	-0.523217	-0.509415	-0.479504	-0.516186	-0.564673	-0.545413	-0.630675	-0.502292	-0.485497	-0.452575	-0.471606	-0.461369	-0.434247	-0.462694		FALSE		-3.14384	-3.19936	-2.68849	-4.0189	-4.36569	-3.00606	-3.04347	-2.80939	-3.23714	-3.43912	-3.36569	-2.97163	-3.3468	-3.07196	-3.16764	-3.3468	-2.94702	-2.79489	-3.40612	-3.02546
Cell 616	-0.0390864	-0.112398	-0.157161	-0.204798	-0.256317	-0.282211	-0.299428	-0.19187	-0.145778	-0.173371	-0.16343	-0.266447	-0.149491	-0.243199	-0.182216	-0.29704	-0.274638	-0.272892	-0.304196	-0.209844	-0.225038	-0.223105	-0.258437	-0.253146	-0.310815	-0.335824		FALSE		-3.54593	-3.28185	-3.15357	-3.90275	-3.19272	-2.74429	-3.04001	-2.84511	-3.23726	-3.09635	-3.13884	-2.95085	-3.63445	-3.4233	-3.10856	-2.98758	-3.46215	-2.90982	-3.013	-3.16112
Cell 617	-0.00865249	-0.00709446	-0.0259194	-0.0239109	-0.0286691	-0.0455139	-0.0701067	-0.0298263	-0.0485125	-0.041036	-0.040772	-0.0708739	-0.0627716	-0.0318377	-0.0374427	-0.0522126	-0.0570619	-0.0450074	-0.0722286	-0.0362447	-0.0401341	-0.0485951	-0.0532476	-0.0534145	-0.068526	-0.0557888		FALSE		-2.97596	-3.2925	-2.49799	-2.56304	-2.88777	-2.44143	-2.37074	-2.25665	-2.75259	-3.11905	-2.77759	-2.79734	-2.72751	-2.68651	-2.71341	-2.36355	-2.29887	-2.63377	-2.87652	-3.08838
Cell 618	-0.193035	-0.250192	-0.425319	-0.485363	-0.492802	-0.516209	-0.598056	-0.529766	-0.508078	-0.528678	-0.54501	-0.59807	-0.543556	-0.557524	-0.55543	-0.596177	-0.605416	-0.582023	-0.651319	-0.577464	-0.60293	-0.593784	-0.581464	-0.579399	-0.607416	-0.600472		FALSE		-2.91339	-3.00312	-3.10948	-3.20299	-2.96076	-2.98397	-2.90764	-3.48203	-3.2833	-3.89915	-3.88536	-3.37767	-3.39051	-3.12334	-2.95594	-3.14747	-2.99084	-3.09826	-2.84151	-3.30773
Cell 619	-0.166855	-0.252071	-0.381276	-0.465232	-0.497562	-0.505131	-0.561215	-0.530875	-0.506088	-0.565193	-0.660084	-0.708402	-0.592449	-0.691164	-0.624949	-0.691368	-0.703814	-0.670882	-0.800504	-0.679775	-0.624366	-0.627083	-0.67021	-0.671872	-0.649819	-0.735071		FALSE		-3.05606	-3.68416	-3.27944	-2.7208	-3.1958	-3.31758	-3.13386	-3.06068	-3.24616	-3.06535	-3.16668	-2.90601	-3.10079	-3.04248	-3.47218	-2.96423	-2.93545	-3.16226	-3.119	-3.8554
Cell 620	-0.236944	-0.281123	-0.3434	-0.409031	-0.419563	-0.484474	-0.537705	-0.464988	-0.463096	-0.468285	-0.438279	-0.550337	-0.437185	-0.458088	-0.446026	-0.546533	-0.480506	-0.477354	-0.538712	-0.454743	-0.43034	-0.479794	-0.48684	-0.462593	-0.47939	-0.520414		FALSE		-3.59977	-3.72887	-3.42368	-4.21442	-3.82162	-3.41145	-3.93972	-3.26018	-2.99926	-3.96775	-3.00239	-3.69668	-3.23804	-3.09076	-3.61236	-3.13737	-2.96057	-3.63196	-3.35145	-3.3276
Cell 621	-0.286398	-0.327684	-0.480449	-0.465329	-0.488437	-0.523331	-0.640097	-0.639092	-0.677752	-0.663373	-0.63127	-0.744841	-0.652386	-0.630758	-0.663607	-0.698615	-0.667513	-0.665587	-0.763154	-0.643694	-0.666891	-0.6606	-0.661932	-0.621654	-0.565797	-0.603168		FALSE		-4.071	-4.12899	-2.83737	-3.09327	-3.86014	-2.89491	-3.08199	-3.97409	-3.9327	-3.0056	-4.01985	-3.9327	-3.34062	-3.29285	-2.9447	-2.85351	-2.71641	-3.26652	-2.5867	-3.74364
Cell 622	-0.185858	-0.224902	-0.282697	-0.366436	-0.398205	-0.398117	-0.48829	-0.4888	-0.549259	-0.63998	-0.644591	-0.711812	-0.658434	-0.602038	-0.668047	-0.667786	-0.682427	-0.665889	-0.696678	-0.615113	-0.58241	-0.563441	-0.531391	-0.550413	-0.530813	-0.58948		FALSE		-2.92517	-3.57021	-2.93204	-3.31971	-2.69099	-2.75059	-2.81044	-3.08563	-3.27934	-3.23772	-3.36266	-3.32969	-3.47988	-2.91505	-3.08153	-3.13065	-2.67954	-2.88814	-3.2228	-3.05315
Cell 623	-0.406821	-0.480466	-0.60263	-0.749074	-0.877998	-0.873728	-0.863918	-0.754867	-0.673825	-0.72447	-0.743247	-0.89171	-0.758595	-0.943101	-0.798769	-0.972453	-0.950222	-0.913132	-0.940941	-0.853827	-0.815948	-0.823463	-0.858059	-0.845401	-0.973232	-1.04065		FALSE		-4.33936	-3.44541	-3.52091	-3.4595	-4.11751	-3.599	-4.16327	-3.32163	-3.40994	-3.28821	-4.21442	-3.17799	-4.21442	-3.15372	-3.19582	-3.98718	-3.13524	-3.29144	-3.97138	-3.75578
Cell 624	-0.248165	-0.369426	-0.564225	-0.710386	-0.784277	-0.780962	-0.839479	-0.668046	-0.535011	-0.577194	-0.600856	-0.681076	-0.532874	-0.758774	-0.623191	-0.830983	-0.723088	-0.778123	-0.770194	-0.658969	-0.691413	-0.637897	-0.712741	-0.713779	-0.846417	-0.92846		FALSE		-3.35329	-3.48457	-3.42872	-3.25262	-2.58792	-3.98802	-4.15075	-3.0586	-3.27307	-3.2379	-4.28905	-3.55868	-3.35963	-4.11296	-3.98802	-3.05226	-3.13907	-3.45975	-2.7238	-3.41399
Cell 625	-0.089325	-0.144091	-0.19053	-0.221901	-0.26302	-0.272094	-0.337131	-0.279794	-0.222127	-0.231069	-0.221858	-0.380332	-0.258186	-0.29552	-0.274901	-0.381361	-0.350696	-0.347369	-0.388952	-0.295453	-0.293925	-0.290693	-0.341636	-0.322148	-0.327917	-0.387912		FALSE		-3.07691	-2.96945	-2.68742	-3.78055	-3.31735	-2.67069	-2.84293	-2.60642	-3.20888	-3.10572	-3.07691	-2.65109	-2.64375	-2.82501	-2.88337	-2.65767	-2.69458	-2.97218	-3.15983	-3.0565
Cell 626	-0.152994	-0.250418	-0.340415	-0.604318	-0.758	-0.738239	-0.626235	-0.54538	-0.396311	-0.590289	-0.55859	-0.588596	-0.507744	-0.71277	-0.582219	-0.80295	-0.685355	-0.716214	-0.708703	-0.712224	-0.628483	-0.626265	-0.7632	-0.711896	-0.928213	-1.00381		FALSE		-3.30178	-3.24438	-3.20111	-4.5666	-3.24438	-4.03512	-3.145	-3.62212	-3.05875	-3.2788	-4.0103	-3.04286	-4.11944	-3.40225	-4.0103	-3.1483	-3.33107	-3.69737	-3.24854	-2.92712
Cell 627	-0.0902982	-0.110643	-0.255732	-0.366362	-0.43567	-0.426773	-0.518934	-0.462567	-0.408468	-0.473942	-0.431436	-0.604583	-0.470066	-0.542864	-0.512872	-0.57981	-0.617104	-0.557534	-0.65915	-0.545729	-0.494091	-0.498584	-0.514551	-0.46997	-0.487448	-0.608616		FALSE		-3.3138	-3.61236	-2.84419	-2.92948	-2.9124	-2.73994	-2.93984	-2.84588	-4.05169	-3.50762	-3.56121	-3.0318	-3.19511	-3.70558	-3.19135	-3.05991	-2.89503	-2.84927	-2.90848	-3.39547
Cell 628	-0.117818	-0.150114	-0.239783	-0.270674	-0.302772	-0.351422	-0.430464	-0.385357	-0.415626	-0.417765	-0.436653	-0.557754	-0.450976	-0.414443	-0.415054	-0.469919	-0.501305	-0.438417	-0.501966	-0.445924	-0.443504	-0.419326	-0.454947	-0.404985	-0.402431	-0.416496		FALSE		-2.98351	-3.05169	-2.98165	-2.76166	-3.03466	-2.76952	-3.02844	-3.79642	-3.3193	-2.93942	-3.53981	-3.26994	-2.69662	-2.85441	-2.70048	-3.02231	-2.97432	-2.76839	-2.85857	-3.70927
Cell 629	-0.300331	-0.335839	-0.437558	-0.535898	-0.534181	-0.56772	-0.674597	-0.634636	-0.614425	-0.666944	-0.722284	-0.808337	-0.688554	-0.669171	-0.739745	-0.760231	-0.775121	-0.742816	-0.86677	-0.736326	-0.709362	-0.634481	-0.664968	-0.634889	-0.687828	-0.752889		FALSE		-3.59426	-3.67167	-3.49913	-3.52858	-3.08306	-3.23138	-4.17051	-3.17387	-4.13833	-3.85309	-4.13833	-4.10837	-4.08034	-3.11714	-3.37597	-3.33507	-2.9989	-3.92273	-4.02919	-3.25103
Cell 630	-0.0675092	-0.077508	-0.117384	-0.156832	-0.183287	-0.184677	-0.214335	-0.189674	-0.166635	-0.216685	-0.212717	-0.288269	-0.18259	-0.215613	-0.205175	-0.276212	-0.281082	-0.230553	-0.306964	-0.190258	-0.170792	-0.188838	-0.194074	-0.17919	-0.191129	-0.247264		FALSE		-3.43912	-3.76767	-3.09548	-3.33018	-3.00396	-3.20599	-2.99909	-2.71248	-3.22186	-3.25923	-3.20377	-2.9639	-3.25174	-3.30151	-3.26685	-3.10952	-3.06065	-3.14	-3.17588	-3.3029
Cell 631	-0.29883	-0.600776	-0.697301	-0.810018	-0.828555	-0.840772	-0.911164	-0.855794	-0.84613	-0.846096	-0.796731	-0.881814	-0.85203	-0.885269	-0.822692	-0.91347	-0.921129	-0.96433	-0.887618	-0.867429	-0.893743	-0.872775	-0.82633	-0.856708	-0.926081	-0.903717		FALSE		-3.41667	-4.08285	-4.02733	-4.12424	-3.03434	-4.10305	-3.77206	-3.38785	-3.69288	-3.36837	-3.96288	-3.25501	-3.69288	-3.51146	-3.81249	-3.03258	-3.68491	-3.42527	-3.56195	-3.83421
Cell 632	-0.336082	-0.413459	-0.504365	-0.678136	-0.810937	-0.718519	-0.891728	-0.77	-0.82282	-0.893408	-0.975128	-1.10803	-0.948659	-0.920294	-1.03114	-1.02748	-1.03264	-1.03033	-1.10927	-0.956454	-0.849039	-0.765034	-0.80023	-0.826116	-0.856659	-0.963025		FALSE		-3.00414	-3.16079	-3.30517	-3.95231	-3.44042	-4.25334	-2.83215	-3.87767	-3.32392	-3.19739	-4.25334	-4.0103	-4.0103	-3.19739	-4.04248	-3.53318	-4.0103	-3.393	-4.37828	-3.22701
Cell 633	-0.293656	-0.321541	-0.555591	-0.689116	-0.737395	-0.802223	-0.746382	-0.698445	-0.70048	-0.746171	-0.75295	-0.882463	-0.738514	-0.806148	-0.827658	-0.944129	-0.851543	-0.853394	-1.03399	-0.800131	-0.770852	-0.744332	-0.84037	-0.804181	-0.783271	-0.865837		FALSE		-3.47973	-3.62283	-3.33252	-2.98764	-3.4031	-3.95686	-2.56536	-2.84822	-3.17491	-3.82064	-3.89319	-3.27182	-4.12167	-2.77773	-3.14925	-3.4031	-3.14925	-2.88536	-4.05952	-3.34912
Cell 634	-0.00543405	-0.015557	-0.0361169	-0.0625372	-0.0858712	-0.086708	-0.130652	-0.0659225	-0.0570947	-0.0706143	-0.0638128	-0.126023	-0.0813058	-0.0960346	-0.0721544	-0.12406	-0.128458	-0.136165	-0.152456	-0.103591	-0.10983	-0.11826	-0.135581	-0.127883	-0.153342	-0.168179		FALSE		-3.07196	-3.68646	-2.50903	-2.82162	-2.46745	-2.5776	-2.63553	-2.43513	-3.1738	-2.61492	-2.94062	-2.59239	-3.06466	-2.95444	-2.86814	-2.67157	-3.11581	-2.77586	-2.99978	-3.23894
Cell 635	-0.062562	-0.404057	-0.523698	-0.62718	-0.69427	-0.682562	-0.716599	-0.660271	-0.592654	-0.618654	-0.670945	-0.685669	-0.669129	-0.751877	-0.688281	-0.767682	-0.776915	-0.78288	-0.81767	-0.737457	-0.769157	-0.785752	-0.779861	-0.782724	-0.838809	-0.963622		FALSE		-2.68875	-3.59184	-2.80926	-2.90921	-3.91339	-3.27765	-2.89287	-3.73265	-2.64812	-3.40475	-3.13059	-2.67397	-3.88624	-3.20609	-3.01915	-3.49094	-3.0703	-2.7613	-3.11919	-2.967
Cell 636	-0.513659	-0.395796	-0.56096	-0.681229	-0.715562	-0.698981	-0.734396	-0.722373	-0.76857	-0.810629	-0.808455	-0.969704	-0.866679	-0.812259	-0.849861	-0.966117	-0.927769	-0.938432	-0.984979	-0.863848	-0.821183	-0.815982	-0.799078	-0.756335	-0.817872	-0.895634		FALSE		-3.56337	-4.11622	-4.18316	-3.64604	-4.1374	-2.63158	-3.22892	-4.23431	-3.69807	-3.93328	-3.6531	-3.03531	-3.4214	-3.28007	-3.29856	-3.96131	-3.56337	-3.57511	-3.00707	-3.81519
Cell 637	-0.0591714	-0.096781	-0.162246	-0.252861	-0.299793	-0.307525	-0.323586	-0.236129	-0.18932	-0.23078	-0.184744	-0.339346	-0.226937	-0.290265	-0.212573	-0.357264	-0.327001	-0.352925	-0.362109	-0.26322	-0.259262	-0.25104	-0.327256	-0.305246	-0.304217	-0.428358		FALSE		-3.44999	-4.05606	-3.20639	-3.15096	-2.99746	-3.28602	-3.04651	-2.91571	-3.02353	-3.4382	-3.30273	-3.86417	-3.43052	-3.25189	-3.30273	-2.72175	-3.0843	-3.32906	-4.18639	-3.15701
Cell 638	-0.244803	-0.260653	-0.397363	-0.330628	-0.421059	-0.374439	-0.501291	-0.449382	-0.483812	-0.510322	-0.473293	-0.672342	-0.586534	-0.573297	-0.610709	-0.593739	-0.605927	-0.594653	-0.691815	-0.588712	-0.547873	-0.508977	-0.524074	-0.553088	-0.552389	-0.626485		FALSE		-3.61236	-4.02733	-4.24918	-3.91339	-3.85124	-3.30306	-3.32836	-4.32836	-3.91339	-4.18224	-4.12424	-3.10305	-3.94815	-2.84264	-4.07309	-3.98594	-3.27915	-3.34609	-3.68491	-4.24918
Cell 639	-0.365051	-0.464124	-0.565799	-0.750141	-0.814269	-0.856012	-0.817403	-0.776776	-0.740351	-0.771963	-0.856742	-0.925301	-0.814721	-0.94416	-0.894961	-0.968367	-0.999777	-0.967766	-0.972936	-0.884374	-0.879924	-0.809449	-0.897748	-0.869172	-0.932244	-1.01725		FALSE		-3.5219	-3.23984	-2.90166	-4.0103	-3.65056	-3.61696	-3.08629	-3.09872	-3.88251	-3.92733	-4.09872	-3.10153	-2.76078	-3.01954	-3.14604	-2.25223	-2.48696	-3.16848	-2.65609	-3.25163
Cell 640	-0.219176	-0.236577	-0.334588	-0.319184	-0.328181	-0.377643	-0.460101	-0.529802	-0.601995	-0.575117	-0.601001	-0.634285	-0.700117	-0.538367	-0.61568	-0.548724	-0.554562	-0.593611	-0.718726	-0.636098	-0.63586	-0.578519	-0.517439	-0.572809	-0.559237	-0.534538		FALSE		-4.04961	-3.02951	-3.06119	-3.08285	-2.78803	-2.91006	-2.88745	-3.76016	-3.86597	-3.88121	-3.37412	-3.36458	-3.26018	-3.32836	-3.35064	-3.01873	-3.41988	-3.36458	-3.0519	-2.92696
Cell 641	-0.0657413	-0.0903487	-0.16031	-0.2177	-0.205533	-0.262712	-0.341229	-0.28949	-0.289155	-0.301584	-0.273653	-0.405797	-0.298069	-0.313003	-0.291568	-0.373454	-0.373473	-0.350501	-0.428942	-0.33452	-0.334206	-0.310499	-0.332181	-0.301125	-0.315696	-0.356738		FALSE		-2.8571	-3.61899	-2.60518	-2.95527	-2.77709	-2.79945	-2.71396	-2.59243	-2.78452	-2.87964	-2.92948	-3.00594	-3.08425	-2.709	-2.75552	-2.74378	-2.53999	-3.04156	-2.69844	-2.94571
Cell 642	-0.21132	-0.219874	-0.370995	-0.39361	-0.398999	-0.485113	-0.568403	-0.427423	-0.382236	-0.407303	-0.375853	-0.525962	-0.413178	-0.463907	-0.424408	-0.492584	-0.53562	-0.498062	-0.522305	-0.482392	-0.466255	-0.481641	-0.551759	-0.512507	-0.575834	-0.580285		FALSE		-3.60583	-3.44068	-3.33499	-3.37121	-2.90816	-3.22778	-4.08948	-3.37883	-2.92948	-2.98165	-4.00054	-3.30805	-3.20402	-3.77869	-3.52342	-3.07397	-3.30157	-3.31796	-3.47286	-3.8637
Cell 643	-0.0467804	-0.110571	-0.177457	-0.312017	-0.424824	-0.376107	-0.375727	-0.280179	-0.165086	-0.216487	-0.177594	-0.319528	-0.192861	-0.351608	-0.288429	-0.452908	-0.379576	-0.355931	-0.390666	-0.311129	-0.297834	-0.304296	-0.394599	-0.35664	-0.470414	-0.480287		FALSE		-2.98537	-3.20043	-3.62845	-3.02231	-3.16239	-3.29964	-2.62845	-2.70144	-3.53981	-3.01626	-3.0305	-2.85166	-3.23545	-3.23878	-3.20971	-3.60453	-2.80005	-3.19436	-3.06047	-2.93442
Cell 644	-0.149866	-0.177552	-0.317924	-0.431971	-0.456779	-0.471538	-0.533501	-0.464169	-0.495393	-0.498844	-0.504415	-0.584818	-0.478209	-0.554451	-0.533651	-0.590413	-0.607597	-0.592748	-0.604399	-0.485597	-0.521152	-0.530393	-0.49438	-0.511052	-0.49271	-0.568801		FALSE		-4.05472	-3.93821	-3.55588	-4.16866	-3.51545	-3.06486	-2.98114	-4.12727	-3.03194	-4.32356	-4.08948	-3.01944	-2.91098	-3.08948	-2.80131	-2.88763	-3.69154	-3.23416	-3.82624	-2.98682
Cell 645	-0.0255705	-0.0792108	-0.0815072	-0.17278	-0.220298	-0.200435	-0.213422	-0.237442	-0.225543	-0.252959	-0.29751	-0.357178	-0.319071	-0.361678	-0.346033	-0.35464	-0.460502	-0.349823	-0.443978	-0.322894	-0.287735	-0.247122	-0.261362	-0.263894	-0.256675	-0.385622		FALSE		-2.81977	-3.48273	-2.59207	-3.14586	-3.48742	-2.64165	-2.62255	-2.62839	-2.98583	-3.13946	-3.36842	-2.51924	-2.83526	-3.3613	-3.05154	-2.64367	-3.52179	-3.6187	-3.13524	-3.02796
Cell 646	-0.50487	-0.545038	-0.71749	-0.888833	-0.921894	-0.884518	-0.959903	-0.876067	-0.855674	-0.846432	-0.951515	-0.945029	-0.883953	-1.0094	-0.973871	-1.15907	-1.0607	-1.08875	-1.1443	-1.04595	-0.922357	-0.98602	-0.988908	-0.958351	-0.936164	-1.05253		FALSE		-3.54272	-3.62191	-3.00795	-3.54272	-3.41779	-4.09903	-3.01267	-3.67306	-4.23373	-3.13524	-4.23373	-4.09903	-3.29285	-4.04467	-4.04467	-4.071	-2.96977	-3.30663	-3.87718	-3.29285
Cell 647	-0.105464	-0.163516	-0.247388	-0.360185	-0.455071	-0.390264	-0.460684	-0.553397	-0.583905	-0.654776	-0.750483	-0.763415	-0.722277	-0.718703	-0.772838	-0.821455	-0.822291	-0.771199	-0.917329	-0.776374	-0.665757	-0.653087	-0.620297	-0.681134	-0.628631	-0.736646		FALSE		-2.9625	-3.47055	-2.84289	-2.99863	-3.41802	-3.0628	-3.33338	-2.95392	-3.68726	-2.90911	-4.02562	-3.21701	-4.02562	-3.13811	-2.97919	-3.01354	-3.09424	-3.44642	-3.19344	-3.22048
Cell 648	-0.0356992	-0.0928067	-0.139687	-0.21138	-0.236479	-0.261866	-0.271691	-0.255452	-0.195813	-0.274124	-0.252661	-0.354521	-0.255071	-0.328429	-0.295082	-0.392423	-0.383542	-0.333296	-0.431149	-0.320358	-0.306075	-0.295386	-0.356287	-0.302906	-0.333119	-0.424294		FALSE		-2.69855	-2.95086	-2.72474	-2.8144	-2.83037	-2.49266	-3.05445	-2.43937	-2.78413	-2.98773	-2.80528	-2.73614	-3.15904	-2.99466	-2.95086	-2.77058	-2.74785	-3.94335	-2.79019	-3.01613
Cell 649	-0.147951	-0.37178	-0.467397	-0.568082	-0.583196	-0.725259	-0.684541	-0.509812	-0.403404	-0.413348	-0.373071	-0.596668	-0.361991	-0.645046	-0.439004	-0.706294	-0.629731	-0.616542	-0.614555	-0.51545	-0.575947	-0.595866	-0.727919	-0.682112	-0.801008	-0.849307		FALSE		-3.5776	-2.97138	-4.14747	-4.51545	-4.21442	-4.2936	-3.71382	-2.84956	-3.4485	-4.2936	-3.99257	-4.21442	-2.84644	-3.99257	-3.91339	-3.99257	-4.03833	-3.01485	-3.7373	-3.7373
Cell 650	-0.358663	-0.511704	-0.709886	-0.873366	-1.03058	-0.985763	-0.969857	-0.86667	-0.79274	-0.819618	-0.905856	-1.06648	-0.841437	-1.07076	-0.953066	-1.04676	-1.16288	-0.981424	-1.15637	-0.948333	-0.913674	-0.850447	-1.01176	-0.906661	-1.0407	-1.1633		FALSE		-3.21442	-4.32836	-4.00614	-2.94815	-3.91339	-3.74858	-2.92182	-3.66561	-3.94815	-2.71984	-4.12424	-3.41988	-4.00614	-3.44755	-3.18224	-4.09791	-3.20779	-3.50229	-4.18224	-3.36932
Cell 651	-0.137139	-0.145295	-0.206189	-0.207542	-0.204734	-0.241635	-0.301055	-0.240334	-0.21588	-0.205706	-0.186647	-0.295559	-0.219929	-0.215096	-0.196811	-0.27505	-0.258746	-0.242929	-0.296634	-0.21821	-0.231323	-0.227351	-0.247221	-0.230045	-0.261973	-0.262213		FALSE		-2.88418	-3.37022	-3.57615	-3.81272	-3.54005	-2.86294	-3.15236	-3.04043	-3.37933	-3.87718	-3.22204	-3.35779	-3.32899	-3.12796	-3.27512	-3.19714	-3.07738	-3.73105	-3.16453	-3.67669
Cell 652	-0.0842307	-0.0901626	-0.204512	-0.328231	-0.407931	-0.408511	-0.479155	-0.332546	-0.29002	-0.269713	-0.299382	-0.574235	-0.279111	-0.405198	-0.384228	-0.520196	-0.512653	-0.510454	-0.52045	-0.486629	-0.4976	-0.43249	-0.589013	-0.564468	-0.611772	-0.752492		FALSE		-3.52218	-3.61909	-3.41667	-3.4385	-3.68491	-3.29817	-3.18974	-3.06734	-3.25501	-3.48575	-3.31806	-4.08285	-3.33537	-3.15576	-3.63288	-3.44755	-2.93531	-3.97812	-3.56195	-3.13302
Cell 653	-0.312242	-0.330954	-0.541799	-0.619009	-0.682274	-0.72623	-0.727942	-0.641923	-0.568223	-0.612203	-0.643838	-0.817021	-0.643631	-0.741241	-0.674077	-0.892476	-0.80413	-0.7601	-0.838228	-0.72832	-0.716477	-0.72504	-0.807842	-0.833686	-0.788379	-0.878606		FALSE		-4.5666	-2.99257	-3.33615	-2.76383	-3.43627	-4.16866	-4.32356	-3.60046	-4.12727	-3.96454	-3.20962	-4.16866	-3.13928	-3.99257	-3.16006	-3.77072	-3.88991	-3.19553	-4.08948	-3.93821
Cell 654	-0.0175164	-0.0359399	-0.0838246	-0.155197	-0.186161	-0.200398	-0.196027	-0.115797	-0.0560977	-0.0701385	-0.0712031	-0.155518	-0.0685215	-0.169421	-0.101527	-0.195453	-0.184009	-0.172998	-0.183214	-0.111287	-0.124341	-0.136057	-0.196536	-0.132154	-0.231076	-0.252566		FALSE		-2.87863	-3.63464	-3.0364	-2.76623	-3.2475	-2.91922	-2.57493	-2.73155	-2.85018	-3.26994	-2.99606	-2.89358	-2.62783	-2.98911	-2.84397	-3.20867	-2.50856	-2.67367	-2.92662	-3.91339
Cell 655	-0.105527	-0.169127	-0.23243	-0.280184	-0.288695	-0.328315	-0.391299	-0.354415	-0.388553	-0.413371	-0.378829	-0.494971	-0.444911	-0.396184	-0.427586	-0.46586	-0.449451	-0.454294	-0.514522	-0.411912	-0.426869	-0.429077	-0.443946	-0.431843	-0.417515	-0.461576		FALSE		-3.51387	-2.94448	-2.80249	-3.06158	-3.12227	-2.92297	-2.87633	-3.19135	-3.3484	-3.30157	-3.33153	-3.57097	-3.26636	-3.35056	-3.18393	-3.13788	-2.47191	-2.77581	-3.0103	-3.28826
Cell 656	-0.384302	-0.332335	-0.513617	-0.552824	-0.628197	-0.646218	-0.68668	-0.74345	-0.79634	-0.889393	-0.903494	-0.949422	-0.94464	-0.858431	-0.904932	-1.02313	-0.967336	-0.94013	-1.1941	-0.90182	-0.815604	-0.806471	-0.822746	-0.848469	-0.791471	-0.851489		FALSE		-2.85	-3.61236	-3.37828	-3.44322	-3.75849	-4.19422	-3.27657	-3.25789	-3.98034	-2.94781	-2.90723	-3.21858	-4.33252	-3.08027	-4.12167	-2.98519	-3.20623	-3.7171	-2.93241	-3.18639
Cell 657	-0.30995	-0.395319	-0.524288	-0.742488	-0.773168	-0.708506	-0.714358	-0.834209	-0.78414	-0.9051	-0.910557	-0.960509	-1.01897	-1.12541	-0.955696	-1.09866	-1.09015	-1.00515	-1.08785	-0.840138	-0.954696	-0.870099	-0.940766	-0.903321	-0.816227	-1.05431		FALSE		-3.46342	-4.47766	-2.79642	-3.8756	-4.05169	-3.67603	-3.23878	-4.17663	-4.00054	-4.47766	-3.91339	-4.05169	-4.10968	-4.00054	-4.10968	-2.9017	-4.47766	-3.26459	-4.05169	-3.69951
Cell 658	-0.0844764	-0.135304	-0.196034	-0.238563	-0.274062	-0.309394	-0.360836	-0.360406	-0.344664	-0.348225	-0.390893	-0.398067	-0.400247	-0.362249	-0.410997	-0.429994	-0.410242	-0.393111	-0.47558	-0.417144	-0.41944	-0.415114	-0.405357	-0.428299	-0.451146	-0.473697		FALSE		-2.85983	-3.29469	-3.06636	-3.71097	-3.04563	-4.05681	-3.87447	-2.83761	-3.05305	-2.9637	-2.82304	-3.1755	-2.58095	-2.98879	-3.15137	-3.35035	-3.18301	-2.527	-3.16812	-3.24245
Cell 659	-0.0151634	-0.0387949	-0.0466136	-0.0666876	-0.0762107	-0.0852579	-0.0943781	-0.0771917	-0.101755	-0.112888	-0.125878	-0.14904	-0.128248	-0.120132	-0.137905	-0.139802	-0.144839	-0.132573	-0.168776	-0.123577	-0.11928	-0.116208	-0.10971	-0.10675	-0.120981	-0.130804		FALSE		-2.9984	-3.1883	-2.54043	-2.84276	-2.81233	-2.66123	-2.52334	-2.35652	-2.7443	-2.73781	-2.98682	-2.63264	-2.67598	-2.76872	-2.62446	-2.86672	-2.45939	-2.71793	-2.60157	-3.00026
Cell 660	-0.359998	-0.418578	-0.563611	-0.650199	-0.715888	-0.736176	-0.778393	-0.681418	-0.630842	-0.669642	-0.649061	-0.804069	-0.671565	-0.758921	-0.66778	-0.800059	-0.772049	-0.750291	-0.81043	-0.707074	-0.672774	-0.685905	-0.712242	-0.69493	-0.738858	-0.756077		FALSE		-3.55598	-4.02008	-3.28323	-3.39527	-3.53931	-3.42775	-4.11153	-3.05917	-3.36383	-3.37613	-3.66974	-3.47055	-3.55036	-3.08648	-3.75336	-3.97323	-3.80377	-3.19673	-3.81391	-3.69499
Cell 661	-0.0249129	-0.0286939	-0.0496644	-0.0608415	-0.0898128	-0.0993785	-0.132732	-0.0722984	-0.0842623	-0.0795274	-0.075038	-0.158631	-0.102943	-0.11464	-0.0959777	-0.160321	-0.147243	-0.126798	-0.185666	-0.117006	-0.11208	-0.105872	-0.121586	-0.13428	-0.152944	-0.150149		FALSE		-3.09639	-3.13271	-2.98263	-3.38596	-3.24766	-3.11781	-2.58864	-2.48914	-3.3726	-3.51698	-3.06504	-2.55532	-2.7481	-2.7481	-3.36391	-2.92263	-2.64314	-2.94335	-3.1779	-2.7481
Cell 662	-0.00796277	-0.0511058	-0.0925791	-0.156721	-0.219546	-0.192054	-0.209398	-0.214291	-0.213698	-0.250049	-0.292141	-0.303633	-0.274887	-0.274793	-0.301753	-0.306473	-0.325636	-0.301423	-0.337574	-0.306113	-0.257156	-0.246065	-0.260546	-0.264712	-0.28398	-0.340751		FALSE		-3.14511	-3.55315	-2.81434	-3.3089	-2.8915	-3.20764	-3.07461	-2.98541	-3.84575	-3.2416	-3.59327	-2.86278	-3.16381	-2.93031	-2.98082	-2.84575	-3.04324	-3.67526	-3.51253	-2.85589
Cell 663	-0.552911	-0.606804	-0.68499	-0.715706	-0.797387	-0.792851	-0.864186	-0.758162	-0.771616	-0.756171	-0.768816	-0.859448	-0.767716	-0.763676	-0.771817	-0.826662	-0.838025	-0.792417	-0.841469	-0.805635	-0.785095	-0.84785	-0.821422	-0.852854	-0.837999	-0.877917		FALSE		-3.21753	-3.7171	-3.91339	-3.20219	-4.31916	-3.99882	-3.46845	-3.36491	-3.20219	-3.99882	-2.99882	-3.96261	-4.21442	-3.04248	-3.46845	-2.90267	-3.94557	-3.37378	-2.97138	-3.56816
Cell 664	-0.055925	-0.106959	-0.179357	-0.30526	-0.384815	-0.337755	-0.400631	-0.319262	-0.195256	-0.240668	-0.201041	-0.389188	-0.230045	-0.404086	-0.310345	-0.441675	-0.421404	-0.393407	-0.41913	-0.315526	-0.31096	-0.315034	-0.371418	-0.326224	-0.427608	-0.515632		FALSE		-3.37238	-3.23334	-3.69012	-2.97939	-3.24847	-3.07341	-2.91055	-3.04166	-2.99115	-3.09884	-3.20736	-3.63426	-3.55884	-3.93529	-2.92493	-3.3295	-3.17238	-3.38066	-2.90914	-3.6495
Cell 665	-0.24606	-0.653128	-0.648788	-0.886658	-0.99671	-1.13318	-1.00835	-0.776416	-0.566077	-0.713071	-0.757863	-0.805521	-0.721939	-1.00718	-0.815132	-1.07649	-1.0098	-1.02936	-0.931351	-0.914707	-0.898294	-0.943761	-1.14203	-1.01803	-1.30249	-1.35154		FALSE		-2.81204	-4.0103	-3.38558	-3.47519	-3.21195	-4.07725	-3.75849	-3.95231	-3.15211	-3.65128	-3.95231	-3.95231	-3.07007	-2.87313	-4.20219	-4.07725	-3.21691	-4.04248	-4.11504	-3.54364
Cell 666	-0.00653149	-0.0178112	-0.0317676	-0.0543266	-0.0785159	-0.074318	-0.0729626	-0.0444147	-0.0366626	-0.0483554	-0.0567434	-0.055536	-0.0520435	-0.0650117	-0.0601096	-0.0707648	-0.0693832	-0.0653146	-0.0674281	-0.0542264	-0.0584174	-0.0537752	-0.0647036	-0.058664	-0.0881458	-0.0923314		FALSE		-2.84071	-3.13616	-2.9644	-2.84542	-2.63829	-2.68703	-2.81044	-2.61709	-2.79669	-2.6499	-3.01657	-2.68736	-2.84306	-2.65873	-2.84874	-2.4925	-2.73162	-2.7298	-3.11278	-2.88398
Cell 667	-0.252726	-0.245451	-0.329384	-0.451092	-0.506403	-0.479987	-0.565954	-0.552678	-0.502929	-0.560356	-0.532117	-0.635513	-0.582385	-0.569686	-0.588448	-0.653866	-0.698955	-0.581036	-0.658973	-0.619236	-0.632139	-0.570819	-0.603299	-0.560902	-0.56502	-0.612387		FALSE		-3.81648	-3.2037	-3.01485	-3.15059	-3.95118	-3.37452	-3.86224	-2.84644	-3.15688	-3.07349	-3.19669	-2.64427	-4.17966	-3.97138	-3.39051	-3.18301	-3.84644	-3.51545	-3.46109	-3.84644
Cell 668	-0.451794	-0.511277	-0.662932	-0.819344	-0.915963	-0.870189	-0.940198	-0.795528	-0.764735	-0.825378	-0.810866	-0.931063	-0.78446	-0.947354	-0.869294	-1.00936	-0.956195	-0.947106	-0.960954	-0.909215	-0.891035	-0.827704	-0.877455	-0.918667	-0.948031	-1.06113		FALSE		-3.71863	-3.30798	-3.68953	-3.50547	-3.73172	-3.17888	-3.51883	-3.33556	-3.71863	-3.61574	-3.30299	-3.42848	-3.30135	-3.17028	-3.27579	-3.28047	-3.13636	-3.26658	-3.19532	-3.3885
Cell 669	-0.46733	-0.342026	-0.502283	-0.541895	-0.535807	-0.61633	-0.658852	-0.683568	-0.716206	-0.737307	-0.655124	-0.859306	-0.755716	-0.700632	-0.742955	-0.808192	-0.86497	-0.818481	-0.891363	-0.767463	-0.682042	-0.701585	-0.673277	-0.72335	-0.687804	-0.754798		FALSE		-3.55513	-3.31749	-3.26496	-3.24613	-2.83116	-2.96256	-2.64937	-3.33008	-3.5342	-3.18716	-3.72326	-3.33008	-3.59439	-4.03225	-3.13934	-3.29336	-2.87033	-3.45078	-3.0103	-3.18258
Cell 670	-0.0199133	-0.0440832	-0.078167	-0.108088	-0.133584	-0.145022	-0.185098	-0.118233	-0.130557	-0.135042	-0.137204	-0.22601	-0.155078	-0.154253	-0.140408	-0.205175	-0.175672	-0.177088	-0.217585	-0.168528	-0.157667	-0.168115	-0.202726	-0.171087	-0.209639	-0.21766		FALSE		-2.88034	-3.50547	-2.73128	-3.17211	-2.76153	-2.70675	-2.72666	-2.82013	-2.99663	-3.15066	-2.72014	-2.96027	-3.0997	-2.8185	-2.60684	-2.96253	-2.57698	-3.09354	-3.15066	-3.36501
Cell 671	-0.162243	-0.212284	-0.24993	-0.286362	-0.325439	-0.377696	-0.431801	-0.372996	-0.328318	-0.410239	-0.454496	-0.470553	-0.40507	-0.442453	-0.426693	-0.468997	-0.457858	-0.455769	-0.53403	-0.494188	-0.430995	-0.451926	-0.438138	-0.47048	-0.514748	-0.511885		FALSE		-3.2681	-3.96707	-3.76871	-3.10595	-3.47498	-2.81286	-2.71691	-2.99056	-3.31641	-3.71435	-3.64377	-2.80808	-3.0103	-3.92361	-3.09661	-3.34274	-2.85844	-3.96707	-3.02834	-3.2124
Cell 672	-0.173574	-0.148892	-0.231095	-0.29112	-0.332487	-0.347164	-0.378663	-0.349703	-0.350384	-0.379622	-0.38627	-0.496099	-0.409628	-0.444551	-0.431268	-0.501805	-0.498831	-0.468258	-0.536652	-0.463674	-0.43227	-0.4338	-0.437415	-0.420682	-0.416964	-0.495502		FALSE		-2.88213	-3.37585	-2.63806	-3.39902	-3.20799	-2.69102	-2.77615	-2.93396	-3.19046	-2.60022	-3.72663	-2.97529	-3.13416	-3.41109	-3.10198	-2.89128	-2.76495	-3.0786	-3.05372	-2.89005
Cell 673	-0.0339947	-0.0385882	-0.0777488	-0.17618	-0.219633	-0.163051	-0.233857	-0.244494	-0.25945	-0.286411	-0.331679	-0.413596	-0.308119	-0.358027	-0.344583	-0.409902	-0.43715	-0.384697	-0.452859	-0.341998	-0.282196	-0.311419	-0.330679	-0.277167	-0.27753	-0.372808		FALSE		-2.97688	-3.99958	-2.75866	-2.6176	-2.99536	-2.68396	-2.52993	-2.38013	-2.99641	-3.26406	-3.10993	-2.88482	-3.14549	-2.8249	-3.29849	-2.52707	-3.12381	-3.20924	-3.04065	-3.28808
Cell 674	-0.391365	-0.43127	-0.573869	-0.621627	-0.658138	-0.693569	-0.777045	-0.707347	-0.7212	-0.747724	-0.747657	-0.893905	-0.760671	-0.805998	-0.799955	-0.905871	-0.826369	-0.86208	-0.957343	-0.767734	-0.724529	-0.742129	-0.707538	-0.765701	-0.688955	-0.8144		FALSE		-3.81041	-3.43831	-3.12317	-4.28753	-3.47685	-4.1414	-3.05708	-3.51914	-3.04201	-4.20835	-3.47239	-3.16477	-4.00122	-3.81041	-3.25143	-3.36671	-3.90732	-3.50458	-3.50458	-3.56053
Cell 675	-0.021058	-0.0193134	-0.0281768	-0.0835151	-0.124409	-0.109281	-0.135251	-0.0693973	-0.0867188	-0.0815164	-0.110178	-0.159647	-0.0951641	-0.157831	-0.117306	-0.175435	-0.16591	-0.162201	-0.177033	-0.129575	-0.114735	-0.0996716	-0.139468	-0.111934	-0.147792	-0.190746		FALSE		-2.98699	-3.33766	-2.75379	-2.85828	-3.14384	-2.69901	-2.94108	-2.78023	-2.8922	-2.87316	-3.17303	-2.82162	-3.15931	-3.07012	-3.44487	-2.6421	-2.94381	-3.20934	-2.03073	-2.70136
Cell 676	-0.222821	-0.218369	-0.316851	-0.449528	-0.483323	-0.533169	-0.547675	-0.459123	-0.430817	-0.430163	-0.450968	-0.529754	-0.441789	-0.611458	-0.452555	-0.599323	-0.611321	-0.565567	-0.592402	-0.50424	-0.524149	-0.509529	-0.478317	-0.519261	-0.659478	-0.672394		FALSE		-3.36607	-4.11296	-2.94663	-3.72975	-2.80121	-3.08493	-4.2379	-2.84384	-3.02188	-3.77717	-4.11296	-3.44396	-3.81193	-2.77054	-3.5109	-2.38937	-3.13524	-2.75439	-3.52939	-3.27833
Cell 677	-0.030981	-0.0604622	-0.0975736	-0.172724	-0.166975	-0.176595	-0.198979	-0.152125	-0.14404	-0.189222	-0.158609	-0.243547	-0.170824	-0.215956	-0.207986	-0.268739	-0.242362	-0.211442	-0.28174	-0.198733	-0.174907	-0.190766	-0.213604	-0.225471	-0.234306	-0.277821		FALSE		-2.96522	-3.58603	-3.09632	-3.04932	-2.66114	-2.61714	-2.92718	-2.72657	-3.64769	-3.02584	-3.27866	-3.06061	-2.87696	-2.9745	-3.10679	-2.8922	-3.23102	-3.57969	-3.29469	-3.91339
Cell 678	-0.195088	-0.181125	-0.247306	-0.323128	-0.358354	-0.348809	-0.381594	-0.385461	-0.457753	-0.5236	-0.578277	-0.600823	-0.511728	-0.527484	-0.577972	-0.610765	-0.573692	-0.56039	-0.626233	-0.616848	-0.529891	-0.506959	-0.501286	-0.515158	-0.463498	-0.563576		FALSE		-3.05606	-2.92394	-4.40824	-3.40824	-3.12949	-2.76479	-4.23215	-2.98092	-4.0103	-4.05606	-4.1652	-4.10721	-3.0758	-4.0103	-3.00598	-3.53318	-3.09649	-3.15904	-2.6319	-2.84595
Cell 679	-0.308173	-0.359239	-0.37828	-0.492368	-0.612173	-0.536813	-0.606471	-0.686934	-0.668574	-0.754266	-0.863446	-0.866332	-0.787474	-0.873129	-0.908472	-0.917505	-0.951075	-0.87004	-0.996521	-0.891618	-0.797699	-0.790971	-0.76545	-0.801124	-0.788755	-0.929142		FALSE		-3.09177	-3.01144	-3.77717	-3.42872	-3.73275	-2.95763	-3.18868	-3.22087	-3.24766	-3.22647	-4.0103	-3.5607	-3.53701	-3.33723	-3.48287	-3.40824	-4.0103	-3.03499	-3.90884	-3.26994
Cell 680	-0.240584	-0.316098	-0.423654	-0.537926	-0.564714	-0.580679	-0.623874	-0.496657	-0.435737	-0.453346	-0.465907	-0.560337	-0.467974	-0.544071	-0.518784	-0.636608	-0.596026	-0.598494	-0.58412	-0.53672	-0.610888	-0.571445	-0.630741	-0.663333	-0.692358	-0.67978		FALSE		-3.52983	-4.06974	-3.15947	-3.3766	-3.36501	-2.76582	-3.23299	-2.8359	-2.69195	-3.90341	-3.84789	-4.01538	-2.77601	-2.87476	-2.81769	-3.35934	-4.13189	-3.15592	-3.42628	-3.9448
Cell 681	-0.259713	-0.271979	-0.355877	-0.558653	-0.706969	-0.525555	-0.581981	-0.634034	-0.615123	-0.700634	-0.822123	-0.813882	-0.752199	-0.759589	-0.870725	-0.989722	-0.914715	-0.832698	-0.909069	-0.859299	-0.738366	-0.706993	-0.728479	-0.719949	-0.740867	-0.882478		FALSE		-3.97706	-3.53154	-3.57457	-4.02536	-3.04097	-2.77725	-3.342	-3.02536	-3.23878	-3.62234	-3.25149	-3.58371	-3.53981	-3.05991	-3.75066	-3.43627	-2.84757	-3.44963	-3.34733	-3.26904
Cell 682	-0.109596	-0.768816	-0.79183	-0.664033	-0.565945	-0.686184	-0.806599	-0.749265	-0.772494	-0.642341	-0.562287	-0.727015	-0.636455	-0.549104	-0.520331	-0.641699	-0.664537	-0.662167	-0.703197	-0.705344	-0.745118	-0.684416	-0.625285	-0.718549	-0.704838	-0.60665		FALSE		-3.08693	-4.1896	-3.30499	-4.0299	-2.54614	-2.93972	-3.26303	-2.91339	-4.1896	-3.15707	-3.86509	-3.24621	-3.19445	-3.86509	-3.38796	-3.17536	-2.99771	-3.131	-3.23003	-3.45364
Cell 683	-0.37533	-0.371692	-0.513727	-0.596869	-0.567364	-0.620004	-0.715809	-0.613678	-0.614127	-0.648868	-0.612911	-0.735341	-0.687317	-0.670293	-0.635162	-0.718615	-0.674894	-0.668629	-0.779832	-0.685473	-0.6734	-0.680986	-0.697338	-0.710536	-0.757556	-0.747017		FALSE		-3.46995	-3.58718	-3.32785	-3.50902	-3.22892	-2.92256	-3.00387	-3.52995	-3.97604	-4.05822	-2.93875	-3.11622	-3.25659	-3.93328	-3.20291	-3.49892	-3.63909	-3.38153	-3.83637	-3.16892
Cell 684	-0.096044	-0.114763	-0.204629	-0.246267	-0.271507	-0.269333	-0.418596	-0.378608	-0.388731	-0.410167	-0.350945	-0.540149	-0.411021	-0.369153	-0.371238	-0.482835	-0.450088	-0.433022	-0.544688	-0.401086	-0.429351	-0.394596	-0.406091	-0.359693	-0.358507	-0.384069		FALSE		-3.85309	-3.05401	-2.88478	-3.30219	-2.88478	-2.68896	-2.82658	-2.93615	-3.47828	-3.30219	-3.66121	-3.0316	-3.38137	-2.73057	-3.26327	-2.84513	-2.91155	-3.15092	-2.88826	-3.10548
Cell 685	-0.121673	-0.14102	-0.26451	-0.302057	-0.292469	-0.36644	-0.453719	-0.395417	-0.395211	-0.414073	-0.391454	-0.500999	-0.425302	-0.425987	-0.411108	-0.488079	-0.486748	-0.464109	-0.527446	-0.447342	-0.413115	-0.434814	-0.429672	-0.408668	-0.400914	-0.419314		FALSE		-3.38863	-3.66766	-2.9059	-2.66981	-3.22979	-2.62384	-3.22204	-2.72858	-3.83579	-3.37749	-3.47578	-3.04723	-2.84456	-3.0247	-2.75924	-2.92101	-3.17303	-3.1464	-2.94369	-3.00096
Cell 686	-0.32338	-0.382348	-0.53048	-0.648717	-0.720383	-0.693342	-0.749655	-0.591075	-0.631308	-0.590654	-0.564816	-0.761055	-0.643267	-0.647656	-0.611476	-0.758241	-0.708811	-0.721885	-0.802024	-0.710252	-0.683433	-0.702969	-0.775561	-0.763354	-0.84758	-0.821804		FALSE		-4.00614	-3.14084	-2.96853	-3.27915	-4.07309	-3.56494	-2.73067	-3.16105	-2.9573	-3.43074	-4.02733	-3.13246	-3.43627	-4.04961	-3.93042	-3.33273	-3.93042	-3.22456	-3.98594	-3.837
Cell 687	-0.795212	-0.970379	-1.28376	-1.45299	-1.2939	-1.39894	-1.44322	-1.28291	-1.30893	-1.27248	-1.40154	-1.63616	-1.45851	-1.64599	-1.48375	-1.66262	-1.58129	-1.65686	-1.6174	-1.48762	-1.55144	-1.43983	-1.48325	-1.55809	-1.63306	-1.52019		TRUE		-3.29859	-3.99257	-3.63355	-3.33798	-3.96844	-4.07424	-3.41607	-2.94225	-3.71056	-3.19029	-3.55892	-4.00516	-4.15643	-3.57285	-3.54987	-4.01813	-3.25334	-3.48742	-3.84644	-3.82064
Cell 688	-0.556042	-0.617847	-0.808957	-0.982886	-1.0312	-1.07904	-1.12881	-1.05111	-0.889752	-1.07122	-1.02442	-1.1588	-0.96861	-1.16488	-1.06103	-1.20555	-1.2195	-1.12033	-1.25222	-1.12711	-1.08273	-1.05443	-1.09923	-1.08631	-1.23994	-1.26027		FALSE		-4.15643	-3.23272	-3.46231	-3.42493	-3.96454	-3.34724	-4.20758	-3.42493	-3.23272	-2.83306	-2.81182	-3.51407	-3.55437	-3.02253	-3.49262	-3.02253	-3.93458	-3.93458	-3.1042	-3.23851
Cell 689	-0.247639	-0.514404	-0.737584	-1.06688	-1.29729	-1.17593	-1.19811	-1.07292	-0.899141	-1.05917	-1.07691	-1.11217	-1.04619	-1.28092	-1.05768	-1.36217	-1.40116	-1.3103	-1.29755	-1.28429	-1.18475	-1.16532	-1.26274	-1.22001	-1.30394	-1.5389		FALSE		-4.08285	-2.86777	-4.42527	-3.47588	-3.35339	-3.2463	-3.49077	-4.31133	-3.12424	-3.65442	-3.96288	-3.308	-3.60573	-3.39589	-3.39997	-3.16759	-3.5062	-3.34609	-3.22937	-3.13747
Cell 690	-0.0133278	-0.0352186	-0.0651369	-0.113102	-0.153357	-0.117179	-0.134005	-0.17095	-0.203434	-0.240287	-0.281728	-0.296131	-0.287763	-0.254955	-0.297752	-0.257377	-0.308665	-0.274093	-0.340636	-0.273306	-0.229074	-0.214654	-0.1826	-0.2143	-0.172199	-0.253772		FALSE		-2.86283	-3.0253	-2.93651	-2.67824	-2.65456	-2.79739	-2.84507	-2.98052	-3.07524	-4.02948	-3.682	-3.19451	-2.86188	-3.58133	-3.60177	-3.25367	-3.05398	-3.31133	-3.29296	-3.18239
Cell 691	-0.279428	-0.294926	-0.358488	-0.423584	-0.441748	-0.469786	-0.505072	-0.52591	-0.524835	-0.572516	-0.596672	-0.644829	-0.582913	-0.571267	-0.619546	-0.629566	-0.655469	-0.629658	-0.66433	-0.633273	-0.626495	-0.592543	-0.602889	-0.629729	-0.61214	-0.647674		FALSE		-3.30613	-3.1232	-3.78325	-3.63934	-3.07659	-2.64664	-3.0103	-3.23697	-3.1249	-2.8821	-3.01556	-2.8763	-2.92184	-2.95973	-3.38222	-2.66397	-2.89495	-2.8457	-2.82901	-3.15123
Cell 692	-0.0136418	-0.0343271	-0.0538365	-0.0941383	-0.125723	-0.115468	-0.113239	-0.0825317	-0.0788184	-0.0951752	-0.110269	-0.136165	-0.129973	-0.1304	-0.124747	-0.139693	-0.137776	-0.121438	-0.149584	-0.120963	-0.114894	-0.120922	-0.139956	-0.139871	-0.157593	-0.185124		FALSE		-2.86338	-3.81501	-2.74974	-3.65894	-2.77043	-3.07146	-2.90465	-2.74974	-3.20424	-3.26927	-3.43873	-2.87942	-3.24649	-2.96161	-2.96491	-3.12076	-2.87267	-3.42417	-3.90609	-3.93605
Cell 693	-0.31192	-0.421571	-0.574509	-0.607925	-0.645846	-0.721412	-0.809573	-0.683655	-0.594178	-0.62466	-0.578974	-0.70794	-0.589893	-0.678352	-0.614582	-0.756847	-0.684462	-0.701967	-0.758306	-0.667189	-0.70691	-0.70164	-0.699336	-0.686732	-0.781989	-0.741073		FALSE		-4.23973	-3.38969	-3.81159	-3.27973	-3.40214	-3.11133	-3.1708	-3.08016	-3.26475	-4.05788	-3.25206	-2.91012	-3.01133	-3.59627	-3.06479	-3.16345	-3.49465	-3.72918	-3.16932	-3.20791
Cell 694	-0.194526	-0.218627	-0.319749	-0.341285	-0.40172	-0.437559	-0.521661	-0.475322	-0.511295	-0.530683	-0.52536	-0.626163	-0.571922	-0.481196	-0.505676	-0.5643	-0.58009	-0.536545	-0.655671	-0.544174	-0.544267	-0.486787	-0.514715	-0.507475	-0.478757	-0.547067		FALSE		-2.85144	-3.55166	-3.48203	-3.23822	-2.74215	-2.95594	-3.42203	-3.11405	-3.70927	-3.45099	-3.29709	-2.95276	-3.13283	-2.9105	-3.60518	-3.19185	-3.89915	-2.94335	-3.03833	-3.32981
Cell 695	-0.195123	-0.201371	-0.2474	-0.237917	-0.227593	-0.221004	-0.374121	-0.307152	-0.323498	-0.292065	-0.249704	-0.364236	-0.323366	-0.318731	-0.238223	-0.356488	-0.343632	-0.362178	-0.336842	-0.312322	-0.347651	-0.39408	-0.373761	-0.388206	-0.366455	-0.354798		FALSE		-3.37735	-3.48742	-3.1991	-2.99124	-2.92012	-2.57097	-2.85512	-2.72775	-2.91787	-2.68888	-3.07309	-2.71487	-3.32836	-2.59812	-3.39051	-2.65076	-3.17404	-3.15035	-2.7918	-3.46306
Cell 696	-0.000228183	-0.00888915	-0.0175958	-0.0300366	-0.0412531	-0.0537186	-0.0565604	-0.023513	-0.0359785	-0.0374557	-0.0490443	-0.0486362	-0.0552886	-0.0345236	-0.0587932	-0.0455316	-0.0379954	-0.0432504	-0.0680664	-0.0388783	-0.0480724	-0.0487602	-0.049226	-0.0455405	-0.075037	-0.0690615		FALSE		-2.89157	-3.16709	-2.70599	-2.74616	-2.75157	-2.60389	-2.83641	-2.41113	-2.81806	-2.60196	-2.88045	-2.72179	-3.22508	-2.61699	-2.47478	-2.42076	-3.13524	-2.77966	-2.69871	-3.68372
Cell 697	-0.0304676	-0.0766388	-0.119135	-0.204815	-0.248197	-0.225219	-0.260527	-0.198009	-0.138666	-0.172081	-0.161305	-0.269016	-0.172319	-0.267604	-0.210835	-0.323839	-0.3034	-0.299217	-0.318308	-0.244858	-0.256509	-0.255467	-0.296514	-0.286438	-0.345609	-0.394668		FALSE		-3.43002	-3.00654	-2.73254	-3.24981	-3.21367	-2.75977	-3.12528	-2.64652	-2.86485	-3.15454	-3.07536	-3.59751	-3.14286	-3.26312	-3.44517	-2.85682	-3.1789	-3.54595	-2.94066	-3.34062
Cell 698	-0.0991231	-0.0992205	-0.157603	-0.196575	-0.186514	-0.24573	-0.289691	-0.253446	-0.27184	-0.287435	-0.257806	-0.368483	-0.290415	-0.276777	-0.266054	-0.320773	-0.337698	-0.336513	-0.3803	-0.283825	-0.269531	-0.288697	-0.285268	-0.279675	-0.276503	-0.295153		FALSE		-2.79054	-3.35988	-2.48265	-2.81715	-2.84478	-2.69238	-2.83911	-2.53353	-3.25648	-2.89539	-3.23494	-2.42936	-3.32404	-2.67131	-2.94635	-2.93042	-2.50196	-2.90185	-2.80854	-3.33714
Cell 699	-0.0790776	-0.176227	-0.312958	-0.239966	-0.308892	-0.405854	-0.414906	-0.28148	-0.218817	-0.212648	-0.221176	-0.27496	-0.265623	-0.258401	-0.241121	-0.261954	-0.260471	-0.241799	-0.257036	-0.240151	-0.286829	-0.273314	-0.282616	-0.281954	-0.376345	-0.350533		FALSE		-3.1461	-4.00233	-3.13524	-3.43094	-3.43094	-3.78845	-2.68579	-2.62542	-3.64578	-2.93992	-4.19863	-4.5666	-4.04372	-3.0394	-3.58133	-2.76042	-2.69933	-3.35353	-2.86763	-2.80069
Cell 700	-0.538557	-0.50984	-0.543575	-0.567233	-0.515537	-0.565625	-0.704949	-0.646164	-0.653814	-0.644605	-0.645019	-0.694108	-0.693151	-0.575639	-0.635992	-0.679175	-0.616286	-0.674948	-0.698852	-0.68055	-0.690964	-0.711185	-0.648745	-0.722864	-0.619501	-0.621816		FALSE		-4.21442	-3.43627	-2.80462	-3.12697	-3.36932	-4.15227	-3.65627	-3.08285	-3.29898	-3.06829	-2.70511	-3.68491	-2.87811	-2.7918	-3.80985	-3.32836	-2.99592	-2.93042	-3.57249	-3.0145
Cell 701	-0.110691	-0.155894	-0.192353	-0.270487	-0.340874	-0.325437	-0.423208	-0.4383	-0.499326	-0.588972	-0.594245	-0.599714	-0.596477	-0.579867	-0.636691	-0.60554	-0.656762	-0.606048	-0.689724	-0.625427	-0.596032	-0.544946	-0.49119	-0.536323	-0.508567	-0.605814		FALSE		-4.07612	-3.47902	-2.98718	-2.84917	-2.85625	-2.90934	-3.0103	-2.8974	-3.15847	-3.04563	-3.90003	-3.19582	-3.27241	-2.85625	-3.15847	-3.05681	-3.46915	-3.31474	-3.15609	-3.21442
Cell 702	-0.188186	-0.192586	-0.25913	-0.257358	-0.256634	-0.294345	-0.345634	-0.272117	-0.245174	-0.242827	-0.219273	-0.352614	-0.2346	-0.269063	-0.248241	-0.313248	-0.291985	-0.293097	-0.337974	-0.265024	-0.292569	-0.276257	-0.308169	-0.290969	-0.316538	-0.303428		FALSE		-3.36485	-3.65187	-3.39813	-3.22849	-3.97409	-3.35084	-2.89491	-2.88301	-4.03624	-4.10879	-3.47808	-2.79703	-2.96691	-3.12487	-3.36842	-3.94606	-3.05154	-2.51069	-3.18876	-3.31449
Cell 703	-0.0505889	-0.0443606	-0.0689789	-0.0747096	-0.0923366	-0.0980327	-0.161096	-0.129186	-0.155552	-0.202484	-0.218897	-0.233939	-0.242943	-0.184398	-0.247478	-0.208112	-0.215056	-0.195302	-0.289486	-0.278009	-0.260473	-0.223847	-0.177397	-0.230343	-0.291803	-0.264511		FALSE		-3.04893	-3.28446	-2.96018	-3.04641	-3.08306	-2.42233	-2.86782	-3.52858	-3.14144	-2.97911	-3.33022	-3.52858	-2.83114	-3.21258	-2.61052	-3.01494	-2.91339	-3.92273	-4.02919	-3.38683
Cell 704	-0.0671302	-0.119493	-0.175812	-0.226927	-0.255823	-0.292223	-0.388106	-0.367812	-0.426477	-0.439438	-0.45495	-0.51784	-0.48835	-0.464746	-0.447756	-0.489709	-0.527806	-0.521468	-0.561594	-0.499268	-0.507372	-0.45009	-0.446527	-0.500803	-0.460392	-0.501576		FALSE		-2.85269	-3.34666	-3.82748	-3.31474	-3.23102	-2.69508	-2.98238	-3.94142	-3.05118	-3.09632	-2.91611	-3.285	-2.99858	-2.94578	-3.19843	-3.14903	-2.98238	-3.285	-3.0019	-3.41854
Cell 705	-0.115795	-0.132234	-0.24694	-0.322046	-0.361834	-0.362128	-0.428621	-0.338252	-0.304878	-0.349169	-0.315022	-0.492578	-0.350111	-0.425102	-0.387442	-0.497916	-0.483581	-0.478467	-0.522207	-0.439016	-0.424192	-0.421385	-0.456852	-0.411676	-0.446134	-0.520327		FALSE		-3.49482	-3.11986	-2.6795	-2.78089	-3.3055	-2.61946	-3.01177	-2.9064	-3.14513	-2.84211	-3.4402	-2.5259	-2.80216	-2.77063	-2.97916	-3.91339	-2.79317	-3.18713	-3.13134	-3.48159
Cell 706	-0.173561	-0.174138	-0.254304	-0.287697	-0.339152	-0.358259	-0.395403	-0.345992	-0.354168	-0.367306	-0.377897	-0.45564	-0.409162	-0.408056	-0.418532	-0.420727	-0.477838	-0.481501	-0.522118	-0.501275	-0.470795	-0.501079	-0.463086	-0.496452	-0.516873	-0.50866		FALSE		-2.85067	-3.54763	-3.23507	-3.03936	-3.17586	-3.30555	-3.32512	-3.23997	-3.20521	-3.84866	-3.20521	-2.79945	-3.37828	-3.13783	-3.11257	-2.92201	-3.14175	-3.24828	-3.0211	-3.08294
Cell 707	-0.176711	-0.257624	-0.395674	-0.537657	-0.620199	-0.639336	-0.703928	-0.60197	-0.526115	-0.587325	-0.559661	-0.814098	-0.616855	-0.726473	-0.617436	-0.780598	-0.77183	-0.732167	-0.745565	-0.673735	-0.681124	-0.577207	-0.676611	-0.610109	-0.648559	-0.75423		FALSE		-3.04366	-3.78238	-3.33651	-4.06568	-3.33008	-3.45078	-3.44658	-3.2541	-3.87255	-4.1414	-3.65744	-2.96393	-3.9865	-3.19645	-2.89542	-3.61852	-3.24351	-3.12916	-3.54454	-2.92329
Cell 708	-0.0250963	-0.0473475	-0.0855337	-0.120696	-0.133182	-0.162095	-0.238823	-0.164259	-0.155014	-0.158612	-0.150526	-0.238501	-0.178179	-0.175572	-0.166608	-0.219006	-0.214646	-0.217354	-0.259067	-0.183115	-0.18795	-0.18495	-0.219282	-0.201755	-0.224645	-0.233776		FALSE		-2.89649	-3.42493	-2.59051	-2.74425	-2.71622	-2.65965	-2.70328	-2.46944	-2.89915	-2.87514	-3.13639	-2.77221	-2.76042	-3.32892	-2.79001	-2.73227	-2.60586	-3.0103	-2.70032	-3.1625
Cell 709	-0.436382	-0.598276	-0.659264	-0.889049	-0.922425	-1.04008	-1.07816	-0.876573	-0.797004	-0.881277	-0.778239	-0.962701	-0.843649	-0.892347	-0.8155	-0.94914	-0.922338	-0.930427	-0.964134	-0.898869	-0.924464	-0.923801	-0.900371	-0.925356	-0.968095	-0.950102		FALSE		-3.52754	-3.25174	-4.47483	-3.97751	-3.06708	-4.1738	-3.10245	-3.52754	-4.0189	-3.60393	-4.08948	-3.90496	-4.04118	-3.19608	-3.97751	-4.20599	-4.11581	-3.46867	-4.04118	-3.05748
Cell 710	-0.0245977	-0.0288961	-0.0478877	-0.0781829	-0.0812272	-0.105952	-0.17128	-0.167509	-0.203836	-0.207186	-0.215553	-0.2933	-0.247384	-0.192421	-0.238911	-0.253986	-0.255995	-0.243102	-0.339749	-0.238393	-0.231965	-0.220282	-0.202077	-0.208076	-0.201908	-0.222904		FALSE		-3.11519	-3.32171	-2.71616	-2.71184	-2.65736	-2.83193	-2.88429	-2.80394	-3.75238	-2.95953	-2.9066	-2.68033	-2.68556	-2.58167	-2.88174	-2.66079	-2.82574	-2.94238	-2.74582	-3.0146
Cell 711	-0.00375553	-0.0316708	-0.0530848	-0.0739997	-0.0862181	-0.107045	-0.100046	-0.0465881	-0.0247143	-0.0296453	-0.035573	-0.0553755	-0.0325043	-0.0642087	-0.0472313	-0.0746719	-0.0706893	-0.0739334	-0.0604999	-0.05647	-0.0634374	-0.0789893	-0.100065	-0.101276	-0.149149	-0.141294		FALSE		-3.08652	-3.03477	-2.82489	-2.86237	-2.86823	-2.59975	-2.70299	-2.33533	-2.5587	-2.61956	-3.27703	-2.62351	-2.84525	-2.72402	-3.0262	-3.17792	-2.82977	-2.85555	-2.64477	-3.05244
Cell 712	-0.499242	-0.700487	-0.886607	-0.948298	-1.03145	-1.09474	-1.21782	-1.01877	-0.963208	-0.968721	-0.937141	-1.1383	-1.0371	-1.17953	-1.07656	-1.21272	-1.19016	-1.19614	-1.16005	-1.14778	-1.15512	-1.1257	-1.20739	-1.15883	-1.18715	-1.23059		FALSE		-3.37175	-4.08388	-3.15055	-3.50985	-3.46947	-3.25088	-3.25706	-3.21782	-3.54703	-3.57457	-3.44963	-3.14092	-3.51432	-3.25457	-3.89679	-3.34351	-3.13243	-3.76646	-3.26585	-3.45353
Cell 713	-0.100334	-0.144162	-0.212671	-0.183741	-0.223252	-0.237007	-0.277802	-0.277552	-0.271577	-0.269443	-0.28078	-0.327476	-0.327379	-0.304302	-0.321685	-0.320941	-0.326542	-0.299824	-0.367405	-0.320764	-0.327782	-0.314253	-0.309492	-0.327792	-0.336317	-0.340145		FALSE		-3.53237	-3.65866	-3.24578	-3.00424	-3.00184	-2.72353	-2.70563	-3.14015	-3.15351	-3.28991	-3.65866	-2.91339	-2.87422	-3.25	-3.48257	-2.94685	-3.44448	-3.20957	-2.77928	-3.29693
Cell 714	-0.000106042	-0.0143107	-0.0574509	-0.113505	-0.136504	-0.162446	-0.188878	-0.104295	-0.0982145	-0.106409	-0.0915905	-0.183201	-0.130657	-0.152127	-0.120934	-0.200634	-0.181229	-0.205662	-0.229187	-0.157744	-0.146755	-0.159432	-0.212125	-0.191637	-0.217916	-0.226529		FALSE		-1.70664	-2.70629	-1.72344	-1.88486	-2.04751	-1.88831	-1.81486	-1.61077	-2.1318	-1.99273	-2.16463	-1.96692	-2.0351	-2.10189	-1.89551	-1.98627	-1.97419	-2.11272	-2.10361	-2.09144
Cell 715	-0.280526	-0.3435	-0.461904	-0.54689	-0.514802	-0.564333	-0.630008	-0.516567	-0.484915	-0.461053	-0.437054	-0.586306	-0.469125	-0.542375	-0.486664	-0.62821	-0.600085	-0.572662	-0.628764	-0.50451	-0.537138	-0.541465	-0.569789	-0.561021	-0.675489	-0.654115		FALSE		-3.61236	-3.46109	-3.38763	-3.36113	-3.19925	-2.90811	-3.06967	-3.09531	-3.29476	-3.86763	-3.64492	-3.30892	-3.43788	-3.07876	-3.51933	-3.80317	-3.18911	-3.21635	-3.42047	-3.20582
Cell 716	-0.342043	-0.442518	-0.648441	-0.85429	-0.992354	-0.965045	-1.03613	-0.917816	-0.793392	-0.955862	-0.956808	-1.11989	-0.980085	-1.11202	-1.0083	-1.26457	-1.19092	-1.10394	-1.22174	-1.07661	-1.01654	-0.9601	-1.05333	-1.02471	-1.1278	-1.24384		FALSE		-3.64362	-3.49197	-3.06486	-3.00729	-3.19323	-3.31436	-3.23165	-3.08588	-4.08948	-3.55588	-4.19094	-3.04481	-3.99257	-3.24698	-3.39051	-3.75369	-3.54027	-3.39415	-3.45686	-3.6773
Cell 717	-0.0647955	-0.0990417	-0.154298	-0.218097	-0.249271	-0.246345	-0.310205	-0.272251	-0.252771	-0.282228	-0.26192	-0.395376	-0.291613	-0.355832	-0.325833	-0.416436	-0.422865	-0.397346	-0.462058	-0.343102	-0.336789	-0.32484	-0.341108	-0.321392	-0.32569	-0.405132		FALSE		-3.15032	-3.36689	-2.55166	-2.79214	-2.60356	-2.79422	-2.72075	-2.61134	-3.11248	-3.08982	-3.0146	-2.76677	-2.76072	-3.2151	-2.95461	-2.78192	-2.97344	-3.19242	-2.74512	-3.02112
Cell 718	-0.0986203	-0.155132	-0.230111	-0.35446	-0.46183	-0.415588	-0.462153	-0.388168	-0.359794	-0.390479	-0.366432	-0.539327	-0.385977	-0.507298	-0.395958	-0.493869	-0.519141	-0.476408	-0.550362	-0.447858	-0.423661	-0.347058	-0.40819	-0.392596	-0.446062	-0.558473		FALSE		-3.98802	-4.11296	-3.18782	-4.19214	-3.16684	-3.83042	-3.98802	-3.05226	-3.16684	-3.70078	-3.2331	-2.89768	-4.0782	-3.08155	-2.60219	-3.26272	-4.2379	-3.55868	-4.04602	-2.90434
Cell 719	-0.506786	-0.437991	-0.53132	-0.512845	-0.599857	-0.574867	-0.67282	-0.665826	-0.665304	-0.70392	-0.736913	-0.846087	-0.755644	-0.762122	-0.76892	-0.775377	-0.760554	-0.777727	-0.876362	-0.790669	-0.756299	-0.728367	-0.706542	-0.716247	-0.668608	-0.748207		FALSE		-3.01485	-3.14747	-3.22914	-3.39051	-3.09494	-2.96522	-3.22172	-3.2329	-3.24438	-3.89566	-4.01485	-2.87365	-3.19669	-2.91158	-4.01485	-3.10891	-3.25221	-3.17633	-3.04563	-3.8312
Cell 720	-0.283865	-0.360766	-0.472778	-0.61076	-0.696418	-0.675903	-0.713503	-0.714361	-0.673939	-0.776009	-0.767507	-0.951348	-0.802108	-0.832794	-0.794934	-0.941644	-0.93528	-0.916866	-1.00666	-0.77259	-0.841695	-0.743004	-0.856421	-0.761231	-0.81517	-0.938794		FALSE		-4.23317	-3.1988	-3.44658	-4.06568	-4.18486	-3.79152	-3.68547	-2.83116	-3.17136	-3.39543	-4.08341	-3.72326	-3.67829	-3.69277	-4.10189	-4.16259	-3.44658	-4.01646	-3.06742	-3.50458
Cell 721	-0.0434936	-0.0464875	-0.0710304	-0.0901277	-0.0902038	-0.135305	-0.222191	-0.126313	-0.156475	-0.125157	-0.0888302	-0.214862	-0.173251	-0.112902	-0.137264	-0.174609	-0.153647	-0.16386	-0.234204	-0.143342	-0.176277	-0.177804	-0.187016	-0.191717	-0.204155	-0.196351		FALSE		-3.95118	-4.2936	-2.62708	-2.94725	-2.90621	-2.40711	-2.74953	-2.36521	-3.42437	-3.19323	-3.78845	-3.84644	-3.7373	-2.40486	-2.69591	-2.79117	-2.79391	-3.95118	-2.84335	-3.07876
Cell 722	-0.00185844	-0.0154773	-0.0437315	-0.12252	-0.144997	-0.142531	-0.137808	-0.12321	-0.101326	-0.122032	-0.134287	-0.154376	-0.120156	-0.171797	-0.148553	-0.203623	-0.203759	-0.187835	-0.212456	-0.178299	-0.16851	-0.171567	-0.184166	-0.174216	-0.216944	-0.263075		FALSE		-2.16979	-2.9461	-1.8158	-2.08314	-2.23985	-1.96813	-2.09747	-1.91493	-2.37103	-2.08038	-2.35827	-2.14879	-2.17989	-2.15617	-2.09179	-2.10774	-2.14398	-2.3468	-2.32495	-2.38493
Cell 723	-0.498798	-0.568586	-0.689464	-0.819894	-0.902173	-0.921122	-0.963277	-0.866826	-0.79363	-0.768234	-0.859128	-0.954899	-0.819235	-0.977184	-0.855625	-0.989792	-0.930364	-0.98198	-0.983046	-0.89151	-0.882757	-0.877222	-1.00024	-1.01416	-1.10387	-1.0772		FALSE		-3.962	-3.24293	-3.09773	-4.28651	-4.06466	-3.23428	-3.60226	-3.15796	-3.68445	-3.70293	-3.86968	-2.91339	-3.7157	-3.11203	-3.14733	-3.15439	-3.00522	-3.25174	-3.27461	-3.86054
Cell 724	-0.0486176	-0.0762812	-0.11689	-0.184191	-0.190314	-0.192993	-0.220025	-0.211074	-0.212364	-0.219077	-0.216102	-0.316516	-0.241383	-0.244242	-0.2321	-0.295161	-0.28695	-0.249689	-0.342574	-0.216659	-0.228629	-0.209535	-0.229029	-0.195985	-0.20764	-0.256586		FALSE		-3.08463	-3.41874	-3.1673	-3.283	-3.33644	-2.75354	-2.9385	-3.18517	-3.30648	-3.40038	-3.06899	-3.0472	-3.01521	-3.06621	-3.89899	-3.19814	-3.14678	-3.20382	-3.90854	-2.9458
Cell 725	-0.120198	-0.0706381	-0.18518	-0.20275	-0.17592	-0.272977	-0.345081	-0.258076	-0.351185	-0.281355	-0.184063	-0.386556	-0.279178	-0.27747	-0.222329	-0.305843	-0.31673	-0.312535	-0.385385	-0.276118	-0.320554	-0.286264	-0.31342	-0.294959	-0.314593	-0.294046		FALSE		-2.81797	-3.03585	-2.64992	-3.07007	-2.77985	-3.1787	-3.123	-2.90845	-3.12704	-3.22701	-3.46623	-2.52804	-2.93632	-3.70927	-4.07725	-2.71868	-2.90845	-2.81997	-2.96891	-2.91588
Cell 726	-0.0520565	-0.119573	-0.190104	-0.254683	-0.31837	-0.348205	-0.322411	-0.208433	-0.150187	-0.148694	-0.145683	-0.24795	-0.150931	-0.278402	-0.196918	-0.314473	-0.280937	-0.288246	-0.287531	-0.236555	-0.234487	-0.248804	-0.333188	-0.302444	-0.389097	-0.420817		FALSE		-3.25799	-3.2367	-3.25799	-3.12548	-3.73077	-2.71799	-3.07397	-2.83339	-3.10048	-3.12068	-3.02536	-2.83503	-3.12068	-3.77151	-3.49994	-2.83586	-2.85527	-3.38658	-3.20659	-2.8922
Cell 727	-0.202826	-0.263361	-0.434301	-0.536276	-0.655449	-0.707257	-0.68351	-0.542427	-0.462845	-0.535266	-0.456291	-0.672586	-0.462351	-0.639851	-0.532006	-0.701554	-0.604427	-0.631602	-0.655295	-0.577059	-0.588091	-0.542908	-0.676672	-0.66039	-0.735663	-0.801646		FALSE		-3.25745	-3.06712	-3.05333	-3.40722	-3.12179	-2.71235	-2.88485	-2.95282	-4.03561	-2.88793	-2.82209	-3.2031	-4.08136	-3.0556	-3.28742	-2.80134	-3.26475	-3.48538	-3.53046	-3.46157
Cell 728	-0.036917	-0.045468	-0.0637176	-0.0725819	-0.0844484	-0.0946541	-0.119654	-0.0763238	-0.101816	-0.102199	-0.0944731	-0.141194	-0.113597	-0.0889319	-0.0923205	-0.113232	-0.115689	-0.112458	-0.148223	-0.104737	-0.106235	-0.105529	-0.0934573	-0.103141	-0.10341	-0.106102		FALSE		-2.89811	-3.32616	-3.14287	-2.87913	-3.19914	-2.85808	-2.93806	-2.70084	-3.19664	-2.73816	-2.82512	-2.99595	-2.98896	-2.93806	-2.84515	-2.9513	-2.85016	-2.91992	-3.05913	-3.59645
Cell 729	-0.110997	-0.199727	-0.25001	-0.302782	-0.328454	-0.415907	-0.481479	-0.433741	-0.360538	-0.381573	-0.354396	-0.509148	-0.414082	-0.480689	-0.374504	-0.523735	-0.48088	-0.452492	-0.507578	-0.448804	-0.475657	-0.423705	-0.381718	-0.436832	-0.38537	-0.476944		FALSE		-3.92529	-4.03443	-3.56778	-3.3293	-3.40971	-2.77916	-2.89276	-3.06329	-3.00738	-3.87953	-4.06662	-2.7334	-3.02827	-3.07676	-3.04068	-3.4402	-2.73186	-3.23608	-3.00447	-2.9819
Cell 730	-0.180037	-0.32113	-0.384024	-0.572624	-0.555419	-0.614169	-0.64414	-0.632087	-0.607394	-0.6964	-0.757978	-0.761771	-0.684444	-0.778158	-0.723391	-0.792138	-0.82135	-0.805777	-0.785152	-0.784103	-0.709083	-0.748016	-0.620746	-0.756879	-0.730761	-0.821855		FALSE		-3.599	-2.99041	-3.06061	-2.65661	-3.91339	-2.65064	-2.67818	-4.16327	-2.98718	-3.09632	-4.16327	-3.00692	-2.85269	-3.41854	-3.56121	-2.72834	-3.47406	-2.78105	-3.94142	-3.0922
Cell 731	-0.0393557	-0.0755743	-0.0983058	-0.119991	-0.165974	-0.19351	-0.206594	-0.200192	-0.216101	-0.23595	-0.3139	-0.317793	-0.316385	-0.263955	-0.298927	-0.28813	-0.300164	-0.298505	-0.349076	-0.294643	-0.254028	-0.226912	-0.238634	-0.264695	-0.30707	-0.332374		FALSE		-3.47519	-4.20219	-2.55873	-3.05606	-3.09952	-2.92854	-2.64055	-2.50033	-2.82399	-2.80425	-3.1833	-3.06301	-2.83009	-3.48433	-3.40824	-3.2991	-3.27561	-3.08088	-2.88227	-3.65128
Cell 732	-0.000106042	-0.00270591	-0.00715317	-0.0451052	-0.0427348	-0.0763328	-0.0774943	-0.0766043	-0.027447	-0.0539797	-0.0614054	-0.113017	-0.0658935	-0.118488	-0.0640464	-0.142391	-0.138148	-0.124905	-0.118758	-0.108521	-0.0821226	-0.0741412	-0.101634	-0.107877	-0.112305	-0.124839		FALSE		-1.98217	-3.00082	-1.82871	-1.89123	-1.88472	-1.91775	-2.05252	-1.94299	-2.21956	-2.04728	-2.01254	-2.06683	-2.34038	-2.00459	-1.99308	-2.60854	-2.09191	-2.4212	-2.03799	-2.38342
Cell 733	-0.0289506	-0.0704434	-0.0965415	-0.195546	-0.229091	-0.236191	-0.239151	-0.216925	-0.184879	-0.259437	-0.226994	-0.365409	-0.232319	-0.315984	-0.303887	-0.387246	-0.375437	-0.352617	-0.386571	-0.300148	-0.275133	-0.223333	-0.26096	-0.269669	-0.301227	-0.395575		FALSE		-3.57828	-3.06956	-2.79403	-3.41046	-3.10528	-2.86401	-2.86959	-2.90636	-3.00261	-3.38087	-3.33641	-2.77557	-3.50322	-3.00809	-3.12358	-3.16902	-3.28972	-3.34831	-3.17062	-3.06829
Cell 734	-0.338391	-0.258894	-0.38496	-0.49241	-0.644369	-0.596075	-0.630804	-0.579868	-0.458786	-0.515212	-0.576593	-0.722277	-0.525289	-0.688298	-0.67246	-0.809622	-0.769144	-0.752921	-0.759222	-0.721116	-0.674961	-0.702818	-0.813618	-0.746539	-0.81723	-1.0365		FALSE		-2.71793	-3.08493	-4.01605	-3.24275	-4.15075	-3.10224	-3.06829	-2.64437	-2.84972	-4.0782	-4.11296	-3.12396	-3.09523	-4.34705	-2.88465	-3.26786	-3.09177	-3.61236	-2.95915	-3.64808
Cell 735	-0.381894	-0.455917	-0.560571	-0.653541	-0.720173	-0.728254	-0.760857	-0.648509	-0.624121	-0.642377	-0.632061	-0.751972	-0.666588	-0.725766	-0.674024	-0.786609	-0.727989	-0.751383	-0.81589	-0.738933	-0.741722	-0.776215	-0.775698	-0.759778	-0.849956	-0.892476		FALSE		-2.99781	-3.30773	-3.19739	-3.43627	-3.79945	-3.75704	-3.58433	-2.77773	-2.74607	-3.32605	-3.49288	-2.56185	-3.872	-3.07454	-2.95435	-3.39051	-2.97387	-2.92216	-3.39488	-3.50402
Cell 736	-0.04803	-0.0703883	-0.137763	-0.191613	-0.201222	-0.231877	-0.288945	-0.248354	-0.264096	-0.271061	-0.252717	-0.391794	-0.270508	-0.269442	-0.289949	-0.339097	-0.344098	-0.323434	-0.408692	-0.288853	-0.272145	-0.275373	-0.286696	-0.284665	-0.26305	-0.304928		FALSE		-3.04066	-3.28073	-2.80312	-2.7778	-3.0248	-2.68015	-2.79339	-2.91849	-3.1952	-2.99473	-3.31772	-2.93085	-3.36706	-3.49381	-3.17854	-2.62068	-2.65988	-2.69831	-2.74605	-3.02235
Cell 737	-0.0143396	-0.030969	-0.0460191	-0.0697401	-0.0920207	-0.0979659	-0.130766	-0.0833696	-0.0984065	-0.0963835	-0.0989643	-0.149696	-0.124891	-0.0987907	-0.110094	-0.137615	-0.136756	-0.129401	-0.18365	-0.126835	-0.111931	-0.100335	-0.0999319	-0.102806	-0.127104	-0.134702		FALSE		-3.11927	-3.56175	-3.17436	-3.50105	-4.0566	-2.71295	-2.8097	-2.5822	-2.89243	-2.84408	-3.35223	-3.67526	-3.03027	-3.22131	-2.70442	-2.87511	-2.79016	-3.10691	-2.96846	-3.132
Cell 738	-0.0534141	-0.105651	-0.142325	-0.216788	-0.275852	-0.281972	-0.300061	-0.24168	-0.191322	-0.248953	-0.221984	-0.321618	-0.243263	-0.308744	-0.267518	-0.376123	-0.341493	-0.340543	-0.394577	-0.271666	-0.273822	-0.270767	-0.297611	-0.275829	-0.343633	-0.41597		FALSE		-3.12811	-3.20528	-2.77257	-2.96362	-2.96155	-2.90667	-2.56679	-2.68823	-3.10357	-2.90849	-3.0165	-2.7766	-2.82056	-2.75128	-2.55421	-2.98706	-2.64497	-2.96155	-2.79356	-2.561
Cell 739	-0.136985	-0.152829	-0.253806	-0.275242	-0.272151	-0.323831	-0.393414	-0.355397	-0.359431	-0.353488	-0.309038	-0.448156	-0.347832	-0.361305	-0.330186	-0.415798	-0.383847	-0.452642	-0.488842	-0.380928	-0.448677	-0.404815	-0.424399	-0.390734	-0.406767	-0.418343		FALSE		-3.06829	-3.35408	-3.00804	-3.50121	-3.27657	-2.68294	-2.8974	-2.86547	-3.43028	-3.22542	-2.872	-3.02176	-3.97138	-3.50827	-2.60252	-2.76085	-2.78575	-2.98185	-3.285	-2.90621
Cell 740	-0.313281	-0.274154	-0.378037	-0.428302	-0.39904	-0.455113	-0.539139	-0.473301	-0.456332	-0.469828	-0.40785	-0.551899	-0.472837	-0.470731	-0.429978	-0.542826	-0.505826	-0.515573	-0.565752	-0.461096	-0.477925	-0.457876	-0.500698	-0.47996	-0.506915	-0.513205		FALSE		-3.40734	-4.08236	-3.04387	-3.19822	-3.32966	-3.08662	-2.96842	-2.75613	-3.99618	-3.5812	-3.98758	-3.01663	-3.47504	-3.08342	-3.13404	-3.21658	-3.06676	-3.09965	-3.36473	-3.37917
Cell 741	-0.0225607	-0.0915389	-0.0996909	-0.180421	-0.271448	-0.279365	-0.244619	-0.21155	-0.193392	-0.227265	-0.218434	-0.280951	-0.236853	-0.31885	-0.315478	-0.363479	-0.35766	-0.393522	-0.372922	-0.266587	-0.298306	-0.258616	-0.31398	-0.284598	-0.357611	-0.420823		FALSE		-3.05885	-3.2516	-2.87607	-3.44376	-4.14273	-2.93625	-2.88432	-2.83514	-3.30033	-3.92467	-3.43257	-2.861	-3.08948	-2.95668	-3.21442	-2.95791	-2.76409	-3.11529	-2.97941	-3.10651
Cell 742	-0.000106042	-0.0140056	-0.0439726	-0.115395	-0.126423	-0.143354	-0.164025	-0.131787	-0.128456	-0.143323	-0.176642	-0.228871	-0.181679	-0.227825	-0.204718	-0.251072	-0.264166	-0.251346	-0.253843	-0.249742	-0.19789	-0.216687	-0.238748	-0.249624	-0.211533	-0.24726		FALSE		-2.11189	-3.34152	-1.97275	-2.18052	-2.28584	-2.21261	-2.05444	-2.08587	-2.30426	-2.3391	-2.76541	-2.25176	-2.24503	-2.44988	-2.15627	-2.55762	-2.40021	-2.42098	-2.32751	-2.70524
Cell 743	-0.0750722	-0.0732956	-0.171525	-0.238833	-0.279635	-0.304521	-0.343886	-0.267369	-0.259918	-0.27883	-0.254167	-0.390523	-0.27034	-0.343092	-0.274511	-0.393188	-0.402004	-0.382895	-0.417613	-0.330061	-0.311976	-0.360919	-0.366661	-0.31576	-0.348931	-0.413191		FALSE		-3.04379	-3.49426	-3.05744	-3.05807	-3.23956	-3.26625	-3.09632	-2.98664	-3.20635	-3.39873	-3.45162	-3.01428	-2.90222	-3.07349	-3.29906	-3.22728	-2.85112	-3.17057	-3.21171	-3.25717
Cell 744	-0.0931998	-0.192653	-0.275831	-0.49904	-0.558765	-0.499292	-0.511475	-0.559894	-0.50489	-0.619681	-0.762266	-0.722643	-0.732733	-0.867555	-0.886448	-0.819674	-0.849635	-0.818811	-0.887175	-0.755952	-0.670284	-0.687086	-0.736235	-0.670229	-0.726734	-0.900043		FALSE		-3.18841	-3.11601	-3.26077	-3.37472	-3.16674	-2.98555	-2.73766	-2.83421	-3.60703	-3.35353	-3.19863	-2.67949	-3.12991	-3.58133	-3.08468	-3.16482	-4.07369	-3.52521	-3.88738	-2.99971
Cell 745	-0.00254018	-0.0327793	-0.052386	-0.122764	-0.172747	-0.172623	-0.156469	-0.0957932	-0.0385879	-0.0707433	-0.0807054	-0.110256	-0.0577179	-0.192927	-0.107529	-0.175055	-0.169136	-0.182194	-0.173681	-0.140132	-0.152028	-0.148236	-0.224057	-0.189659	-0.29239	-0.322587		FALSE		-3.04123	-3.68938	-2.50219	-2.83511	-2.81044	-2.64739	-2.51806	-2.23876	-2.67786	-2.53864	-2.66665	-2.66054	-2.55784	-2.5451	-2.80618	-2.46818	-2.62113	-3.25538	-2.599	-2.64975
Cell 746	-0.728725	-0.828141	-1.002	-1.10908	-1.02666	-1.12371	-1.20749	-1.14961	-1.07445	-1.06878	-1.18767	-1.37315	-1.1665	-1.19781	-1.22365	-1.28937	-1.30741	-1.21491	-1.39869	-1.17594	-1.25407	-1.21333	-1.17887	-1.29202	-1.22352	-1.24866		FALSE		-3.10911	-4.06974	-3.83086	-3.02311	-3.15592	-4.16665	-3.92361	-3.38251	-4.24583	-4.13189	-3.17028	-3.99056	-4.06974	-3.38251	-4.24583	-3.8841	-3.11872	-4.13189	-3.92361	-3.54686
Cell 747	-0.308627	-0.343447	-0.41083	-0.533933	-0.64141	-0.637948	-0.706229	-0.707177	-0.664979	-0.774891	-0.842006	-0.951289	-0.859419	-0.995558	-0.883261	-0.922212	-1.03459	-0.903572	-1.06705	-0.822094	-0.757529	-0.72939	-0.835502	-0.835541	-0.827781	-0.969682		FALSE		-4.27747	-3.01621	-3.92529	-3.28847	-3.87953	-2.82073	-2.79496	-2.79317	-2.75081	-3.07335	-3.90181	-2.94757	-3.11238	-2.8861	-2.65422	-3.15118	-3.83814	-3.14314	-2.97644	-3.14314
Cell 748	-0.000106042	-0.000106042	-0.00457654	-0.0314494	-0.0338535	-0.0383544	-0.0698764	-0.0358742	-0.0475943	-0.0548909	-0.0649389	-0.115198	-0.0893427	-0.0747647	-0.0762025	-0.100931	-0.0987936	-0.091116	-0.123874	-0.0895536	-0.0846421	-0.0753609	-0.0761784	-0.0733396	-0.0848467	-0.0941846		FALSE		-2.0819	-2.56475	-2.00059	-2.041	-1.94915	-1.76706	-2.06281	-1.98568	-2.2158	-2.0364	-2.21635	-2.10356	-2.28883	-2.04659	-1.98098	-2.06476	-2.08108	-2.30721	-2.00824	-2.66429
Cell 749	-0.383266	-0.404227	-0.591232	-0.712925	-0.772151	-0.717128	-0.804692	-0.768148	-0.791502	-0.834589	-0.909548	-1.05719	-0.833722	-0.890968	-0.83573	-0.996048	-1.01788	-0.908928	-1.11153	-0.838082	-0.814174	-0.807662	-0.850863	-0.786881	-0.80301	-0.925958		FALSE		-4.14242	-3.07754	-3.47861	-3.4483	-4.01748	-4.07547	-3.21017	-4.01748	-3.80663	-3.44345	-3.99975	-3.72559	-4.09666	-3.46319	-3.36427	-3.84139	-3.47861	-3.96633	-3.2871	-3.84139
Cell 750	-0.470429	-0.526885	-0.567785	-0.642927	-0.642528	-0.685916	-0.678665	-0.651957	-0.695793	-0.731291	-0.73012	-0.797126	-0.738863	-0.74134	-0.759194	-0.810283	-0.78065	-0.793333	-0.85109	-0.72601	-0.714752	-0.705467	-0.69937	-0.700556	-0.718767	-0.757447		FALSE		-4.28137	-3.541	-4.2466	-4.01813	-3.31522	-3.43627	-3.13783	-2.66507	-2.93404	-4.01813	-3.05305	-3.42605	-3.31916	-4.21442	-3.16465	-3.5824	-2.92918	-3.55437	-3.84203	-3.78076
Cell 751	-0.140819	-0.227194	-0.321422	-0.452108	-0.533099	-0.508809	-0.58155	-0.472538	-0.422017	-0.46722	-0.520798	-0.648969	-0.510675	-0.617278	-0.508351	-0.626251	-0.659171	-0.581251	-0.703853	-0.548516	-0.53903	-0.543981	-0.595795	-0.579628	-0.592231	-0.729107		FALSE		-3.23578	-3.5479	-3.79282	-2.99746	-3.13524	-2.78758	-3.57894	-2.84298	-3.00383	-3.15297	-3.26994	-3.20753	-3.23215	-2.93658	-3.17145	-2.85954	-2.58136	-3.55546	-3.07833	-3.20412
Cell 752	-0.0771116	-0.233211	-0.345025	-0.362496	-0.378138	-0.417483	-0.47797	-0.455701	-0.420956	-0.418139	-0.411191	-0.482008	-0.417214	-0.406292	-0.382664	-0.418517	-0.408579	-0.377126	-0.485201	-0.355422	-0.332655	-0.360485	-0.374098	-0.337651	-0.323589	-0.378779		FALSE		-3.54541	-3.96454	-4.46969	-2.62336	-3.21927	-4.32356	-3.05807	-2.78127	-4.21442	-3.19553	-3.42047	-2.70776	-3.21927	-2.78845	-3.48742	-3.43627	-3.86763	-3.96454	-2.8548	-3.02565
Cell 753	-0.0409739	-0.0357523	-0.0939283	-0.0768469	-0.103704	-0.157544	-0.217161	-0.152729	-0.16394	-0.153467	-0.125628	-0.229147	-0.159147	-0.146909	-0.145835	-0.194812	-0.23299	-0.211523	-0.252955	-0.170442	-0.207455	-0.205908	-0.187887	-0.212081	-0.203047	-0.227585		FALSE		-3.05807	-2.97138	-3.19669	-3.0922	-2.86709	-3.04563	-2.87365	-3.00357	-3.02878	-3.52275	-3.24438	-3.39051	-3.16975	-3.01714	-3.03353	-3.20018	-3.13524	-3.34912	-3.24438	-2.66317
Cell 754	-0.0188084	-0.0793684	-0.119131	-0.23874	-0.293237	-0.270898	-0.255792	-0.225124	-0.140968	-0.177015	-0.170267	-0.283668	-0.183926	-0.314039	-0.233989	-0.328328	-0.298825	-0.310249	-0.295654	-0.243571	-0.223262	-0.220869	-0.286943	-0.248908	-0.336957	-0.399017		FALSE		-3.22771	-3.00147	-3.91938	-3.66277	-3.07256	-2.71981	-2.75968	-2.42724	-3.19465	-2.69826	-3.23764	-3.22283	-2.97462	-3.13524	-2.94166	-2.93912	-3.5566	-3.21086	-3.0178	-2.70044
Cell 755	-0.0254805	-0.0504458	-0.0599604	-0.0956512	-0.111041	-0.12155	-0.148293	-0.149074	-0.184575	-0.210655	-0.23068	-0.266935	-0.224822	-0.19388	-0.238624	-0.231437	-0.237362	-0.223897	-0.295086	-0.2147	-0.208954	-0.19876	-0.172224	-0.18558	-0.186589	-0.202243		FALSE		-3.22934	-3.13902	-3.18288	-2.96356	-2.93182	-2.53838	-2.76166	-3.0691	-3.2	-3.81761	-3.79128	-2.96103	-3.11504	-2.78118	-2.94618	-2.90556	-2.76405	-3.67278	-3.20882	-3.08555
Cell 756	-0.434319	-0.470757	-0.545489	-0.689382	-0.721541	-0.742432	-0.798412	-0.766696	-0.71097	-0.701736	-0.745696	-0.939328	-0.760597	-0.763778	-0.734967	-0.862711	-0.867578	-0.811334	-0.882194	-0.805578	-0.749297	-0.710772	-0.76532	-0.734025	-0.76301	-0.825768		FALSE		-3.03688	-3.42554	-3.04269	-3.33936	-3.37557	-3.32512	-4.05305	-3.50261	-3.99694	-3.52422	-3.51113	-3.45099	-3.68294	-3.3511	-3.8922	-3.44357	-3.285	-3.73012	-3.38835	-3.49014
Cell 757	-0.120109	-0.134426	-0.228446	-0.311806	-0.371692	-0.398615	-0.467756	-0.415756	-0.35927	-0.379539	-0.361557	-0.517972	-0.392869	-0.429708	-0.373884	-0.528107	-0.457451	-0.469457	-0.529805	-0.424457	-0.414915	-0.422723	-0.41384	-0.380235	-0.436372	-0.499077		FALSE		-3.36638	-3.40953	-2.63901	-3.27182	-4.23561	-2.71317	-2.77023	-2.29162	-2.97079	-3.91339	-4.15643	-2.50001	-3.3548	-2.58047	-4.03149	-3.83767	-2.92811	-3.5824	-2.95231	-3.82064
Cell 758	-0.046408	-0.0883599	-0.140368	-0.219309	-0.234268	-0.267317	-0.310605	-0.295788	-0.275857	-0.304103	-0.284259	-0.383885	-0.296614	-0.31693	-0.300158	-0.368599	-0.381268	-0.348019	-0.422217	-0.323243	-0.322778	-0.301318	-0.30882	-0.283496	-0.293855	-0.341411		FALSE		-2.22583	-2.93595	-1.93207	-2.16616	-2.28355	-2.0235	-2.18339	-2.07797	-2.41448	-2.18139	-2.43306	-2.27533	-2.37209	-2.43165	-2.18539	-2.18359	-2.30283	-2.30323	-2.27793	-2.29566
Cell 759	-0.27725	-0.364719	-0.412871	-0.467045	-0.529427	-0.580904	-0.607179	-0.537942	-0.575426	-0.600715	-0.619066	-0.708584	-0.621173	-0.589313	-0.595413	-0.677327	-0.642807	-0.647587	-0.727398	-0.631141	-0.603772	-0.571699	-0.606196	-0.616996	-0.612948	-0.603872		FALSE		-4.14384	-3.58754	-3.58754	-3.12681	-3.00082	-4.0299	-4.14384	-3.78211	-4.10245	-4.10245	-4.06466	-3.33093	-3.91339	-3.96775	-3.82162	-3.26303	-3.38796	-3.11853	-4.0299	-3.66672
Cell 760	-0.24499	-0.663101	-0.806743	-0.781224	-0.78466	-0.835198	-0.904852	-0.985244	-1.07954	-1.02236	-1.05541	-1.10198	-1.06775	-0.969437	-1.05632	-0.960633	-1.01886	-0.991742	-1.0836	-1.00149	-0.9358	-0.864531	-0.863095	-0.829136	-0.743257	-0.86351		FALSE		-3.08526	-4.07902	-4.07902	-3.73378	-3.2709	-3.16824	-2.76125	-3.63408	-3.99469	-4.07902	-4.22514	-4.1112	-3.21654	-3.01832	-3.99469	-3.43981	-4.04905	-3.94639	-2.91765	-3.63408
Cell 761	-0.351348	-0.351779	-0.475382	-0.488764	-0.489657	-0.618638	-0.639407	-0.593704	-0.627079	-0.617057	-0.581913	-0.666333	-0.682306	-0.615896	-0.626582	-0.657218	-0.666798	-0.644622	-0.684116	-0.663247	-0.698331	-0.632725	-0.64523	-0.631804	-0.60704	-0.609202		FALSE		-3.92529	-3.32323	-2.73808	-3.34171	-4.03443	-3.18493	-3.21677	-3.37438	-3.26148	-4.06662	-2.91339	-3.29407	-3.90181	-3.92529	-4.33546	-2.80035	-3.31724	-3.95011	-3.32323	-3.83814
Cell 762	-0.0837528	-0.119446	-0.193439	-0.30941	-0.3442	-0.337088	-0.386881	-0.388376	-0.385713	-0.403021	-0.491083	-0.513832	-0.465549	-0.473368	-0.51548	-0.577313	-0.546463	-0.523512	-0.585348	-0.500465	-0.43342	-0.454192	-0.447371	-0.435615	-0.449365	-0.563843		FALSE		-3.35039	-3.27765	-2.8056	-3.22291	-3.17944	-2.96279	-2.97987	-2.99878	-2.97662	-3.93739	-4.04936	-3.00566	-4.13368	-3.30209	-3.54742	-3.09654	-3.16754	-2.99764	-2.97878	-3.14468
Cell 763	-0.417801	-0.503416	-0.567068	-0.91228	-1.10208	-1.01086	-0.868631	-0.862407	-0.7159	-0.827714	-0.86663	-0.957721	-0.7709	-1.00974	-0.898164	-1.1396	-0.98238	-1.05097	-1.03833	-0.939192	-1.05485	-0.985691	-1.08747	-1.04233	-1.16168	-1.39162		FALSE		-4.23215	-4.23215	-3.96891	-4.10721	-2.78758	-4.1652	-4.23215	-4.10721	-3.86417	-4.05606	-3.09122	-3.25443	-3.89636	-3.68808	-4.1652	-4.0103	-2.88973	-3.89636	-3.49179	-3.3201
Cell 764	-0.144033	-0.164629	-0.248683	-0.349718	-0.369384	-0.402744	-0.472363	-0.393649	-0.400124	-0.392539	-0.384416	-0.539998	-0.418478	-0.420707	-0.386581	-0.506817	-0.490153	-0.47755	-0.586281	-0.452317	-0.419727	-0.417796	-0.458215	-0.419235	-0.420013	-0.48087		FALSE		-3.06829	-4.03833	-2.68152	-2.84028	-2.97138	-2.80505	-3.28785	-2.59754	-3.33297	-3.27936	-3.34259	-2.79575	-3.10986	-3.10608	-3.24698	-2.79852	-3.17966	-4.12727	-3.13725	-3.15372
Cell 765	-0.0931164	-0.2257	-0.268748	-0.411757	-0.444224	-0.478008	-0.523059	-0.405995	-0.362759	-0.382398	-0.381886	-0.551479	-0.373788	-0.523607	-0.441474	-0.549802	-0.555799	-0.543743	-0.585695	-0.430599	-0.47843	-0.458221	-0.582649	-0.485203	-0.560946	-0.645431		FALSE		-3.61236	-2.71456	-2.44191	-2.80269	-3.41353	-3.25862	-3.32557	-3.26487	-3.01382	-3.82497	-4.10372	-2.9106	-3.21163	-2.85821	-3.17944	-3.67236	-2.82726	-3.54742	-3.22291	-3.53552
Cell 766	-0.162952	-0.214311	-0.304824	-0.441855	-0.522569	-0.511318	-0.556179	-0.562531	-0.544287	-0.597498	-0.692051	-0.708231	-0.631463	-0.742909	-0.729768	-0.713486	-0.768631	-0.757797	-0.826801	-0.750674	-0.763795	-0.77864	-0.697748	-0.781902	-0.715115	-0.853345		FALSE		-2.91783	-3.73	-2.94388	-2.77362	-3.1631	-2.97497	-3.00481	-3.276	-3.30043	-3.92081	-3.16837	-3.41008	-3.35791	-4.06099	-3.19009	-3.003	-3.27941	-3.83914	-3.8647	-3.00846
Cell 767	-0.200087	-0.264093	-0.364104	-0.355661	-0.417419	-0.42548	-0.4719	-0.492888	-0.411667	-0.45365	-0.415674	-0.5324	-0.461238	-0.513969	-0.490863	-0.586047	-0.625967	-0.547068	-0.577392	-0.542194	-0.529671	-0.531179	-0.527316	-0.525945	-0.560777	-0.571332		FALSE		-4.18224	-4.55021	-2.76488	-3.17	-3.26391	-2.78678	-3.0317	-4.18224	-4.32836	-3.98594	-4.32836	-3.98594	-3.61236	-3.18848	-3.13524	-3.22799	-2.68491	-3.05421	-3.27915	-3.31976
Cell 768	-0.275991	-0.329589	-0.421055	-0.497082	-0.544225	-0.556747	-0.627966	-0.595839	-0.612409	-0.638665	-0.653329	-0.726498	-0.722091	-0.665227	-0.663392	-0.766332	-0.748699	-0.694914	-0.782019	-0.69283	-0.692747	-0.632677	-0.650077	-0.622173	-0.665004	-0.668281		FALSE		-3.68761	-3.01777	-3.25149	-3.21442	-2.93567	-3.12871	-2.77151	-3.23462	-4.05169	-3.6026	-3.09444	-3.18763	-2.95262	-3.84084	-3.14522	-3.53981	-2.94832	-3.21049	-3.79341	-3.84084
Cell 769	-0.0968343	-0.13461	-0.253356	-0.306258	-0.343221	-0.36808	-0.460453	-0.428814	-0.491482	-0.528987	-0.575883	-0.653341	-0.578137	-0.534079	-0.575758	-0.618433	-0.638608	-0.598384	-0.705148	-0.608579	-0.539382	-0.505748	-0.495401	-0.533013	-0.50514	-0.553215		FALSE		-3.64232	-3.27182	-2.72453	-2.95412	-3.23735	-3.00008	-2.92006	-2.68318	-3.87767	-3.21858	-3.35939	-3.61236	-3.27752	-3.05952	-3.29113	-3.12033	-3.1284	-3.49683	-3.04809	-3.50001
Cell 770	-0.108766	-0.138711	-0.301417	-0.384	-0.429203	-0.439776	-0.536263	-0.460596	-0.457526	-0.490925	-0.534012	-0.654373	-0.529974	-0.657826	-0.594499	-0.692278	-0.685895	-0.641224	-0.710936	-0.595744	-0.521034	-0.567	-0.583427	-0.58277	-0.611657	-0.746176		FALSE		-3.09364	-3.48228	-3.14453	-3.14453	-3.57919	-2.60484	-2.92174	-2.94781	-3.3079	-3.34724	-3.08948	-3.11285	-2.9934	-3.19422	-2.92883	-3.24438	-2.98682	-3.11285	-2.84703	-3.22701
Cell 771	-0.208738	-0.342707	-0.411393	-0.527864	-0.60152	-0.597063	-0.75988	-0.763832	-0.833034	-0.771407	-0.871543	-0.860619	-0.945561	-0.82623	-0.89644	-0.91339	-0.880409	-0.906731	-0.950358	-0.913564	-0.88488	-0.828581	-0.804842	-0.824705	-0.799798	-0.824846		FALSE		-4.03833	-4.06829	-3.37557	-3.1652	-4.51545	-3.51545	-4.03833	-3.62336	-3.49014	-2.69198	-3.95915	-3.03544	-3.872	-3.30061	-3.03258	-3.08409	-2.92216	-3.2367	-3.14254	-3.78306
Cell 772	-0.0622103	-0.0840627	-0.113746	-0.185528	-0.20916	-0.221044	-0.253181	-0.240651	-0.251419	-0.271544	-0.281213	-0.39647	-0.314211	-0.308269	-0.321675	-0.367734	-0.389723	-0.349078	-0.443558	-0.318118	-0.284941	-0.29678	-0.328793	-0.293344	-0.281089	-0.354091		FALSE		-2.82858	-3.20471	-2.50104	-3.20324	-2.49842	-2.625	-2.56823	-2.47799	-3.13148	-3.5867	-3.48837	-2.69579	-3.46623	-2.72808	-2.86756	-2.73254	-2.80148	-3.3966	-2.70411	-3.40824
Cell 773	-0.237692	-0.286623	-0.484232	-0.585769	-0.709389	-0.656634	-0.708814	-0.611484	-0.569643	-0.623534	-0.604962	-0.745624	-0.622883	-0.778474	-0.665456	-0.850057	-0.873278	-0.821371	-0.830389	-0.709053	-0.724608	-0.685041	-0.755921	-0.736593	-0.780964	-0.864001		FALSE		-2.94584	-3.23578	-3.02577	-3.9496	-3.454	-4.10721	-3.19406	-2.90821	-3.57097	-3.20412	-3.03717	-3.4421	-3.62113	-3.26601	-3.73155	-3.22497	-3.25443	-3.9496	-3.37683	-3.03949
Cell 774	-0.193453	-0.301337	-0.421883	-0.568659	-0.665154	-0.69882	-0.657394	-0.581621	-0.43584	-0.508751	-0.538282	-0.621371	-0.501039	-0.652866	-0.538509	-0.679703	-0.688669	-0.679764	-0.613229	-0.655678	-0.627321	-0.665992	-0.733106	-0.673039	-0.82649	-0.872024		FALSE		-3.08353	-3.16627	-2.55427	-3.45671	-3.88443	-2.81112	-3.28237	-3.49497	-3.33836	-3.00843	-4.01406	-3.6276	-3.13275	-2.67078	-3.31133	-2.99558	-3.03933	-2.99739	-3.99558	-2.8761
Cell 775	-0.0329487	-0.097945	-0.202332	-0.259263	-0.340471	-0.369532	-0.406989	-0.312121	-0.257247	-0.293371	-0.267686	-0.426237	-0.239358	-0.40198	-0.31292	-0.33068	-0.331414	-0.305512	-0.364286	-0.229125	-0.15223	-0.221343	-0.221312	-0.17559	-0.207325	-0.319383		FALSE		-3.53133	-3.33419	-2.85903	-3.17	-3.9993	-2.76252	-3.35833	-2.88121	-3.52218	-3.9993	-4.20342	-2.62708	-3.861	-3.05421	-4.08948	-3.88121	-2.91339	-4.35833	-3.41103	-3.50445
Cell 776	-0.075502	-0.127866	-0.174793	-0.266487	-0.332228	-0.314483	-0.3381	-0.262961	-0.231751	-0.276691	-0.250582	-0.384641	-0.256293	-0.364714	-0.283652	-0.401838	-0.378579	-0.355793	-0.388238	-0.321086	-0.325796	-0.320994	-0.375887	-0.348724	-0.388996	-0.431561		FALSE		-3.44999	-3.17779	-3.35388	-3.31133	-3.18423	-2.61819	-2.82278	-3.06254	-2.83037	-3.59533	-4.10721	-3.10003	-3.25443	-3.19517	-3.11084	-3.01907	-2.89414	-3.17567	-3.37348	-3.60093
Cell 777	-0.258653	-0.284737	-0.334791	-0.403421	-0.379483	-0.433942	-0.51592	-0.483704	-0.560867	-0.567141	-0.604725	-0.629238	-0.610614	-0.501453	-0.572305	-0.571281	-0.598445	-0.537071	-0.651386	-0.572689	-0.603072	-0.553365	-0.492609	-0.550508	-0.507973	-0.553789		FALSE		-2.8175	-3.65248	-3.01673	-4.06466	-2.72887	-3.91339	-3.55277	-3.99771	-2.93432	-4.0299	-3.41956	-4.06466	-3.93972	-3.45364	-4.06466	-3.00712	-3.25174	-3.07565	-4.10245	-4.29874
Cell 778	-0.0986391	-0.142157	-0.219013	-0.342769	-0.397434	-0.368739	-0.392624	-0.331591	-0.296341	-0.352712	-0.353667	-0.489835	-0.366978	-0.453205	-0.417404	-0.509428	-0.49237	-0.492687	-0.541999	-0.409801	-0.401865	-0.406121	-0.464497	-0.442246	-0.451346	-0.541939		FALSE		-2.93066	-2.94394	-2.9123	-3.27218	-2.96006	-3.15194	-2.84621	-2.74446	-3.05712	-3.40892	-3.27846	-3.08622	-3.2117	-2.97807	-3.18231	-3.21278	-2.95342	-3.1654	-2.94629	-3.28613
Cell 779	-0.0253528	-0.0849019	-0.140335	-0.211807	-0.268584	-0.250594	-0.295007	-0.210726	-0.185925	-0.251716	-0.283256	-0.369509	-0.290007	-0.389707	-0.294324	-0.381786	-0.443064	-0.356428	-0.433223	-0.369443	-0.326698	-0.363831	-0.405396	-0.40156	-0.398358	-0.529208		FALSE		-3.10122	-3.8506	-2.74706	-2.76864	-2.73666	-2.5413	-4.42047	-2.69503	-3.68579	-2.71412	-3.1042	-2.67899	-4.06145	-2.92911	-2.67118	-2.40106	-3.16177	-3.86763	-3.0103	-2.71534
Cell 780	-0.0147089	-0.0356491	-0.0776456	-0.145085	-0.126103	-0.167806	-0.219118	-0.195113	-0.204617	-0.226276	-0.214655	-0.332252	-0.217051	-0.259672	-0.252268	-0.313491	-0.323344	-0.298153	-0.360484	-0.267799	-0.2557	-0.250805	-0.238274	-0.228621	-0.240567	-0.281803		FALSE		-3.07143	-3.61236	-2.53579	-2.62504	-3.04104	-2.4315	-2.66688	-2.57899	-2.74338	-3.08699	-3.25706	-3.08699	-2.96298	-2.99646	-3.04866	-2.83265	-2.95949	-3.17559	-3.29298	-2.87513
Cell 781	-0.306032	-0.355041	-0.461545	-0.46475	-0.469226	-0.532258	-0.602737	-0.538005	-0.512269	-0.495231	-0.498281	-0.615171	-0.534525	-0.563428	-0.560115	-0.598811	-0.58438	-0.536891	-0.627126	-0.584089	-0.625727	-0.57518	-0.559153	-0.571654	-0.625887	-0.626324		FALSE		-3.42943	-3.43627	-3.04528	-3.33252	-3.75849	-4.15643	-3.54541	-4.03149	-3.98034	-4.00516	-3.91339	-3.51133	-3.07126	-3.98034	-2.69905	-3.41607	-2.96145	-2.98276	-4.05952	-3.8554
Cell 782	-0.0150874	-0.0129904	-0.111905	-0.189369	-0.193598	-0.24742	-0.307271	-0.241929	-0.175332	-0.187448	-0.15894	-0.330914	-0.194796	-0.24863	-0.213616	-0.302099	-0.323027	-0.273446	-0.313361	-0.247004	-0.24918	-0.249675	-0.319071	-0.25627	-0.278868	-0.335634		FALSE		-3.31945	-3.07994	-2.77655	-2.87054	-2.80568	-2.79087	-2.907	-3.39051	-2.96094	-2.61884	-2.95382	-3.39051	-2.95736	-2.74487	-2.40623	-2.34649	-2.87641	-2.4628	-2.76726	-2.59812
Cell 783	-0.0833306	-0.0795743	-0.177054	-0.219774	-0.214735	-0.240944	-0.338124	-0.313231	-0.334792	-0.335174	-0.317134	-0.44545	-0.349526	-0.32467	-0.346485	-0.388709	-0.378374	-0.371803	-0.470399	-0.344732	-0.325688	-0.336969	-0.342528	-0.322437	-0.287988	-0.333604		FALSE		-3.29905	-3.08488	-2.71464	-3.07754	-2.85176	-2.93529	-2.75031	-2.70838	-3.17758	-3.13524	-3.39987	-3.14001	-2.88714	-2.92493	-2.95209	-3.22596	-2.80164	-2.98272	-2.91197	-3.06223
Cell 784	-0.416675	-0.580503	-0.768666	-0.932226	-1.08411	-1.05485	-0.962304	-0.904191	-0.847382	-0.768781	-0.854233	-0.989992	-0.852189	-1.04325	-0.875138	-1.02386	-1.05139	-1.08871	-1.05794	-1.05503	-0.917657	-1.02782	-0.996566	-1.01211	-1.22471	-1.27309		FALSE		-3.14063	-3.28785	-4.34475	-3.37163	-3.06145	-3.61236	-4.26557	-2.60756	-4.26557	-2.78845	-2.49718	-2.52653	-3.02669	-4.19863	-2.62048	-2.91018	-3.03089	-3.92978	-4.04372	-3.78845
Cell 785	-0.316569	-0.339844	-0.478448	-0.580076	-0.673614	-0.670043	-0.67524	-0.578004	-0.508937	-0.544475	-0.545697	-0.605975	-0.51208	-0.633456	-0.600853	-0.747077	-0.528391	-0.685309	-0.718567	-0.630738	-0.623666	-0.626679	-0.770092	-0.715657	-0.793537	-0.867772		FALSE		-2.77673	-4.49154	-2.82743	-3.04438	-3.23283	-3.11915	-3.42282	-3.06248	-3.11653	-3.07182	-3.49779	-3.19051	-4.10619	-3.25028	-3.81812	-3.08866	-1.61996	-2.16316	-2.91175	-3.10111
Cell 786	-0.0555404	-0.0549407	-0.0939169	-0.137528	-0.17249	-0.140197	-0.249168	-0.216718	-0.246994	-0.272404	-0.334949	-0.386142	-0.285851	-0.275727	-0.293735	-0.334033	-0.344264	-0.275469	-0.426594	-0.278235	-0.263004	-0.215581	-0.234382	-0.2115	-0.220042	-0.273655		FALSE		-2.96853	-3.31133	-3.35524	-3.32836	-3.59597	-3.09537	-2.7637	-2.89061	-3.52902	-3.55021	-3.17	-2.57097	-4.12424	-2.67035	-3.53597	-2.75782	-3.85124	-3.26391	-3.07068	-3.35988
Cell 787	-0.142918	-0.177518	-0.263406	-0.427562	-0.512521	-0.503668	-0.476856	-0.441146	-0.331535	-0.386814	-0.40232	-0.452417	-0.37513	-0.483355	-0.426169	-0.575981	-0.558753	-0.516566	-0.518093	-0.516261	-0.469775	-0.525126	-0.602378	-0.551725	-0.711038	-0.782253		FALSE		-3.91339	-4.21442	-4.2936	-3.39051	-4.2936	-2.84335	-2.91339	-4.21442	-4.14747	-3.95118	-4.08948	-3.76212	-3.81648	-4.03833	-2.82525	-3.91339	-2.88877	-4.14747	-3.16006	-3.87863
Cell 788	-0.0778216	-0.103802	-0.187369	-0.249666	-0.280471	-0.32319	-0.40295	-0.319518	-0.324048	-0.333336	-0.302592	-0.442732	-0.345787	-0.366462	-0.311847	-0.398101	-0.4026	-0.398379	-0.458356	-0.348236	-0.353346	-0.360989	-0.399614	-0.341468	-0.389536	-0.442091		FALSE		-3.73378	-2.77644	-2.62146	-2.91872	-2.79782	-2.97963	-2.69751	-2.93511	-3.17207	-3.90292	-3.06378	-2.99342	-3.24514	-3.08213	-3.46172	-2.96747	-3.03202	-3.03481	-3.36481	-3.02375
Cell 789	-0.381738	-0.650125	-0.753988	-0.653279	-0.68727	-0.726423	-0.762625	-0.681173	-0.705274	-0.703531	-0.688152	-0.831323	-0.709574	-0.77119	-0.755127	-0.796849	-0.792376	-0.802189	-0.831409	-0.764397	-0.828968	-0.763183	-0.78126	-0.811265	-0.810522	-0.816843		FALSE		-3.7004	-3.78055	-3.36198	-3.30736	-3.39937	-3.08749	-2.93714	-2.89163	-3.66301	-3.13127	-3.12865	-3.05429	-3.24839	-2.93714	-3.22328	-3.22328	-2.91579	-3.08394	-2.96494	-3.25533
Cell 790	-0.316	-0.382508	-0.55832	-0.588987	-0.754601	-0.698737	-0.600756	-0.660248	-0.600182	-0.606356	-0.604914	-0.698868	-0.558285	-0.690154	-0.611989	-0.729855	-0.702738	-0.727876	-0.680434	-0.669511	-0.718337	-0.691961	-0.730886	-0.818781	-0.802876	-0.78579		FALSE		-3.00424	-3.19814	-2.89711	-2.97629	-4.14678	-3.04061	-3.54056	-3.187	-4.11459	-3.45454	-3.15013	-3.23541	-3.31624	-3.15692	-3.54056	-3.20382	-3.23134	-2.89805	-3.57052	-3.00545
Cell 791	-0.256341	-0.312693	-0.442426	-0.471743	-0.485991	-0.470838	-0.578488	-0.554124	-0.612293	-0.565325	-0.631413	-0.684694	-0.685543	-0.60237	-0.634179	-0.666551	-0.684457	-0.644668	-0.747666	-0.679496	-0.696088	-0.618788	-0.617535	-0.68816	-0.632059	-0.585575		FALSE		-2.55604	-2.82051	-3.49585	-3.50882	-4.07309	-3.0317	-2.65076	-4.32836	-4.24918	-4.18224	-3.91339	-2.96288	-3.98594	-4.7263	-3.00614	-3.91339	-3.91339	-4.07309	-3.88121	-3.01873
Cell 792	-0.22275	-0.322748	-0.427037	-0.541271	-0.566913	-0.584623	-0.60321	-0.607109	-0.68022	-0.709078	-0.733518	-0.820323	-0.731337	-0.828882	-0.788894	-0.850565	-0.900905	-0.846475	-0.972495	-0.851108	-0.812723	-0.818835	-0.800497	-0.875198	-0.82011	-0.947706		FALSE		-3.5415	-3.6015	-3.5415	-3.36697	-3.62917	-2.99016	-3.19612	-3.43444	-3.95368	-3.50999	-3.82875	-3.19612	-3.79398	-2.97979	-3.02854	-3.46466	-3.58057	-3.01863	-3.23815	-3.8972
Cell 793	-0.094934	-0.101336	-0.194134	-0.230807	-0.219598	-0.236514	-0.367405	-0.306904	-0.319414	-0.290371	-0.258059	-0.375995	-0.317995	-0.303271	-0.266247	-0.345161	-0.360541	-0.354901	-0.395486	-0.303942	-0.322338	-0.333717	-0.370927	-0.319402	-0.358358	-0.388782		FALSE		-3.06301	-3.50322	-3.09952	-2.64188	-2.55546	-2.92854	-3.14783	-2.58705	-3.7947	-3.25334	-3.30517	-2.76726	-2.8468	-2.92598	-3.15643	-2.87997	-2.70927	-3.75849	-2.71868	-3.02289
Cell 794	-0.0943716	-0.112272	-0.174247	-0.224822	-0.255361	-0.268596	-0.352181	-0.284122	-0.263358	-0.331311	-0.313562	-0.431806	-0.2882	-0.300563	-0.286498	-0.410623	-0.40755	-0.358905	-0.475116	-0.311271	-0.323204	-0.28955	-0.337138	-0.279569	-0.313773	-0.38639		FALSE		-3.15661	-3.10104	-3.31875	-3.17909	-2.77096	-2.90537	-3.17102	-3.11021	-3.38758	-2.81209	-3.13647	-3.30766	-3.26594	-2.58942	-2.97838	-2.84414	-3.04079	-3.30403	-3.0021	-3.11958
Cell 795	-0.527288	-0.392984	-0.459972	-0.470712	-0.472744	-0.526	-0.609815	-0.618618	-0.697769	-0.656339	-0.698244	-0.781222	-0.745795	-0.641804	-0.669391	-0.703153	-0.703077	-0.695326	-0.770056	-0.727264	-0.710657	-0.673055	-0.607083	-0.663598	-0.652705	-0.608144		FALSE		-3.06703	-3.41607	-4.18861	-4.30256	-3.44522	-3.19875	-4.18861	-2.73789	-3.05214	-3.98034	-3.28552	-3.29396	-3.84016	-2.90462	-3.26913	-3.0037	-3.4513	-3.10666	-2.77881	-3.59499
Cell 796	-0.0187076	-0.0484866	-0.0655137	-0.0989667	-0.115002	-0.129229	-0.152077	-0.0912736	-0.111093	-0.11297	-0.134652	-0.167403	-0.14598	-0.117649	-0.141476	-0.145611	-0.136658	-0.136451	-0.185163	-0.154704	-0.139094	-0.123606	-0.136449	-0.135796	-0.203148	-0.185797		FALSE		-3.46081	-3.26391	-3.32836	-2.82789	-3.22505	-2.8529	-2.76658	-2.83262	-2.79908	-2.79981	-4.22898	-4.12424	-3.27255	-3.18224	-2.78041	-3.109	-3.82321	-2.82868	-4.14004	-3.45746
Cell 797	-0.0908998	-0.151647	-0.227124	-0.301245	-0.33171	-0.372174	-0.413085	-0.380716	-0.345459	-0.383641	-0.354332	-0.508551	-0.389603	-0.454022	-0.416886	-0.509747	-0.487005	-0.526537	-0.541044	-0.482064	-0.498191	-0.479225	-0.469432	-0.499211	-0.52628	-0.539824		FALSE		-3.94656	-3.58155	-2.8263	-3.05659	-3.06921	-3.05482	-2.94587	-3.16157	-3.3675	-2.98023	-3.62863	-3.1482	-3.92635	-3.56121	-3.49548	-3.09269	-3.28201	-3.46715	-3.6421	-3.17652
Cell 798	-0.028061	-0.060283	-0.094369	-0.171842	-0.209009	-0.195187	-0.246044	-0.227919	-0.165322	-0.20675	-0.169271	-0.330762	-0.231632	-0.296953	-0.238865	-0.341149	-0.3324	-0.310747	-0.340923	-0.262877	-0.265744	-0.267782	-0.340618	-0.265019	-0.324239	-0.37097		FALSE		-2.88227	-3.56536	-2.7947	-3.03916	-2.654	-2.64055	-2.53838	-2.35985	-3.31133	-2.6136	-3.33035	-2.64857	-3.03258	-2.3564	-2.9496	-2.8004	-2.77803	-2.83421	-2.5894	-3.1833
Cell 799	-0.410483	-0.315585	-0.432063	-0.511667	-0.550391	-0.556076	-0.661022	-0.605742	-0.619009	-0.659091	-0.648344	-0.789444	-0.645106	-0.65402	-0.630877	-0.780955	-0.75686	-0.719153	-0.80606	-0.681436	-0.67044	-0.621928	-0.610298	-0.655673	-0.606509	-0.677861		FALSE		-3.37133	-4.14948	-3.70578	-3.14948	-3.35167	-2.85821	-3.23743	-2.7867	-3.98978	-2.98645	-3.48047	-3.34785	-3.47025	-3.59857	-4.04302	-3.60541	-3.34785	-3.67236	-3.59184	-3.97339
Cell 800	-0.275431	-0.276092	-0.411054	-0.430846	-0.430068	-0.502566	-0.614658	-0.515493	-0.497865	-0.548912	-0.486409	-0.580083	-0.534256	-0.509921	-0.507394	-0.599575	-0.573839	-0.57678	-0.614919	-0.568468	-0.597256	-0.562018	-0.571489	-0.569353	-0.599095	-0.621294		FALSE		-3.13725	-3.33297	-3.67035	-3.49197	-3.33615	-3.22665	-3.71382	-4.10796	-3.60637	-3.33615	-3.48292	-3.01791	-3.03353	-3.45686	-3.05976	-3.02099	-3.36932	-3.51065	-3.16866	-3.34912
Cell 801	-0.0954359	-0.160745	-0.21345	-0.343844	-0.388627	-0.33827	-0.433798	-0.395915	-0.473194	-0.471667	-0.485942	-0.60771	-0.506109	-0.476414	-0.478981	-0.63375	-0.612347	-0.566577	-0.678798	-0.469024	-0.46108	-0.455659	-0.460234	-0.415721	-0.391821	-0.518393		FALSE		-4.06466	-3.25735	-4.24075	-3.17071	-4.06466	-4.10245	-3.80142	-2.97652	-3.17071	-3.84281	-3.26878	-3.00712	-3.20934	-3.91339	-3.32429	-3.68144	-3.02657	-3.99771	-3.17536	-3.49063
Cell 802	-0.220214	-0.298117	-0.449744	-0.559064	-0.583559	-0.667148	-0.701991	-0.649332	-0.608525	-0.624111	-0.618636	-0.698938	-0.707057	-0.673536	-0.713754	-0.708162	-0.71121	-0.741447	-0.744918	-0.77081	-0.796724	-0.759509	-0.714542	-0.754058	-0.783896	-0.787357		FALSE		-3.21821	-4.01985	-2.81272	-4.27512	-4.12899	-2.9529	-2.80677	-3.97409	-3.97409	-2.93666	-3.97409	-3.03457	-3.86014	-2.99636	-3.09327	-3.89491	-2.94878	-4.37203	-3.3943	-3.82796
Cell 803	-0.225891	-0.317844	-0.495433	-0.627349	-0.706707	-0.746173	-0.763428	-0.631337	-0.557104	-0.586097	-0.5754	-0.729395	-0.577112	-0.727159	-0.621937	-0.784223	-0.757733	-0.77884	-0.77746	-0.704796	-0.747536	-0.745337	-0.798678	-0.792531	-0.880209	-0.933206		FALSE		-3.29131	-2.9387	-3.10364	-3.75685	-4.16054	-3.06248	-3.40214	-3.73458	-3.53046	-3.60424	-3.29921	-3.33231	-3.26109	-2.86388	-3.83149	-2.97115	-3.9387	-2.71859	-3.45015	-2.93352
Cell 804	-0.150164	-0.19801	-0.282857	-0.385464	-0.462337	-0.433264	-0.502294	-0.512192	-0.533532	-0.546558	-0.645317	-0.665826	-0.587054	-0.649063	-0.675292	-0.698378	-0.733542	-0.673622	-0.730563	-0.635875	-0.592114	-0.590141	-0.571243	-0.585853	-0.585804	-0.686921		FALSE		-2.99423	-2.98276	-2.8435	-3.48742	-2.68702	-2.96299	-3.0103	-3.1284	-3.89319	-2.94781	-3.32534	-3.37031	-3.39258	-2.89649	-3.23272	-3.29277	-3.18253	-3.14219	-3.8554	-2.95005
Cell 805	-0.0337738	-0.0476323	-0.070082	-0.104755	-0.128742	-0.132762	-0.131866	-0.113564	-0.105505	-0.113642	-0.128486	-0.158549	-0.1267	-0.144993	-0.128513	-0.164994	-0.16729	-0.164524	-0.194842	-0.149795	-0.134722	-0.14106	-0.158738	-0.150952	-0.171504	-0.193418		FALSE		-2.80472	-3.48296	-2.80697	-3.05268	-2.95399	-2.91339	-2.88964	-2.85316	-2.7872	-3.09417	-2.88559	-3.1714	-3.07501	-3.05566	-2.86136	-2.93247	-2.85441	-2.98082	-3.40959	-2.99358
Cell 806	-0.0100229	-0.0144506	-0.0334539	-0.0470887	-0.0726921	-0.0638766	-0.0959397	-0.078549	-0.106385	-0.108491	-0.129335	-0.175575	-0.134862	-0.147632	-0.1613	-0.174663	-0.175251	-0.157092	-0.221298	-0.170397	-0.15166	-0.156528	-0.150288	-0.165441	-0.159809	-0.178889		FALSE		-3.10087	-3.10721	-2.40569	-2.7282	-2.70799	-2.6088	-2.59828	-2.32906	-2.92478	-2.85783	-2.81997	-2.99155	-2.87808	-3.19153	-3.1169	-2.89147	-2.58947	-3.00775	-3.16703	-3.03935
Cell 807	-0.0702936	-0.103437	-0.190785	-0.268856	-0.300904	-0.254291	-0.323691	-0.244717	-0.191328	-0.198974	-0.169012	-0.322422	-0.208185	-0.267105	-0.203561	-0.317864	-0.263866	-0.271675	-0.347682	-0.220769	-0.241609	-0.234709	-0.27153	-0.25509	-0.305999	-0.337672		FALSE		-3.29407	-3.63033	-3.26148	-3.18934	-4.06662	-2.88941	-3.07505	-3.04543	-3.91339	-3.08365	-2.96308	-3.00592	-3.42851	-2.91457	-3.10868	-3.09243	-2.86042	-2.88941	-2.84211	-3.0222
Cell 808	-0.0132252	-0.0289456	-0.0465209	-0.0876882	-0.14189	-0.115043	-0.119655	-0.133922	-0.138127	-0.158651	-0.206325	-0.243149	-0.181163	-0.191734	-0.218802	-0.251068	-0.252906	-0.207016	-0.275471	-0.221702	-0.171	-0.159189	-0.187255	-0.168832	-0.153068	-0.212345		FALSE		-2.65456	-3.19451	-2.80151	-3.14793	-3.14978	-2.73268	-2.65693	-2.49106	-3.05695	-2.81928	-3.2828	-2.81242	-3.08628	-3.0103	-2.90806	-3.12639	-2.96818	-3.29813	-3.06753	-3.51224
Cell 809	-0.171081	-0.217707	-0.318088	-0.448857	-0.467072	-0.468904	-0.488518	-0.486534	-0.403587	-0.4462	-0.463921	-0.551362	-0.478718	-0.556543	-0.532381	-0.552507	-0.625285	-0.616725	-0.581403	-0.581154	-0.623251	-0.571851	-0.612718	-0.60069	-0.634663	-0.690673		FALSE		-3.61236	-3.11042	-3.96775	-3.02657	-2.97358	-3.52059	-3.04347	-2.54834	-2.86968	-2.59977	-3.04004	-2.93701	-4.0299	-3.82162	-2.74417	-4.06466	-3.63869	-2.93972	-3.25174	-3.36569
Cell 810	-0.243031	-0.435137	-0.517575	-0.70915	-0.698573	-0.710994	-0.77625	-0.82161	-0.834577	-0.899482	-0.977183	-0.995662	-0.938824	-0.975515	-0.999325	-0.942822	-1.0572	-1.04964	-1.08236	-1.00465	-1.00118	-0.896725	-0.910529	-0.926907	-0.843396	-1.00746		FALSE		-3.80343	-3.22184	-2.575	-3.65082	-3.92081	-3.18181	-3.38321	-4.003	-2.76831	-4.02148	-3.41008	-3.56367	-2.61829	-3.05077	-3.24333	-3.19569	-2.89325	-2.89185	-3.5024	-4.003
Cell 811	-0.0216865	-0.056554	-0.0749602	-0.120411	-0.148615	-0.153916	-0.180771	-0.156674	-0.179403	-0.189203	-0.19442	-0.26612	-0.200669	-0.194594	-0.2176	-0.238667	-0.261234	-0.226258	-0.287832	-0.210013	-0.206211	-0.178412	-0.211651	-0.184249	-0.202515	-0.225887		FALSE		-2.63516	-3.12068	-2.58325	-2.6543	-3.01902	-2.70072	-2.864	-2.47839	-2.93775	-2.91537	-2.85441	-2.66586	-2.96135	-2.83257	-2.67148	-2.88015	-2.68527	-2.89408	-2.91142	-3.25365
Cell 812	-0.171169	-0.198601	-0.293954	-0.39412	-0.42094	-0.465432	-0.490679	-0.392274	-0.377215	-0.417373	-0.434592	-0.446014	-0.432124	-0.47689	-0.423938	-0.524592	-0.510392	-0.509986	-0.543076	-0.504936	-0.513106	-0.498351	-0.545101	-0.557298	-0.613348	-0.647565		FALSE		-2.92096	-3.5666	-2.93201	-3.21335	-3.25603	-2.78206	-2.98429	-3.04228	-3.18841	-3.77266	-4.02948	-3.24438	-3.26557	-3.48342	-3.339	-3.18439	-3.20278	-2.81841	-3.82187	-2.96696
Cell 813	-0.288177	-0.449837	-0.555363	-0.970988	-1.34148	-1.16681	-1.11524	-0.842041	-0.827841	-1.11395	-1.27694	-1.26392	-1.17972	-1.3966	-1.29538	-1.47619	-1.49658	-1.41219	-1.454	-1.44464	-1.19235	-1.07855	-1.30024	-1.38589	-1.47728	-1.60508		FALSE		-2.73037	-3.87064	-3.65978	-2.7383	-3.25521	-4.12052	-2.95091	-2.88443	-4.17167	-4.03337	-3.16094	-3.89867	-3.20553	-3.99558	-3.00288	-3.17167	-3.50656	-3.09249	-3.48369	-2.72065
Cell 814	-0.0379414	-0.0491247	-0.0961836	-0.145134	-0.18264	-0.190744	-0.275065	-0.194286	-0.195337	-0.19563	-0.185944	-0.316924	-0.21431	-0.246518	-0.227388	-0.286014	-0.290845	-0.282139	-0.329406	-0.224445	-0.227544	-0.230716	-0.266501	-0.226352	-0.245957	-0.306719		FALSE		-2.95005	-3.27182	-2.52044	-2.92069	-2.72106	-2.56536	-2.54719	-2.63084	-2.65071	-3.02744	-3.16189	-2.77471	-2.72843	-3.08027	-2.49171	-2.86547	-2.54763	-2.80344	-2.6751	-2.94335
Cell 815	-0.18774	-0.233642	-0.361024	-0.412572	-0.387413	-0.474892	-0.548486	-0.534919	-0.574551	-0.532037	-0.595544	-0.749323	-0.691194	-0.59932	-0.625069	-0.629817	-0.633376	-0.613891	-0.758978	-0.651224	-0.590262	-0.536375	-0.496244	-0.567507	-0.5421	-0.584684		FALSE		-2.63923	-4.23215	-2.73846	-4.10721	-3.96891	-3.49179	-3.96891	-2.61063	-2.95722	-4.05606	-3.25443	-2.89303	-3.38705	-2.81718	-4.0103	-3.93112	-3.96891	-3.21791	-3.89636	-2.86108
Cell 816	-0.0222343	-0.00638151	-0.0601906	-0.118941	-0.114907	-0.113632	-0.150806	-0.11041	-0.11827	-0.128251	-0.178601	-0.242092	-0.152702	-0.168747	-0.215123	-0.242188	-0.247273	-0.199552	-0.288437	-0.21967	-0.181443	-0.15826	-0.175201	-0.151896	-0.169642	-0.239386		FALSE		-2.9504	-3.22557	-2.77165	-2.68547	-3.03711	-2.95847	-2.97086	-2.68258	-3.20117	-3.21565	-3.1332	-3.11727	-2.69944	-3.08704	-2.95847	-2.66497	-2.67263	-2.93214	-2.55836	-2.83217
Cell 817	-0.0626877	-0.107209	-0.151785	-0.23493	-0.270097	-0.247345	-0.25748	-0.209836	-0.192421	-0.230616	-0.236164	-0.288072	-0.223495	-0.308156	-0.274484	-0.338766	-0.329238	-0.300624	-0.336751	-0.277262	-0.2521	-0.252698	-0.294473	-0.289889	-0.311141	-0.358216		FALSE		-2.94442	-3.53694	-3.31133	-4.09703	-3.22503	-3.15177	-3.10163	-2.8219	-3.45671	-3.28237	-3.0038	-3.05048	-3.45151	-3.49784	-2.86861	-2.92941	-3.14534	-3.12904	-3.60494	-3.2737
Cell 818	-0.229653	-0.27426	-0.413079	-0.488652	-0.51375	-0.554797	-0.610224	-0.598485	-0.631345	-0.649908	-0.657458	-0.793301	-0.691135	-0.656229	-0.703259	-0.768767	-0.766408	-0.736299	-0.814376	-0.691623	-0.63454	-0.621569	-0.632875	-0.597088	-0.587604	-0.738499		FALSE		-3.15472	-3.91339	-2.90137	-3.52625	-3.73477	-3.03479	-3.2331	-2.88465	-4.0358	-3.62005	-3.48457	-3.24931	-2.88967	-3.33481	-3.27833	-2.96597	-3.41884	-3.18496	-3.15872	-3.38596
Cell 819	-0.476285	-0.514194	-0.708559	-0.773077	-0.857195	-0.881439	-0.94581	-0.799101	-0.848803	-0.882944	-0.879911	-1.04307	-0.850717	-0.928847	-0.852874	-1.03749	-0.977188	-0.934722	-1.01474	-0.883754	-0.934376	-0.83366	-0.865806	-0.880855	-0.89803	-0.93655		FALSE		-4.22966	-4.07476	-2.83421	-3.09703	-3.35048	-3.89867	-4.22966	-3.22966	-4.22966	-3.96081	-4.12052	-3.12537	-3.04133	-2.72065	-2.72451	-4.07476	-3.412	-3.84431	-3.61236	-3.81949
Cell 820	-0.206018	-0.801039	-0.89442	-0.86718	-0.828553	-0.868808	-0.664834	-1.03611	-1.03258	-0.979684	-0.962525	-0.939638	-1.09559	-0.862331	-0.951213	-0.943999	-0.926449	-0.988468	-1.01677	-1.01345	-1.08143	-1.02193	-0.917897	-0.969308	-0.995927	-0.881207		FALSE		-3.17624	-4.03443	-4.00447	-4.06662	-4.18056	-3.40971	-4.06662	-3.31724	-3.03443	-3.97644	-3.32323	-4.27747	-3.28847	-3.32323	-2.7334	-2.69626	-3.83814	-2.895	-3.52735	-4.06662
Cell 821	-0.0223233	-0.101223	-0.189081	-0.285148	-0.334261	-0.350555	-0.385508	-0.239798	-0.153634	-0.159678	-0.122894	-0.269736	-0.144154	-0.26012	-0.175409	-0.306837	-0.263444	-0.271955	-0.300971	-0.194321	-0.268459	-0.266782	-0.336045	-0.309852	-0.366709	-0.392137		FALSE		-4.05606	-4.13524	-2.92394	-2.81997	-3.34754	-3.61236	-3.38191	-2.87676	-3.00813	-2.87836	-3.20074	-3.35229	-3.30273	-3.32906	-2.83421	-2.97287	-3.02803	-3.56314	-2.7028	-4.08088
Cell 822	-0.107275	-0.243433	-0.304507	-0.443862	-0.595358	-0.399699	-0.442827	-0.374016	-0.34749	-0.381287	-0.378133	-0.524592	-0.373821	-0.517204	-0.388009	-0.623702	-0.550335	-0.488629	-0.513383	-0.450194	-0.388701	-0.440969	-0.459992	-0.43076	-0.503695	-0.618238		FALSE		-3.03512	-4.34475	-3.0706	-3.24438	-3.7215	-3.34475	-4.04372	-2.97554	-2.81327	-2.8945	-3.32772	-4.14063	-3.96454	-3.96454	-3.8976	-2.91018	-2.89144	-3.8396	-4.08948	-4.19863
Cell 823	-0.0155014	-0.00534057	-0.0217224	-0.0306447	-0.0303517	-0.0472602	-0.0845641	-0.078948	-0.107082	-0.111292	-0.120097	-0.172174	-0.137343	-0.086007	-0.113238	-0.1254	-0.13774	-0.108064	-0.198542	-0.10106	-0.117074	-0.100811	-0.0936088	-0.0871129	-0.0748232	-0.0773038		FALSE		-3.50248	-3.375	-2.59495	-2.9476	-2.88536	-2.48545	-2.36632	-2.44693	-2.90556	-2.72775	-2.97402	-2.71092	-3.01195	-2.42288	-2.47526	-2.63672	-2.77199	-2.93359	-2.65303	-3.33848
Cell 824	-0.176273	-0.216793	-0.248594	-0.383144	-0.448612	-0.43294	-0.454418	-0.486101	-0.460443	-0.55394	-0.572868	-0.552883	-0.551544	-0.614215	-0.683905	-0.675789	-0.660274	-0.634764	-0.695647	-0.644766	-0.631656	-0.580224	-0.593428	-0.623838	-0.668728	-0.718316		FALSE		-3.85362	-3.93529	-3.04358	-3.50006	-3.213	-2.85861	-2.8044	-3.09884	-3.05725	-2.79131	-3.13287	-3.20457	-3.08382	-3.36026	-2.90493	-2.76726	-3.64181	-3.27384	-3.6495	-3.85362
Cell 825	-0.147008	-0.205803	-0.318163	-0.439277	-0.482426	-0.490566	-0.565455	-0.418519	-0.366037	-0.395403	-0.361221	-0.526084	-0.378118	-0.489167	-0.422271	-0.531071	-0.532963	-0.536303	-0.537742	-0.457308	-0.466346	-0.480557	-0.52987	-0.50825	-0.57211	-0.59996		FALSE		-3.16044	-3.38987	-2.85941	-3.02326	-3.37854	-3.07938	-2.89038	-2.98699	-3.21698	-2.94794	-3.13418	-2.99232	-2.86623	-2.88436	-3.02823	-2.95844	-2.92242	-3.11649	-2.99539	-2.96558
Cell 826	-0.303033	-0.348733	-0.472871	-0.50684	-0.519451	-0.572742	-0.64692	-0.597429	-0.581519	-0.605805	-0.610136	-0.715673	-0.602345	-0.612402	-0.613483	-0.675426	-0.667038	-0.654588	-0.726067	-0.630092	-0.618572	-0.643539	-0.620357	-0.650822	-0.658525	-0.674951		FALSE		-2.97529	-3.34853	-3.12351	-3.17717	-2.95271	-2.88943	-3.0379	-3.64255	-3.63225	-3.54081	-3.13524	-2.70524	-3.23978	-3.32116	-2.86731	-3.20165	-3.13524	-3.08819	-2.94848	-3.28462
Cell 827	-0.145874	-0.125386	-0.206217	-0.212604	-0.244507	-0.291884	-0.334453	-0.346958	-0.343325	-0.356712	-0.370075	-0.461594	-0.377951	-0.374413	-0.39478	-0.391799	-0.419509	-0.386481	-0.46363	-0.417925	-0.442271	-0.400604	-0.374178	-0.419974	-0.406288	-0.407469		FALSE		-3.21858	-3.79892	-3.11504	-3.22418	-3.13524	-2.60961	-3.00516	-2.91201	-3.07725	-2.95382	-3.51407	-2.99673	-3.11723	-2.92456	-3.1787	-3.20758	-2.84467	-3.20219	-3.38639	-3.8554
Cell 828	-0.0358489	-0.0822648	-0.12427	-0.217365	-0.25436	-0.251786	-0.30554	-0.22896	-0.215299	-0.248595	-0.288332	-0.320355	-0.282176	-0.379163	-0.319579	-0.379852	-0.365609	-0.363406	-0.37739	-0.34624	-0.335173	-0.322859	-0.337127	-0.401275	-0.458561	-0.441689		FALSE		-3.93687	-3.44396	-2.97996	-2.93929	-3.06504	-3.18354	-2.67893	-3.52005	-2.62512	-3.72975	-2.79594	-3.70078	-2.97204	-2.66066	-2.88465	-2.8174	-2.77384	-3.08493	-2.7755	-3.84972
Cell 829	-0.049365	-0.1011	-0.140709	-0.260688	-0.295417	-0.330221	-0.357693	-0.244617	-0.173889	-0.214823	-0.195933	-0.335318	-0.224896	-0.33213	-0.257306	-0.377122	-0.344989	-0.356132	-0.408348	-0.288777	-0.326531	-0.309046	-0.374077	-0.347747	-0.404985	-0.45528		FALSE		-4.16054	-3.41236	-3.24321	-3.02701	-4.29524	-2.79756	-3.24673	-2.80644	-3.11392	-3.2063	-3.35436	-3.24673	-3.07182	-2.81159	-2.82878	-2.73675	-2.72069	-2.98833	-3.03778	-2.86096
Cell 830	-0.264764	-0.310357	-0.405371	-0.522326	-0.585122	-0.585641	-0.609854	-0.562191	-0.523333	-0.532401	-0.601238	-0.693917	-0.567381	-0.631324	-0.591647	-0.716937	-0.636107	-0.701283	-0.700251	-0.630994	-0.686595	-0.609749	-0.600636	-0.643142	-0.657066	-0.677265		FALSE		-4.35272	-3.3048	-3.32469	-3.92675	-3.13524	-4.08948	-3.90042	-2.87802	-3.16239	-3.98475	-4.08948	-3.80865	-4.05169	-3.95478	-4.13087	-3.80865	-3.26164	-2.75796	-3.05169	-3.09745
Cell 831	-0.101755	-0.174901	-0.231312	-0.316852	-0.367576	-0.367037	-0.419188	-0.455269	-0.463816	-0.525303	-0.617089	-0.673555	-0.581886	-0.573529	-0.611185	-0.659519	-0.645608	-0.584684	-0.692863	-0.609909	-0.550463	-0.559039	-0.502306	-0.54971	-0.536824	-0.596389		FALSE		-3.15599	-3.56704	-3.21616	-3.25443	-3.68808	-2.94772	-2.76233	-3.10993	-3.15297	-3.15752	-3.34519	-2.97387	-3.4421	-3.48851	-3.14698	-3.14847	-2.94866	-3.1762	-2.62738	-3.21791
Cell 832	-0.303192	-0.339595	-0.454607	-0.492003	-0.533828	-0.555937	-0.666641	-0.63436	-0.690271	-0.683163	-0.705903	-0.751841	-0.737845	-0.694043	-0.709301	-0.753539	-0.726508	-0.706035	-0.828389	-0.71796	-0.713655	-0.626789	-0.628045	-0.660656	-0.623053	-0.722583		FALSE		-3.1463	-3.14074	-3.55848	-3.42282	-3.34986	-2.94394	-3.3196	-3.11133	-3.21278	-3.30725	-3.31545	-3.3238	-3.34541	-3.95642	-3.19362	-3.51709	-3.87424	-3.84527	-3.0042	-2.99028
Cell 833	-0.130293	-0.156937	-0.232842	-0.329773	-0.356028	-0.384225	-0.40129	-0.369241	-0.295053	-0.339726	-0.35967	-0.470003	-0.339475	-0.440911	-0.389419	-0.489901	-0.46605	-0.46346	-0.479493	-0.450976	-0.42397	-0.402535	-0.475809	-0.448649	-0.516632	-0.517606		FALSE		-3.08353	-3.72258	-2.84945	-3.27198	-2.91041	-2.84945	-2.72743	-2.98134	-4.01406	-2.93174	-3.56961	-3.04537	-4.14534	-3.51846	-2.73037	-3.31888	-2.73531	-3.04945	-3.412	-3.66822
Cell 834	-0.267407	-0.273431	-0.388299	-0.415947	-0.415336	-0.481538	-0.532114	-0.457724	-0.501602	-0.463757	-0.45717	-0.579504	-0.507629	-0.506892	-0.480518	-0.562436	-0.539513	-0.549107	-0.575802	-0.541129	-0.521774	-0.506965	-0.527905	-0.547214	-0.533308	-0.581739		FALSE		-3.48549	-4.08179	-3.07051	-3.0404	-3.1301	-3.1457	-3.07725	-3.05952	-3.61236	-3.37828	-4.1301	-3.45206	-3.42103	-3.62815	-2.98215	-3.31522	-2.99506	-3.13783	-3.00837	-3.20219
Cell 835	-0.0535158	-0.155801	-0.214443	-0.239317	-0.265157	-0.294505	-0.377478	-0.272781	-0.214364	-0.241196	-0.18472	-0.344267	-0.236947	-0.327435	-0.247052	-0.376097	-0.3428	-0.357157	-0.369369	-0.31798	-0.39198	-0.355998	-0.401664	-0.407871	-0.470211	-0.455893		FALSE		-3.18585	-3.77985	-3.48851	-3.454	-3.33133	-3.28808	-3.04651	-3.4137	-3.23761	-3.28602	-3.28398	-3.13235	-3.72027	-3.02465	-3.11682	-2.97188	-2.99641	-2.94397	-3.05969	-3.25063
Cell 836	-0.103845	-0.132618	-0.211339	-0.363934	-0.433332	-0.377253	-0.461726	-0.350426	-0.281369	-0.395438	-0.414436	-0.477447	-0.395526	-0.564436	-0.515303	-0.568343	-0.592552	-0.569068	-0.61959	-0.498677	-0.455158	-0.510483	-0.573722	-0.518207	-0.644989	-0.723769		FALSE		-3.18279	-4.08948	-4.18639	-4.15163	-3.51738	-3.45939	-2.80317	-2.90008	-4.0103	-3.66351	-4.08948	-3.49472	-3.94335	-3.03258	-2.93924	-3.8506	-3.90384	-2.91339	-3.12885	-3.86763
Cell 837	-0.325214	-0.361362	-0.449493	-0.505534	-0.536578	-0.60258	-0.695067	-0.587757	-0.586981	-0.636387	-0.617791	-0.714537	-0.617451	-0.619954	-0.611595	-0.674705	-0.713543	-0.633142	-0.7553	-0.649867	-0.664197	-0.624853	-0.639287	-0.713361	-0.690185	-0.726817		FALSE		-4.25789	-4.21442	-3.27182	-3.24884	-2.87106	-2.98764	-3.45385	-3.00516	-3.02744	-4.07424	-3.48742	-3.63901	-3.2103	-3.14747	-2.93241	-3.40631	-3.15103	-3.21858	-3.30364	-3.40631
Cell 838	-0.453995	-0.42605	-0.579784	-0.634221	-0.684014	-0.734158	-0.769168	-0.705213	-0.707454	-0.710161	-0.730872	-0.851098	-0.718371	-0.799348	-0.753783	-0.931185	-0.89674	-0.824656	-0.873755	-0.798812	-0.772892	-0.745477	-0.785505	-0.791174	-0.790245	-0.912586		FALSE		-3.476	-3.39987	-3.57161	-3.13169	-3.57161	-2.83184	-4.04551	-3.16852	-3.02294	-3.7592	-3.38909	-2.80219	-3.44345	-3.43155	-3.50839	-3.18152	-3.3167	-3.33323	-3.23782	-3.59492
Cell 839	-0.365123	-0.860455	-0.756559	-0.787251	-0.719761	-0.948199	-1.50177	-0.813244	-0.811515	-0.768447	-0.737595	-0.961195	-0.807334	-0.946888	-0.853835	-0.986235	-0.946823	-0.912825	-0.97285	-0.933947	-0.869051	-0.861636	-0.834815	-0.830872	-0.79805	-0.773599		FALSE		-3.22052	-3.57373	-3.99056	-3.19275	-4.16665	-3.92361	-3.12198	-2.87661	-3.22052	-3.68953	-2.51343	-3.22052	-3.08747	-3.04993	-3.13189	-2.92361	-2.94048	-3.33734	-3.32675	-3.01538
Cell 840	-0.218142	-0.22299	-0.292329	-0.296498	-0.329897	-0.311547	-0.4107	-0.487264	-0.478987	-0.567022	-0.571567	-0.627749	-0.586705	-0.468906	-0.61692	-0.553302	-0.630575	-0.481919	-0.646618	-0.517514	-0.522128	-0.474982	-0.406895	-0.488508	-0.432595	-0.514242		FALSE		-4.08948	-3.81327	-3.17449	-4.44166	-3.03512	-3.48742	-3.21765	-4.44166	-3.8976	-2.78845	-4.04372	-4.04372	-3.16291	-3.8396	-4.08948	-3.8396	-2.8369	-4.00233	-3.81327	-3.46394
Cell 841	-0.293979	-0.368567	-0.436025	-0.510277	-0.580768	-0.624359	-0.662726	-0.616585	-0.562569	-0.585576	-0.576276	-0.667675	-0.611039	-0.673897	-0.649152	-0.726973	-0.678689	-0.721647	-0.690945	-0.672228	-0.675116	-0.667429	-0.692415	-0.724091	-0.754808	-0.754657		FALSE		-3.19891	-3.44963	-3.15544	-3.30157	-2.90751	-3.38658	-2.86842	-4.02536	-2.88474	-3.40455	-4.10968	-3.8756	-3.47048	-3.46342	-3.26904	-3.30642	-2.80556	-3.31133	-3.84084	-3.84084
Cell 842	-0.347217	-0.430053	-0.588549	-0.745404	-0.912391	-0.847057	-0.824646	-0.743915	-0.692355	-0.755642	-0.743394	-0.906706	-0.738086	-0.931272	-0.828739	-0.942237	-0.911542	-0.960424	-0.927193	-0.84686	-0.907029	-0.828281	-0.922649	-0.939722	-0.995478	-1.08979		FALSE		-4.29524	-3.08866	-3.12445	-3.33231	-3.36815	-3.34986	-3.24321	-3.34986	-3.97491	-3.06946	-3.17527	-4.10619	-4.05788	-3.54424	-4.16054	-3.39215	-3.0103	-4.10619	-3.55848	-4.03561
Cell 843	-0.128424	-0.168223	-0.257178	-0.318667	-0.314365	-0.384543	-0.434574	-0.382694	-0.376507	-0.394863	-0.372128	-0.485263	-0.380894	-0.41354	-0.370764	-0.478443	-0.470686	-0.448566	-0.494598	-0.400024	-0.403769	-0.386483	-0.439033	-0.417942	-0.459196	-0.472963		FALSE		-3.45639	-4.05845	-3.4069	-3.62322	-4.15912	-2.7688	-3.1706	-2.98429	-3.79657	-3.13346	-3.90806	-2.98303	-3.44896	-3.55236	-3.31672	-2.88136	-2.69154	-3.97678	-3.23754	-3.07994
Cell 844	-0.0146452	-0.0385856	-0.0824902	-0.169623	-0.222598	-0.191485	-0.25714	-0.164436	-0.125614	-0.162463	-0.15145	-0.256393	-0.149786	-0.268205	-0.197749	-0.289508	-0.272122	-0.268659	-0.311448	-0.215881	-0.182502	-0.196816	-0.225743	-0.224787	-0.255448	-0.3379		FALSE		-2.98625	-3.14981	-3.09949	-3.04965	-3.44642	-2.87161	-2.90151	-2.99551	-3.1048	-2.90319	-3.24747	-2.91425	-3.13667	-2.74046	-2.89241	-2.93907	-2.97126	-3.31783	-2.95016	-2.90068
Cell 845	-0.164323	-0.119795	-0.256319	-0.348733	-0.402055	-0.459274	-0.471836	-0.417388	-0.379206	-0.468644	-0.427967	-0.642098	-0.446753	-0.528522	-0.43928	-0.664188	-0.602308	-0.514598	-0.651173	-0.475532	-0.430194	-0.406917	-0.472886	-0.436306	-0.418001	-0.500325		FALSE		-2.91339	-3.49453	-3.40543	-3.39848	-3.15643	-3.1871	-3.08723	-3.21329	-3.34656	-3.25088	-3.31133	-3.14667	-3.33748	-3.02903	-2.90335	-3.13902	-2.83421	-3.37175	-3.00889	-3.09918
Cell 846	-0.20467	-0.229469	-0.315232	-0.348194	-0.344851	-0.418272	-0.478703	-0.414574	-0.413202	-0.425943	-0.388014	-0.511766	-0.449807	-0.419003	-0.40711	-0.494297	-0.457364	-0.472437	-0.538479	-0.454637	-0.469666	-0.443661	-0.459559	-0.4662	-0.494475	-0.484428		FALSE		-3.27104	-3.32772	-3.29168	-3.48143	-3.55942	-2.91581	-3.48143	-2.85832	-3.35575	-3.10296	-3.11176	-3.24611	-3.71636	-3.52851	-3.54198	-2.91824	-3.23248	-3.41026	-3.97369	-3.41279
Cell 847	-0.220751	-0.272916	-0.355638	-0.479409	-0.474294	-0.511294	-0.561787	-0.578951	-0.581218	-0.657085	-0.605077	-0.771425	-0.653302	-0.628436	-0.627254	-0.746854	-0.71674	-0.655206	-0.781222	-0.613058	-0.595901	-0.536227	-0.5744	-0.55572	-0.561214	-0.643177		FALSE		-3.45206	-3.74776	-4.18446	-3.04248	-4.05952	-2.74671	-2.87911	-2.81277	-3.63627	-4.1301	-3.99882	-3.99882	-3.88343	-3.92918	-3.541	-3.00261	-3.23344	-3.12	-2.87911	-3.56121
Cell 848	-0.207199	-0.242183	-0.350233	-0.424294	-0.455483	-0.46572	-0.536114	-0.524336	-0.532233	-0.521685	-0.535713	-0.643581	-0.586447	-0.553043	-0.498344	-0.610597	-0.604882	-0.585963	-0.666088	-0.592282	-0.569962	-0.578668	-0.547659	-0.553586	-0.567428	-0.611564		FALSE		-2.95118	-3.95915	-3.01576	-2.95435	-4.08948	-3.21153	-2.90907	-2.85018	-3.59117	-3.35709	-3.53925	-3.29709	-3.36521	-3.18639	-2.74706	-3.39929	-2.84028	-3.23518	-3.53925	-3.14009
Cell 849	-0.0321969	-0.0683384	-0.13812	-0.225785	-0.216893	-0.227089	-0.260584	-0.257706	-0.227603	-0.27474	-0.270255	-0.411773	-0.297876	-0.333039	-0.285695	-0.397606	-0.393	-0.337526	-0.441616	-0.308705	-0.295278	-0.28124	-0.266262	-0.282428	-0.236298	-0.342843		FALSE		-3.07725	-2.92918	-3.03013	-3.50929	-3.47406	-3.05735	-3.0201	-2.92439	-3.47406	-3.1787	-3.41116	-3.37378	-3.27064	-3.21753	-2.98034	-3.0404	-3.44147	-2.8922	-2.85812	-3.285
Cell 850	-0.349505	-0.584492	-0.645094	-0.743031	-0.716974	-0.793001	-0.829769	-0.792794	-0.736123	-0.798272	-0.807663	-0.910464	-0.811927	-0.870662	-0.842641	-0.93665	-0.851215	-0.904515	-0.935326	-0.885451	-0.842525	-0.838664	-0.879986	-0.869103	-0.866498	-0.896833		FALSE		-2.97416	-4.0719	-3.62326	-3.82008	-3.44473	-3.29547	-3.35075	-2.98503	-3.21085	-3.85005	-4.02305	-2.89374	-3.08876	-3.30245	-3.57129	-2.95795	-3.0112	-3.38128	-3.20659	-3.68231
Cell 851	-0.325445	-0.345685	-0.437701	-0.511997	-0.507866	-0.542819	-0.624554	-0.618735	-0.656492	-0.633647	-0.621887	-0.704495	-0.683229	-0.662031	-0.671252	-0.702197	-0.698121	-0.680727	-0.765946	-0.685278	-0.628973	-0.638492	-0.657113	-0.641282	-0.649996	-0.654897		FALSE		-3.3046	-4.05056	-3.1847	-3.0276	-3.41279	-2.78845	-3.2367	-3.06959	-3.697	-3.34178	-3.52275	-2.89653	-3.16166	-3.0977	-2.95915	-3.13979	-3.10048	-3.11606	-3.60786	-3.31133
Cell 852	-0.229388	-0.625068	-0.718392	-0.832612	-0.89147	-0.94532	-0.947521	-0.795625	-0.61747	-0.679167	-0.653874	-0.72924	-0.613493	-0.853818	-0.699249	-0.843189	-0.796072	-0.831189	-0.741358	-0.778368	-0.832244	-0.873285	-0.906834	-0.884308	-1.00668	-1.12479		FALSE		-4.16665	-4.20444	-3.09354	-2.97866	-4.01538	-3.32155	-3.30631	-2.81608	-2.99541	-2.89948	-3.4824	-3.59262	-3.65476	-3.039	-3.08446	-2.98815	-3.08747	-4.20444	-2.90538	-3.3766
Cell 853	-0.400355	-0.397215	-0.560811	-0.62354	-0.646682	-0.682162	-0.782253	-0.777985	-0.75351	-0.766438	-0.788997	-0.901163	-0.859594	-0.764305	-0.788483	-0.878361	-0.879305	-0.823271	-0.977757	-0.816663	-0.797779	-0.751604	-0.759451	-0.743855	-0.732664	-0.804438		FALSE		-2.97466	-4.08663	-3.22836	-3.29589	-3.45178	-2.93446	-3.32586	-3.52236	-3.75281	-3.48034	-3.38258	-3.01969	-2.81602	-3.21214	-3.6904	-3.32291	-3.23072	-3.25765	-3.11387	-3.26145
Cell 854	-0.0258813	-0.0353546	-0.0717011	-0.119681	-0.163716	-0.145024	-0.174464	-0.0909363	-0.0808645	-0.08059	-0.0651355	-0.117185	-0.0696488	-0.0887878	-0.0702029	-0.117443	-0.109664	-0.112284	-0.133838	-0.0759948	-0.0910181	-0.0898243	-0.113053	-0.0966573	-0.136739	-0.142179		FALSE		-3.22823	-3.40128	-2.98449	-3.28137	-3.12071	-2.67622	-2.80655	-2.69296	-2.89829	-2.79023	-3.01625	-3.05295	-3.03617	-2.64423	-2.7589	-2.83717	-2.82688	-3.0103	-2.81873	-3.1255
Cell 855	-0.399285	-0.408376	-0.645414	-0.727133	-0.723846	-0.753379	-0.769676	-0.753665	-0.757693	-0.731601	-0.716123	-0.811201	-0.770598	-0.740467	-0.707902	-0.796229	-0.781222	-0.792894	-0.792847	-0.698017	-0.762531	-0.732418	-0.705691	-0.728172	-0.690934	-0.756178		FALSE		-2.82907	-3.03421	-4.00516	-4.15643	-3.51961	-3.93458	-3.11504	-4.08948	-4.03149	-3.33798	-4.00516	-4.03149	-3.91339	-3.23129	-2.97793	-3.22277	-4.05952	-3.57285	-3.98034	-3.34351
Cell 856	-0.230669	-0.414702	-0.450644	-0.638502	-0.676901	-0.683172	-0.717178	-0.6137	-0.524315	-0.604509	-0.560473	-0.650939	-0.599081	-0.687722	-0.64906	-0.753348	-0.734645	-0.744835	-0.725951	-0.717874	-0.715097	-0.699581	-0.743204	-0.780531	-0.780366	-0.767372		FALSE		-3.03926	-3.67236	-4.126	-3.40475	-3.87327	-3.22866	-4.08253	-3.40043	-4.00681	-3.34785	-3.26487	-3.14468	-4.04302	-3.38356	-3.84845	-2.71015	-3.91339	-3.07637	-2.95915	-3.66439
Cell 857	-0.270088	-0.315596	-0.408033	-0.441644	-0.407852	-0.44922	-0.600397	-0.513568	-0.523642	-0.493474	-0.564316	-0.59002	-0.555845	-0.550396	-0.565141	-0.610276	-0.583547	-0.605731	-0.663319	-0.601495	-0.640003	-0.558185	-0.569447	-0.624662	-0.560675	-0.564427		FALSE		-4.23561	-4.15643	-2.81073	-3.95686	-3.05952	-3.75849	-3.27657	-3.34351	-3.29609	-3.98034	-3.91339	-4.00516	-3.24438	-3.51961	-4.12167	-3.16742	-4.03149	-2.89517	-3.89319	-3.1787
Cell 858	-0.332797	-0.40147	-0.429271	-0.58738	-0.819793	-0.72678	-0.784125	-0.703972	-0.618944	-0.699185	-0.774858	-0.878707	-0.714046	-0.87403	-0.74901	-0.948231	-0.869385	-0.812675	-0.875891	-0.867996	-0.813929	-0.864401	-0.883693	-0.906749	-0.872123	-1.03812		FALSE		-3.0885	-4.30157	-3.22239	-3.35819	-4.05169	-4.17663	-2.8738	-2.67489	-3.38658	-3.85787	-4.10968	-3.95478	-3.91339	-2.78747	-3.26904	-3.09444	-2.7816	-3.8756	-2.7816	-3.68761
Cell 859	-0.00550927	-0.0109259	-0.02336	-0.0539982	-0.0854786	-0.0718516	-0.0673596	-0.0794173	-0.067292	-0.104427	-0.130585	-0.144072	-0.0997541	-0.132462	-0.116353	-0.146379	-0.169889	-0.131674	-0.151697	-0.107621	-0.0783167	-0.0861349	-0.0888968	-0.0877671	-0.0885752	-0.12381		FALSE		-2.8737	-2.62782	-2.8276	-2.90599	-2.89821	-2.53563	-2.82498	-2.6097	-2.28409	-2.65458	-2.7204	-2.85747	-3.07636	-2.93357	-3.18506	-2.86646	-2.75303	-2.88006	-2.70927	-3.10522
Cell 860	-0.314331	-0.329583	-0.470343	-0.585107	-0.577908	-0.600514	-0.683998	-0.670961	-0.714528	-0.750036	-0.736554	-0.917594	-0.734336	-0.726351	-0.715518	-0.842294	-0.860987	-0.796827	-0.948579	-0.755764	-0.66639	-0.684977	-0.693288	-0.665806	-0.679571	-0.743472		FALSE		-3.19678	-3.48875	-3.07133	-3.00898	-3.57678	-3.17399	-3.08526	-3.34576	-3.53054	-3.39263	-3.18277	-3.53495	-3.21336	-3.36481	-3.25783	-3.22623	-3.04187	-3.13085	-3.21975	-3.39263
Cell 861	-0.0607492	-0.0658753	-0.197982	-0.319843	-0.364655	-0.338376	-0.311516	-0.299491	-0.2731	-0.317039	-0.397046	-0.470486	-0.325159	-0.480847	-0.435853	-0.599453	-0.500635	-0.508327	-0.611701	-0.500837	-0.433752	-0.424405	-0.4807	-0.438951	-0.556236	-0.719598		FALSE		-2.82578	-3.36569	-3.14038	-3.22581	-2.44452	-2.52183	-2.82245	-2.73155	-3.00145	-3.61236	-3.2175	-3.08541	-3.16887	-3.14038	-3.11042	-2.7023	-2.75149	-3.51647	-3.00396	-3.49646
Cell 862	-1.04115	-1.09348	-1.25387	-1.39305	-1.51486	-1.40521	-1.53535	-1.40735	-1.31062	-1.35034	-1.3364	-1.42874	-1.37686	-1.60324	-1.49793	-1.51275	-1.52435	-1.52228	-1.60788	-1.50009	-1.5605	-1.36069	-1.55961	-1.53358	-1.71119	-1.64308		TRUE		-3.07439	-3.25202	-3.86342	-3.25433	-3.96987	-3.36182	-3.24742	-3.51757	-3.64536	-3.10787	-4.18375	-3.31935	-3.43275	-3.57678	-3.12134	-3.0916	-3.17399	-3.7001	-4.09481	-3.05196
Cell 863	-0.226474	-0.339752	-0.414157	-0.550203	-0.619461	-0.775953	-0.736469	-0.703852	-0.597912	-0.67334	-0.679225	-0.817569	-0.605671	-0.745303	-0.654482	-0.824715	-0.792616	-0.821463	-0.804854	-0.796263	-0.756867	-0.729687	-0.775266	-0.77362	-0.75571	-0.918098		FALSE		-3.0056	-4.071	-3.20324	-4.12899	-3.16791	-2.83737	-3.61236	-2.99182	-3.16117	-3.18876	-4.67306	-3.23373	-3.35084	-3.82796	-4.12899	-2.98732	-3.38302	-4.37203	-2.66659	-3.13524
Cell 864	-0.0195054	-0.0664582	-0.079313	-0.171464	-0.209082	-0.195137	-0.21496	-0.146312	-0.0762677	-0.124515	-0.127247	-0.163181	-0.11897	-0.219983	-0.163909	-0.264004	-0.251422	-0.245552	-0.225651	-0.208888	-0.201322	-0.205062	-0.272733	-0.234336	-0.351457	-0.37528		FALSE		-3.36345	-3.29859	-2.79313	-2.93026	-3.26248	-2.67931	-2.58336	-2.50604	-2.9228	-3.01159	-2.93785	-2.75417	-2.83335	-2.59364	-2.78382	-2.67154	-3.03971	-3.15103	-2.72641	-2.81897
Cell 865	-0.00104962	-0.00409114	-0.0215159	-0.0371897	-0.0597949	-0.0607072	-0.0565315	-0.0183071	-0.0193924	-0.0227913	-0.0261595	-0.0321497	-0.0314395	-0.0314772	-0.0253407	-0.0391286	-0.0374606	-0.0396014	-0.0442787	-0.0314508	-0.0287401	-0.0321278	-0.049737	-0.0380941	-0.081888	-0.0706617		FALSE		-2.87331	-2.94253	-2.57018	-2.70073	-2.70712	-2.63448	-2.4927	-2.51235	-2.91918	-2.71689	-2.87226	-3.02196	-3.25101	-3.00601	-2.96461	-2.53655	-2.63752	-3.04861	-2.66521	-3.21963
Cell 866	-0.246737	-0.320769	-0.416099	-0.643294	-0.810499	-0.629536	-0.646662	-0.573497	-0.485057	-0.651651	-0.563929	-0.725478	-0.609966	-0.787331	-0.611962	-0.804243	-0.825628	-0.812063	-0.79645	-0.647289	-0.623133	-0.592171	-0.721163	-0.643994	-0.779018	-0.865099		FALSE		-3.29943	-3.38333	-3.46969	-4.08948	-3.46109	-3.17744	-4.02253	-4.12727	-3.77072	-3.16006	-4.08948	-3.96454	-3.52521	-3.84644	-3.41279	-3.24958	-4.05472	-3.45266	-3.91339	-3.78845
Cell 867	-0.168101	-0.205129	-0.340618	-0.399579	-0.479341	-0.474599	-0.577537	-0.486191	-0.50009	-0.572187	-0.579419	-0.726305	-0.570359	-0.568616	-0.575252	-0.66494	-0.651984	-0.596115	-0.704273	-0.589826	-0.550617	-0.535408	-0.546162	-0.538192	-0.599547	-0.620425		FALSE		-3.74145	-4.20219	-2.69704	-3.90116	-4.25334	-3.38558	-3.24794	-3.98034	-4.04248	-4.04248	-3.42403	-3.44886	-2.81204	-3.30517	-3.77622	-3.53318	-3.08088	-2.9661	-3.67931	-3.2872
Cell 868	-0.0217009	-0.0258535	-0.0526412	-0.0661885	-0.070849	-0.0924869	-0.154056	-0.0913251	-0.117316	-0.12126	-0.121638	-0.192111	-0.129806	-0.120479	-0.12798	-0.158899	-0.174373	-0.148986	-0.218615	-0.145892	-0.146511	-0.14095	-0.153257	-0.150458	-0.157964	-0.17006		FALSE		-3.05212	-3.0484	-2.68978	-2.9436	-2.65925	-2.73101	-2.64842	-2.56606	-3.12851	-2.83364	-3.06636	-2.79015	-2.52174	-2.75484	-2.98317	-2.41789	-2.55166	-2.91543	-2.73594	-3.25568
Cell 869	-0.0957897	-0.290261	-0.362873	-0.456257	-0.370098	-0.422094	-0.538362	-0.548672	-0.500715	-0.545429	-0.582098	-0.631681	-0.541578	-0.552297	-0.554567	-0.562824	-0.502439	-0.446465	-0.478546	-0.426024	-0.445211	-0.411373	-0.457594	-0.508775	-0.47091	-0.473606		FALSE		-3.33297	-3.03672	-2.99402	-3.33936	-2.81552	-3.16006	-3.02253	-2.97693	-3.48292	-4.08948	-3.32356	-3.52521	-3.16434	-3.95118	-4.00729	-2.99548	-2.7562	-3.17303	-2.84233	-3.17744
Cell 870	-0.116469	-0.230631	-0.253385	-0.377135	-0.511587	-0.459766	-0.484252	-0.361103	-0.316851	-0.333965	-0.357747	-0.401213	-0.357643	-0.450902	-0.345157	-0.479492	-0.433038	-0.50112	-0.448077	-0.462638	-0.489696	-0.468409	-0.527224	-0.548614	-0.671064	-0.725362		FALSE		-3.13524	-4.24438	-3.20867	-4.0103	-3.74706	-3.24438	-4.04809	-2.87729	-2.72399	-3.97554	-3.2833	-3.10721	-2.84644	-3.05606	-2.82703	-2.85903	-3.23215	-4.0103	-3.83421	-3.97554
Cell 871	-0.055434	-0.0628145	-0.114036	-0.189432	-0.215066	-0.206448	-0.284197	-0.241497	-0.244861	-0.282721	-0.354127	-0.451498	-0.308837	-0.320963	-0.315455	-0.368915	-0.39834	-0.323343	-0.435952	-0.310076	-0.263316	-0.243881	-0.244152	-0.22002	-0.235407	-0.314418		FALSE		-3.0206	-3.13751	-3.21988	-3.33575	-2.99366	-2.75015	-2.53431	-3.43627	-3.14903	-2.82525	-4.27241	-4.0206	-2.923	-3.00692	-3.09016	-3.3046	-3.4057	-3.23385	-2.8974	-3.40994
Cell 872	-0.0505271	-0.0780154	-0.137998	-0.238379	-0.275375	-0.274001	-0.296628	-0.243692	-0.250741	-0.318803	-0.315951	-0.39451	-0.303214	-0.316469	-0.303553	-0.437704	-0.418985	-0.386184	-0.522539	-0.388007	-0.322122	-0.319541	-0.35755	-0.320506	-0.351166	-0.443678		FALSE		-3.19288	-3.28979	-2.74974	-2.96161	-3.44369	-3.27941	-2.62658	-3.09991	-3.0103	-2.77469	-3.36618	-3.31133	-3.04876	-3.15533	-3.03686	-3.20424	-2.70835	-2.94073	-3.18455	-2.91192
Cell 873	-0.255175	-0.330325	-0.553516	-0.763101	-0.891437	-0.857915	-0.836477	-0.718542	-0.591835	-0.705364	-0.604447	-0.876117	-0.651214	-0.881618	-0.759613	-0.913821	-0.885852	-0.937754	-0.885907	-0.782986	-0.732397	-0.767872	-0.864029	-0.813008	-0.943481	-1.0534		FALSE		-3.01489	-3.14136	-3.37404	-4.15643	-3.57396	-3.47572	-3.16546	-3.1292	-3.16157	-3.28137	-3.41145	-3.39565	-3.63869	-2.92598	-3.52654	-3.25016	-3.14136	-3.24857	-3.52954	-3.93203
Cell 874	-0.122505	-0.210179	-0.25922	-0.432311	-0.430145	-0.486814	-0.498361	-0.428834	-0.458281	-0.495409	-0.523114	-0.653096	-0.498561	-0.567859	-0.560744	-0.674942	-0.609618	-0.600015	-0.683828	-0.551021	-0.510304	-0.477174	-0.55286	-0.467661	-0.565124	-0.632038		FALSE		-4.24438	-2.872	-3.25063	-4.24438	-4.24438	-2.89082	-3.58433	-4.48742	-3.23215	-3.04809	-2.97221	-4.18639	-3.94335	-2.98227	-4.08948	-3.0176	-2.71657	-2.91629	-4.0103	-3.97554
[truncated: 1,414 more rows]
[truncated: 6 more columns]

## Sheet: Fig. 1d
	Minimal HD distance
Round	0	2	4	6
2	9	/	/	/
3	27	/	/	/
4	81	21	/	/
5	243	61	/	/
6	729	183	10	/
7	2187	547	24	/
8	6561	1641	60	9
9	19683	4921	136	17
10	59049	14763	334	29
11	177147	44287	807	59
12	/	132861	2001	124
13	/	398581	5022	269
14	/	/	12708	591
15	/	/	32561	1330
16	/	/	84020	3026

## Sheet: Fig. 2d
	PD1	PS	PP	AC	AH1	VA1	AD1	SP1	AG1	PA	FL1	FL2
[truncated: 7 more rows]

[truncated: 45 more sheets: Fig. 2e, Fig. 2f, Fig. 2g, Fig. 3b, Fig. 3c, Fig. 3e, Fig. 3f, Fig. 4e, Fig. 5a, Fig. 5d, Fig. 5e, Fig. 5g, Fig. 6b, Fig. 6c, Fig. 6d, e, Fig. 6f, Fig. S3b, Fig. S5c, Fig. S6b,c,d, Fig. S7c …]
